# Supplementary material for: Distinct Interactions of Cannabinol and Its Cytochrome P450-Generated Metabolites with Receptors and Sensory Neurons
Source: J Med Chem. 2025 Jun 26;68(13):13935–53. doi: 10.1021/acs.jmedchem.5c00938 (PMC12257535; doi:10.1021/acs.jmedchem.5c00938)
Supplement: Supplementary file 2 [file jm5c00938_si_002.csv]

Name of Compound	SMILES	MW (g/mol)	Ca2+ response (%)	DRG neuron activation (%)	Response Time (sec)
Cannabinol	CCCCCc1cc2c(c(O)c1)c1c(ccc(C)c1)C(C)(C)O2	310.2	38.9 ± 4.3	29.3 ± 4.9	40.7 ± 4.8
CBN-11-OH	Oc1cc(CCCCC)cc2c1c1cc(CO)ccc1C(C)(C)O2	326.2	31.6 ± 2.8	5.4 ± 1.1	22.8 ± 2.2
CBN-1'-OH	Oc1cc([C@@H](O)CCCC)cc2c1c1cc(C)ccc1C(C)(C)O2	326.2
CBN-p-quinone	C12=C(C(=O)C(=CC1=O)CCCCC)OC(c1c2cc(cc1)C)(C)C	325.2
