# Supplementary material for: Distinct Interactions of Cannabinol and Its Cytochrome P450-Generated Metabolites with Receptors and Sensory Neurons
Source: J Med Chem. 2025 Jun 26;68(13):13935–53. doi: 10.1021/acs.jmedchem.5c00938 (PMC12257535; doi:10.1021/acs.jmedchem.5c00938)
Supplement: Supplementary file 3 [file jm5c00938_si_003.pdb]

HEADER    OXIDOREDUCTASE                          30-OCT-03   1R9O              
TITLE     CRYSTAL STRUCTURE OF P4502C9 WITH FLURBIPROFEN BOUND                  
COMPND    MOL_ID: 1;                                                            
COMPND   2 MOLECULE: CYTOCHROME P450 2C9;                                       
COMPND   3 CHAIN: A;                                                            
COMPND   4 FRAGMENT: CATALYTIC DOMAIN;                                          
COMPND   5 SYNONYM: CYPIIC9, P450 PB-1, P450 MP-4, S-MEPHENYTOIN 4-HYDROXYLASE, 
COMPND   6 P-450MP;                                                             
COMPND   7 EC: 1.14.14.1;                                                       
COMPND   8 ENGINEERED: YES;                                                     
COMPND   9 MUTATION: YES                                                        
SOURCE    MOL_ID: 1;                                                            
SOURCE   2 ORGANISM_SCIENTIFIC: HOMO SAPIENS;                                   
SOURCE   3 ORGANISM_COMMON: HUMAN;                                              
SOURCE   4 ORGANISM_TAXID: 9606;                                                
SOURCE   5 GENE: CYP2C9;                                                        
SOURCE   6 EXPRESSION_SYSTEM: ESCHERICHIA COLI;                                 
SOURCE   7 EXPRESSION_SYSTEM_TAXID: 562;                                        
SOURCE   8 EXPRESSION_SYSTEM_STRAIN: DH5A;                                      
SOURCE   9 EXPRESSION_SYSTEM_VECTOR_TYPE: PLASMID;                              
SOURCE  10 EXPRESSION_SYSTEM_PLASMID: PCWORI                                    
KEYWDS    P450, MONOOXYGENASE, DRUG METABOLIZING ENZYME, OXIDOREDUCTASE, HEME   
EXPDTA    X-RAY DIFFRACTION                                                     
AUTHOR    M.R.WESTER,J.K.YANO,G.A.SCHOCH,K.J.GRIFFIN,C.D.STOUT,E.F.JOHNSON      
REVDAT   6   23-AUG-23 1R9O    1       REMARK                                   
REVDAT   5   27-OCT-21 1R9O    1       REMARK SEQADV LINK                       
REVDAT   4   13-JUL-11 1R9O    1       VERSN                                    
REVDAT   3   24-FEB-09 1R9O    1       VERSN                                    
REVDAT   2   31-AUG-04 1R9O    1       JRNL                                     
REVDAT   1   15-JUN-04 1R9O    0                                                
JRNL        AUTH   M.R.WESTER,J.K.YANO,G.A.SCHOCH,C.YANG,K.J.GRIFFIN,C.D.STOUT, 
JRNL        AUTH 2 E.F.JOHNSON                                                  
JRNL        TITL   THE STRUCTURE OF HUMAN CYTOCHROME P450 2C9 COMPLEXED WITH    
JRNL        TITL 2 FLURBIPROFEN AT 2.0 A RESOLUTION                             
JRNL        REF    J.BIOL.CHEM.                  V. 279 35630 2004              
JRNL        REFN                   ISSN 0021-9258                               
JRNL        PMID   15181000                                                     
JRNL        DOI    10.1074/JBC.M405427200                                       
REMARK   2                                                                      
REMARK   2 RESOLUTION.    2.00 ANGSTROMS.                                       
REMARK   3                                                                      
REMARK   3 REFINEMENT.                                                          
REMARK   3   PROGRAM     : CNS                                                  
REMARK   3   AUTHORS     : BRUNGER,ADAMS,CLORE,DELANO,GROS,GROSSE-              
REMARK   3               : KUNSTLEVE,JIANG,KUSZEWSKI,NILGES,PANNU,              
REMARK   3               : READ,RICE,SIMONSON,WARREN                            
REMARK   3                                                                      
REMARK   3  REFINEMENT TARGET : ENGH & HUBER                                    
REMARK   3                                                                      
REMARK   3  DATA USED IN REFINEMENT.                                            
REMARK   3   RESOLUTION RANGE HIGH (ANGSTROMS) : 2.00                           
REMARK   3   RESOLUTION RANGE LOW  (ANGSTROMS) : 50.00                          
REMARK   3   DATA CUTOFF            (SIGMA(F)) : 0.000                          
REMARK   3   DATA CUTOFF HIGH         (ABS(F)) : NULL                           
REMARK   3   DATA CUTOFF LOW          (ABS(F)) : NULL                           
REMARK   3   COMPLETENESS (WORKING+TEST)   (%) : 99.8                           
REMARK   3   NUMBER OF REFLECTIONS             : 35396                          
REMARK   3                                                                      
REMARK   3  FIT TO DATA USED IN REFINEMENT.                                     
REMARK   3   CROSS-VALIDATION METHOD          : THROUGHOUT                      
REMARK   3   FREE R VALUE TEST SET SELECTION  : RANDOM                          
REMARK   3   R VALUE            (WORKING SET) : 0.191                           
REMARK   3   FREE R VALUE                     : 0.236                           
REMARK   3   FREE R VALUE TEST SET SIZE   (%) : NULL                            
REMARK   3   FREE R VALUE TEST SET COUNT      : 1772                            
REMARK   3   ESTIMATED ERROR OF FREE R VALUE  : NULL                            
REMARK   3                                                                      
REMARK   3  FIT IN THE HIGHEST RESOLUTION BIN.                                  
REMARK   3   TOTAL NUMBER OF BINS USED           : NULL                         
REMARK   3   BIN RESOLUTION RANGE HIGH       (A) : 2.00                         
REMARK   3   BIN RESOLUTION RANGE LOW        (A) : 2.13                         
REMARK   3   BIN COMPLETENESS (WORKING+TEST) (%) : 100.0                        
REMARK   3   REFLECTIONS IN BIN    (WORKING SET) : NULL                         
REMARK   3   BIN R VALUE           (WORKING SET) : 0.2530                       
REMARK   3   BIN FREE R VALUE                    : 0.2910                       
REMARK   3   BIN FREE R VALUE TEST SET SIZE  (%) : NULL                         
REMARK   3   BIN FREE R VALUE TEST SET COUNT     : 296                          
REMARK   3   ESTIMATED ERROR OF BIN FREE R VALUE : 0.017                        
REMARK   3                                                                      
REMARK   3  NUMBER OF NON-HYDROGEN ATOMS USED IN REFINEMENT.                    
REMARK   3   PROTEIN ATOMS            : 3650                                    
REMARK   3   NUCLEIC ACID ATOMS       : 0                                       
REMARK   3   HETEROGEN ATOMS          : 67                                      
REMARK   3   SOLVENT ATOMS            : 255                                     
REMARK   3                                                                      
REMARK   3  B VALUES.                                                           
REMARK   3   FROM WILSON PLOT           (A**2) : 20.00                          
REMARK   3   MEAN B VALUE      (OVERALL, A**2) : NULL                           
REMARK   3   OVERALL ANISOTROPIC B VALUE.                                       
REMARK   3    B11 (A**2) : NULL                                                 
REMARK   3    B22 (A**2) : NULL                                                 
REMARK   3    B33 (A**2) : NULL                                                 
REMARK   3    B12 (A**2) : NULL                                                 
REMARK   3    B13 (A**2) : NULL                                                 
REMARK   3    B23 (A**2) : NULL                                                 
REMARK   3                                                                      
REMARK   3  ESTIMATED COORDINATE ERROR.                                         
REMARK   3   ESD FROM LUZZATI PLOT        (A) : 0.22                            
REMARK   3   ESD FROM SIGMAA              (A) : 0.21                            
REMARK   3   LOW RESOLUTION CUTOFF        (A) : 5.00                            
REMARK   3                                                                      
REMARK   3  CROSS-VALIDATED ESTIMATED COORDINATE ERROR.                         
REMARK   3   ESD FROM C-V LUZZATI PLOT    (A) : 0.29                            
REMARK   3   ESD FROM C-V SIGMAA          (A) : 0.26                            
REMARK   3                                                                      
REMARK   3  RMS DEVIATIONS FROM IDEAL VALUES.                                   
REMARK   3   BOND LENGTHS                 (A) : 0.052                           
REMARK   3   BOND ANGLES            (DEGREES) : 2.700                           
REMARK   3   DIHEDRAL ANGLES        (DEGREES) : 21.90                           
REMARK   3   IMPROPER ANGLES        (DEGREES) : 1.910                           
REMARK   3                                                                      
REMARK   3  ISOTROPIC THERMAL MODEL : RESTRAINED                                
REMARK   3                                                                      
REMARK   3  ISOTROPIC THERMAL FACTOR RESTRAINTS.    RMS    SIGMA                
REMARK   3   MAIN-CHAIN BOND              (A**2) : NULL  ; NULL                 
REMARK   3   MAIN-CHAIN ANGLE             (A**2) : NULL  ; NULL                 
REMARK   3   SIDE-CHAIN BOND              (A**2) : NULL  ; NULL                 
REMARK   3   SIDE-CHAIN ANGLE             (A**2) : NULL  ; NULL                 
REMARK   3                                                                      
REMARK   3  BULK SOLVENT MODELING.                                              
REMARK   3   METHOD USED : NULL                                                 
REMARK   3   KSOL        : NULL                                                 
REMARK   3   BSOL        : NULL                                                 
REMARK   3                                                                      
REMARK   3  NCS MODEL : NULL                                                    
REMARK   3                                                                      
REMARK   3  NCS RESTRAINTS.                         RMS   SIGMA/WEIGHT          
REMARK   3   GROUP  1  POSITIONAL            (A) : NULL  ; NULL                 
REMARK   3   GROUP  1  B-FACTOR           (A**2) : NULL  ; NULL                 
REMARK   3                                                                      
REMARK   3  PARAMETER FILE  1  : NULL                                           
REMARK   3  TOPOLOGY FILE  1   : NULL                                           
REMARK   3                                                                      
REMARK   3  OTHER REFINEMENT REMARKS: NULL                                      
REMARK   4                                                                      
REMARK   4 1R9O COMPLIES WITH FORMAT V. 3.30, 13-JUL-11                         
REMARK 100                                                                      
REMARK 100 THIS ENTRY HAS BEEN PROCESSED BY RCSB ON 03-NOV-03.                  
REMARK 100 THE DEPOSITION ID IS D_1000020610.                                   
REMARK 200                                                                      
REMARK 200 EXPERIMENTAL DETAILS                                                 
REMARK 200  EXPERIMENT TYPE                : X-RAY DIFFRACTION                  
REMARK 200  DATE OF DATA COLLECTION        : 18-NOV-02                          
REMARK 200  TEMPERATURE           (KELVIN) : 100                                
REMARK 200  PH                             : 8.5                                
REMARK 200  NUMBER OF CRYSTALS USED        : 1                                  
REMARK 200                                                                      
REMARK 200  SYNCHROTRON              (Y/N) : Y                                  
REMARK 200  RADIATION SOURCE               : SSRL                               
REMARK 200  BEAMLINE                       : BL9-1                              
REMARK 200  X-RAY GENERATOR MODEL          : NULL                               
REMARK 200  MONOCHROMATIC OR LAUE    (M/L) : M                                  
REMARK 200  WAVELENGTH OR RANGE        (A) : 0.98                               
REMARK 200  MONOCHROMATOR                  : SI (311)                           
REMARK 200  OPTICS                         : FLAT MIRROR (VERTICLE FOCUSING),   
REMARK 200                                   SINGLE CRYSTAL SI(311) BENT        
REMARK 200                                   MONOCHROMATOR (HORIZONTAL          
REMARK 200                                   FOCUSING)                          
REMARK 200                                                                      
REMARK 200  DETECTOR TYPE                  : CCD                                
REMARK 200  DETECTOR MANUFACTURER          : ADSC QUANTUM 315                   
REMARK 200  INTENSITY-INTEGRATION SOFTWARE : MOSFLM                             
REMARK 200  DATA SCALING SOFTWARE          : SCALA, CCP4 (SCALA)                
REMARK 200                                                                      
REMARK 200  NUMBER OF UNIQUE REFLECTIONS   : 35418                              
REMARK 200  RESOLUTION RANGE HIGH      (A) : 2.000                              
REMARK 200  RESOLUTION RANGE LOW       (A) : 50.000                             
REMARK 200  REJECTION CRITERIA  (SIGMA(I)) : 0.000                              
REMARK 200                                                                      
REMARK 200 OVERALL.                                                             
REMARK 200  COMPLETENESS FOR RANGE     (%) : 100.0                              
REMARK 200  DATA REDUNDANCY                : 5.500                              
REMARK 200  R MERGE                    (I) : NULL                               
REMARK 200  R SYM                      (I) : 0.08200                            
REMARK 200  <I/SIGMA(I)> FOR THE DATA SET  : 14.5000                            
REMARK 200                                                                      
REMARK 200 IN THE HIGHEST RESOLUTION SHELL.                                     
REMARK 200  HIGHEST RESOLUTION SHELL, RANGE HIGH (A) : 2.00                     
REMARK 200  HIGHEST RESOLUTION SHELL, RANGE LOW  (A) : 2.05                     
REMARK 200  COMPLETENESS FOR SHELL     (%) : 99.9                               
REMARK 200  DATA REDUNDANCY IN SHELL       : 5.50                               
REMARK 200  R MERGE FOR SHELL          (I) : 0.08200                            
REMARK 200  R SYM FOR SHELL            (I) : 0.40600                            
REMARK 200  <I/SIGMA(I)> FOR SHELL         : 2.400                              
REMARK 200                                                                      
REMARK 200 DIFFRACTION PROTOCOL: SINGLE WAVELENGTH                              
REMARK 200 METHOD USED TO DETERMINE THE STRUCTURE: MOLECULAR REPLACEMENT        
REMARK 200 SOFTWARE USED: AMORE                                                 
REMARK 200 STARTING MODEL: PDB ENTRY 1N6B                                       
REMARK 200                                                                      
REMARK 200 REMARK: NULL                                                         
REMARK 280                                                                      
REMARK 280 CRYSTAL                                                              
REMARK 280 SOLVENT CONTENT, VS   (%): 50.57                                     
REMARK 280 MATTHEWS COEFFICIENT, VM (ANGSTROMS**3/DA): 2.49                     
REMARK 280                                                                      
REMARK 280 CRYSTALLIZATION CONDITIONS: PEG 8000, HEPES, PH 8.5, VAPOR           
REMARK 280  DIFFUSION, HANGING DROP, TEMPERATURE 297K                           
REMARK 290                                                                      
REMARK 290 CRYSTALLOGRAPHIC SYMMETRY                                            
REMARK 290 SYMMETRY OPERATORS FOR SPACE GROUP: H 3                              
REMARK 290                                                                      
REMARK 290      SYMOP   SYMMETRY                                                
REMARK 290     NNNMMM   OPERATOR                                                
REMARK 290       1555   X,Y,Z                                                   
REMARK 290       2555   -Y,X-Y,Z                                                
REMARK 290       3555   -X+Y,-X,Z                                               
REMARK 290       4555   X+2/3,Y+1/3,Z+1/3                                       
REMARK 290       5555   -Y+2/3,X-Y+1/3,Z+1/3                                    
REMARK 290       6555   -X+Y+2/3,-X+1/3,Z+1/3                                   
REMARK 290       7555   X+1/3,Y+2/3,Z+2/3                                       
REMARK 290       8555   -Y+1/3,X-Y+2/3,Z+2/3                                    
REMARK 290       9555   -X+Y+1/3,-X+2/3,Z+2/3                                   
REMARK 290                                                                      
REMARK 290     WHERE NNN -> OPERATOR NUMBER                                     
REMARK 290           MMM -> TRANSLATION VECTOR                                  
REMARK 290                                                                      
REMARK 290 CRYSTALLOGRAPHIC SYMMETRY TRANSFORMATIONS                            
REMARK 290 THE FOLLOWING TRANSFORMATIONS OPERATE ON THE ATOM/HETATM             
REMARK 290 RECORDS IN THIS ENTRY TO PRODUCE CRYSTALLOGRAPHICALLY                
REMARK 290 RELATED MOLECULES.                                                   
REMARK 290   SMTRY1   1  1.000000  0.000000  0.000000        0.00000            
REMARK 290   SMTRY2   1  0.000000  1.000000  0.000000        0.00000            
REMARK 290   SMTRY3   1  0.000000  0.000000  1.000000        0.00000            
REMARK 290   SMTRY1   2 -0.500000 -0.866025  0.000000        0.00000            
REMARK 290   SMTRY2   2  0.866025 -0.500000  0.000000        0.00000            
REMARK 290   SMTRY3   2  0.000000  0.000000  1.000000        0.00000            
REMARK 290   SMTRY1   3 -0.500000  0.866025  0.000000        0.00000            
REMARK 290   SMTRY2   3 -0.866025 -0.500000  0.000000        0.00000            
REMARK 290   SMTRY3   3  0.000000  0.000000  1.000000        0.00000            
REMARK 290   SMTRY1   4  1.000000  0.000000  0.000000       45.52350            
REMARK 290   SMTRY2   4  0.000000  1.000000  0.000000       26.28300            
REMARK 290   SMTRY3   4  0.000000  0.000000  1.000000       56.49333            
REMARK 290   SMTRY1   5 -0.500000 -0.866025  0.000000       45.52350            
REMARK 290   SMTRY2   5  0.866025 -0.500000  0.000000       26.28300            
REMARK 290   SMTRY3   5  0.000000  0.000000  1.000000       56.49333            
REMARK 290   SMTRY1   6 -0.500000  0.866025  0.000000       45.52350            
REMARK 290   SMTRY2   6 -0.866025 -0.500000  0.000000       26.28300            
REMARK 290   SMTRY3   6  0.000000  0.000000  1.000000       56.49333            
REMARK 290   SMTRY1   7  1.000000  0.000000  0.000000        0.00000            
REMARK 290   SMTRY2   7  0.000000  1.000000  0.000000       52.56601            
REMARK 290   SMTRY3   7  0.000000  0.000000  1.000000      112.98667            
REMARK 290   SMTRY1   8 -0.500000 -0.866025  0.000000        0.00000            
REMARK 290   SMTRY2   8  0.866025 -0.500000  0.000000       52.56601            
REMARK 290   SMTRY3   8  0.000000  0.000000  1.000000      112.98667            
REMARK 290   SMTRY1   9 -0.500000  0.866025  0.000000        0.00000            
REMARK 290   SMTRY2   9 -0.866025 -0.500000  0.000000       52.56601            
REMARK 290   SMTRY3   9  0.000000  0.000000  1.000000      112.98667            
REMARK 290                                                                      
REMARK 290 REMARK: NULL                                                         
REMARK 300                                                                      
REMARK 300 BIOMOLECULE: 1                                                       
REMARK 300 SEE REMARK 350 FOR THE AUTHOR PROVIDED AND/OR PROGRAM                
REMARK 300 GENERATED ASSEMBLY INFORMATION FOR THE STRUCTURE IN                  
REMARK 300 THIS ENTRY. THE REMARK MAY ALSO PROVIDE INFORMATION ON               
REMARK 300 BURIED SURFACE AREA.                                                 
REMARK 350                                                                      
REMARK 350 COORDINATES FOR A COMPLETE MULTIMER REPRESENTING THE KNOWN           
REMARK 350 BIOLOGICALLY SIGNIFICANT OLIGOMERIZATION STATE OF THE                
REMARK 350 MOLECULE CAN BE GENERATED BY APPLYING BIOMT TRANSFORMATIONS          
REMARK 350 GIVEN BELOW.  BOTH NON-CRYSTALLOGRAPHIC AND                          
REMARK 350 CRYSTALLOGRAPHIC OPERATIONS ARE GIVEN.                               
REMARK 350                                                                      
REMARK 350 BIOMOLECULE: 1                                                       
REMARK 350 AUTHOR DETERMINED BIOLOGICAL UNIT: MONOMERIC                         
REMARK 350 APPLY THE FOLLOWING TO CHAINS: A                                     
REMARK 350   BIOMT1   1  1.000000  0.000000  0.000000        0.00000            
REMARK 350   BIOMT2   1  0.000000  1.000000  0.000000        0.00000            
REMARK 350   BIOMT3   1  0.000000  0.000000  1.000000        0.00000            
REMARK 465                                                                      
REMARK 465 MISSING RESIDUES                                                     
REMARK 465 THE FOLLOWING RESIDUES WERE NOT LOCATED IN THE                       
REMARK 465 EXPERIMENT. (M=MODEL NUMBER; RES=RESIDUE NAME; C=CHAIN               
REMARK 465 IDENTIFIER; SSSEQ=SEQUENCE NUMBER; I=INSERTION CODE.)                
REMARK 465                                                                      
REMARK 465   M RES C SSSEQI                                                     
REMARK 465     MET A    18                                                      
REMARK 465     ALA A    19                                                      
REMARK 465     LYS A    20                                                      
REMARK 465     LYS A    21                                                      
REMARK 465     THR A    22                                                      
REMARK 465     SER A    23                                                      
REMARK 465     SER A    24                                                      
REMARK 465     GLY A    25                                                      
REMARK 465     VAL A    38                                                      
REMARK 465     ILE A    39                                                      
REMARK 465     GLY A    40                                                      
REMARK 465     ASN A    41                                                      
REMARK 465     ILE A    42                                                      
REMARK 465     GLN A   214                                                      
REMARK 465     ILE A   215                                                      
REMARK 465     CYS A   216                                                      
REMARK 465     ASN A   217                                                      
REMARK 465     ASN A   218                                                      
REMARK 465     PHE A   219                                                      
REMARK 465     SER A   220                                                      
REMARK 465     HIS A   493                                                      
REMARK 465     HIS A   494                                                      
REMARK 480                                                                      
REMARK 480 ZERO OCCUPANCY ATOM                                                  
REMARK 480 THE FOLLOWING RESIDUES HAVE ATOMS MODELED WITH ZERO                  
REMARK 480 OCCUPANCY. THE LOCATION AND PROPERTIES OF THESE ATOMS                
REMARK 480 MAY NOT BE RELIABLE. (M=MODEL NUMBER; RES=RESIDUE NAME;              
REMARK 480 C=CHAIN IDENTIFIER; SSEQ=SEQUENCE NUMBER; I=INSERTION CODE):         
REMARK 480   M RES C SSEQI ATOMS                                                
REMARK 480     LYS A   72   CG   CD   CE   NZ                                   
REMARK 500                                                                      
REMARK 500 GEOMETRY AND STEREOCHEMISTRY                                         
REMARK 500 SUBTOPIC: COVALENT BOND ANGLES                                       
REMARK 500                                                                      
REMARK 500 THE STEREOCHEMICAL PARAMETERS OF THE FOLLOWING RESIDUES              
REMARK 500 HAVE VALUES WHICH DEVIATE FROM EXPECTED VALUES BY MORE               
REMARK 500 THAN 6*RMSD (M=MODEL NUMBER; RES=RESIDUE NAME; C=CHAIN               
REMARK 500 IDENTIFIER; SSEQ=SEQUENCE NUMBER; I=INSERTION CODE).                 
REMARK 500                                                                      
REMARK 500 STANDARD TABLE:                                                      
REMARK 500 FORMAT: (10X,I3,1X,A3,1X,A1,I4,A1,3(1X,A4,2X),12X,F5.1)              
REMARK 500                                                                      
REMARK 500 EXPECTED VALUES PROTEIN: ENGH AND HUBER, 1999                        
REMARK 500 EXPECTED VALUES NUCLEIC ACID: CLOWNEY ET AL 1996                     
REMARK 500                                                                      
REMARK 500  M RES CSSEQI ATM1   ATM2   ATM3                                     
REMARK 500    PRO A  35   C   -  N   -  CA  ANGL. DEV. =   9.7 DEGREES          
REMARK 500    ARG A 132   NE  -  CZ  -  NH2 ANGL. DEV. =  -3.4 DEGREES          
REMARK 500    PHE A 183   CB  -  CA  -  C   ANGL. DEV. = -12.2 DEGREES          
REMARK 500    ARG A 433   NE  -  CZ  -  NH1 ANGL. DEV. =  -5.5 DEGREES          
REMARK 500    ARG A 433   NE  -  CZ  -  NH2 ANGL. DEV. =   3.5 DEGREES          
REMARK 500                                                                      
REMARK 500 REMARK: NULL                                                         
REMARK 500                                                                      
REMARK 500 GEOMETRY AND STEREOCHEMISTRY                                         
REMARK 500 SUBTOPIC: TORSION ANGLES                                             
REMARK 500                                                                      
REMARK 500 TORSION ANGLES OUTSIDE THE EXPECTED RAMACHANDRAN REGIONS:            
REMARK 500 (M=MODEL NUMBER; RES=RESIDUE NAME; C=CHAIN IDENTIFIER;               
REMARK 500 SSEQ=SEQUENCE NUMBER; I=INSERTION CODE).                             
REMARK 500                                                                      
REMARK 500 STANDARD TABLE:                                                      
REMARK 500 FORMAT:(10X,I3,1X,A3,1X,A1,I4,A1,4X,F7.2,3X,F7.2)                    
REMARK 500                                                                      
REMARK 500 EXPECTED VALUES: GJ KLEYWEGT AND TA JONES (1996). PHI/PSI-           
REMARK 500 CHOLOGY: RAMACHANDRAN REVISITED. STRUCTURE 4, 1395 - 1400            
REMARK 500                                                                      
REMARK 500  M RES CSSEQI        PSI       PHI                                   
REMARK 500    PRO A  35      154.87    -23.43                                   
REMARK 500    LEU A  36       -7.01     75.76                                   
REMARK 500    ALA A  86      -71.10    -78.44                                   
REMARK 500    ILE A  99      -44.53    -29.35                                   
REMARK 500    PHE A 100      168.39     88.07                                   
REMARK 500    PRO A 101       12.48    -56.91                                   
REMARK 500    LEU A 102     -177.83    177.41                                   
REMARK 500    GLU A 104       85.44     56.27                                   
REMARK 500    ASN A 107       64.26     63.54                                   
REMARK 500    ASN A 133       37.15     70.10                                   
REMARK 500    ILE A 223     -148.05    -58.17                                   
REMARK 500    ASP A 224       -5.47   -141.57                                   
REMARK 500    PHE A 226      -47.08   -163.09                                   
REMARK 500    PRO A 227      -88.81     -6.19                                   
REMARK 500    THR A 229      -51.10   -139.96                                   
REMARK 500    MET A 257       -8.57    -59.75                                   
REMARK 500    ASN A 259       41.93   -141.36                                   
REMARK 500    ASN A 277       41.66   -152.04                                   
REMARK 500    ASN A 334      -76.91    -87.14                                   
REMARK 500    SER A 365     -139.25     49.62                                   
REMARK 500    ARG A 377     -137.73     58.06                                   
REMARK 500    SER A 429     -153.13     80.91                                   
REMARK 500                                                                      
REMARK 500 REMARK: NULL                                                         
REMARK 620                                                                      
REMARK 620 METAL COORDINATION                                                   
REMARK 620 (M=MODEL NUMBER; RES=RESIDUE NAME; C=CHAIN IDENTIFIER;               
REMARK 620 SSEQ=SEQUENCE NUMBER; I=INSERTION CODE):                             
REMARK 620                                                                      
REMARK 620 COORDINATION ANGLES FOR:  M RES CSSEQI METAL                         
REMARK 620                             HEM A 500  FE                            
REMARK 620 N RES CSSEQI ATOM                                                    
REMARK 620 1 CYS A 435   SG                                                     
REMARK 620 2 HEM A 500   NA   98.3                                              
REMARK 620 3 HEM A 500   NB   89.6  87.1                                        
REMARK 620 4 HEM A 500   NC   82.8 176.2  89.3                                  
REMARK 620 5 HEM A 500   ND   96.7  92.4 173.7  91.1                            
REMARK 620 6 HOH A 600   O   168.1  85.6  79.3  92.6  94.4                      
REMARK 620 N                    1     2     3     4     5                       
REMARK 800                                                                      
REMARK 800 SITE                                                                 
REMARK 800 SITE_IDENTIFIER: AC1                                                 
REMARK 800 EVIDENCE_CODE: SOFTWARE                                              
REMARK 800 SITE_DESCRIPTION: BINDING SITE FOR RESIDUE HEM A 500                 
REMARK 800                                                                      
REMARK 800 SITE_IDENTIFIER: AC2                                                 
REMARK 800 EVIDENCE_CODE: SOFTWARE                                              
REMARK 800 SITE_DESCRIPTION: BINDING SITE FOR RESIDUE FLP A 501                 
REMARK 800                                                                      
REMARK 800 SITE_IDENTIFIER: AC3                                                 
REMARK 800 EVIDENCE_CODE: SOFTWARE                                              
REMARK 800 SITE_DESCRIPTION: BINDING SITE FOR RESIDUE GOL A 502                 
REMARK 900                                                                      
REMARK 900 RELATED ENTRIES                                                      
REMARK 900 RELATED ID: 1N6B   RELATED DB: PDB                                   
REMARK 900 MICROSOMAL CYTOCHROME P450 2C5/3LVDH COMPLEX WITH A DIMETHYL         
REMARK 900 DERIVATIVE OF SULFAPHENAZOLE                                         
REMARK 900 RELATED ID: 1OG5   RELATED DB: PDB                                   
REMARK 900 STRUCTURE OF HUMAN CYTOCHROME P450 CYP2C9                            
REMARK 900 RELATED ID: 1PO5   RELATED DB: PDB                                   
REMARK 900 STRUCTURE OF MAMMALIAN CYTOCHROME P450 2B4                           
REMARK 900 RELATED ID: 1PQ2   RELATED DB: PDB                                   
REMARK 900 CRYSTAL STRUCTURE OF HUMAN DRUG METABOLIZING CYTOCHROME P450 2C8     
REMARK 900 RELATED ID: 1NR6   RELATED DB: PDB                                   
REMARK 900 MICROSOMAL CYTOCHROME P450 2C5/3LVDH COMPLEX WITH DICLOFENAC         
REMARK 999                                                                      
REMARK 999 SEQUENCE                                                             
REMARK 999 THE FIRST 22 RESIDUES OF THE SWISS PROT                              
REMARK 999 REFERENCE SEQUENCE (ACCESSION CODE P11712)                           
REMARK 999 WERE REPLACED BY RESIDUES MAKKT.                                     
DBREF  1R9O A   23   490  UNP    P11712   CP2C9_HUMAN     23    490             
SEQADV 1R9O MET A   18  UNP  P11712              ENGINEERED MUTATION            
SEQADV 1R9O ALA A   19  UNP  P11712              ENGINEERED MUTATION            
SEQADV 1R9O LYS A   20  UNP  P11712              ENGINEERED MUTATION            
SEQADV 1R9O LYS A   21  UNP  P11712              ENGINEERED MUTATION            
SEQADV 1R9O THR A   22  UNP  P11712              ENGINEERED MUTATION            
SEQADV 1R9O ILE A  490  UNP  P11712    VAL   490 ENGINEERED MUTATION            
SEQADV 1R9O HIS A  491  UNP  P11712              EXPRESSION TAG                 
SEQADV 1R9O HIS A  492  UNP  P11712              EXPRESSION TAG                 
SEQADV 1R9O HIS A  493  UNP  P11712              EXPRESSION TAG                 
SEQADV 1R9O HIS A  494  UNP  P11712              EXPRESSION TAG                 
SEQRES   1 A  477  MET ALA LYS LYS THR SER SER GLY ARG GLY LYS LEU PRO          
SEQRES   2 A  477  PRO GLY PRO THR PRO LEU PRO VAL ILE GLY ASN ILE LEU          
SEQRES   3 A  477  GLN ILE GLY ILE LYS ASP ILE SER LYS SER LEU THR ASN          
SEQRES   4 A  477  LEU SER LYS VAL TYR GLY PRO VAL PHE THR LEU TYR PHE          
SEQRES   5 A  477  GLY LEU LYS PRO ILE VAL VAL LEU HIS GLY TYR GLU ALA          
SEQRES   6 A  477  VAL LYS GLU ALA LEU ILE ASP LEU GLY GLU GLU PHE SER          
SEQRES   7 A  477  GLY ARG GLY ILE PHE PRO LEU ALA GLU ARG ALA ASN ARG          
SEQRES   8 A  477  GLY PHE GLY ILE VAL PHE SER ASN GLY LYS LYS TRP LYS          
SEQRES   9 A  477  GLU ILE ARG ARG PHE SER LEU MET THR LEU ARG ASN PHE          
SEQRES  10 A  477  GLY MET GLY LYS ARG SER ILE GLU ASP ARG VAL GLN GLU          
SEQRES  11 A  477  GLU ALA ARG CYS LEU VAL GLU GLU LEU ARG LYS THR LYS          
SEQRES  12 A  477  ALA SER PRO CYS ASP PRO THR PHE ILE LEU GLY CYS ALA          
SEQRES  13 A  477  PRO CYS ASN VAL ILE CYS SER ILE ILE PHE HIS LYS ARG          
SEQRES  14 A  477  PHE ASP TYR LYS ASP GLN GLN PHE LEU ASN LEU MET GLU          
SEQRES  15 A  477  LYS LEU ASN GLU ASN ILE LYS ILE LEU SER SER PRO TRP          
SEQRES  16 A  477  ILE GLN ILE CYS ASN ASN PHE SER PRO ILE ILE ASP TYR          
SEQRES  17 A  477  PHE PRO GLY THR HIS ASN LYS LEU LEU LYS ASN VAL ALA          
SEQRES  18 A  477  PHE MET LYS SER TYR ILE LEU GLU LYS VAL LYS GLU HIS          
SEQRES  19 A  477  GLN GLU SER MET ASP MET ASN ASN PRO GLN ASP PHE ILE          
SEQRES  20 A  477  ASP CYS PHE LEU MET LYS MET GLU LYS GLU LYS HIS ASN          
SEQRES  21 A  477  GLN PRO SER GLU PHE THR ILE GLU SER LEU GLU ASN THR          
SEQRES  22 A  477  ALA VAL ASP LEU PHE GLY ALA GLY THR GLU THR THR SER          
SEQRES  23 A  477  THR THR LEU ARG TYR ALA LEU LEU LEU LEU LEU LYS HIS          
SEQRES  24 A  477  PRO GLU VAL THR ALA LYS VAL GLN GLU GLU ILE GLU ARG          
SEQRES  25 A  477  VAL ILE GLY ARG ASN ARG SER PRO CYS MET GLN ASP ARG          
SEQRES  26 A  477  SER HIS MET PRO TYR THR ASP ALA VAL VAL HIS GLU VAL          
SEQRES  27 A  477  GLN ARG TYR ILE ASP LEU LEU PRO THR SER LEU PRO HIS          
SEQRES  28 A  477  ALA VAL THR CYS ASP ILE LYS PHE ARG ASN TYR LEU ILE          
SEQRES  29 A  477  PRO LYS GLY THR THR ILE LEU ILE SER LEU THR SER VAL          
SEQRES  30 A  477  LEU HIS ASP ASN LYS GLU PHE PRO ASN PRO GLU MET PHE          
SEQRES  31 A  477  ASP PRO HIS HIS PHE LEU ASP GLU GLY GLY ASN PHE LYS          
SEQRES  32 A  477  LYS SER LYS TYR PHE MET PRO PHE SER ALA GLY LYS ARG          
SEQRES  33 A  477  ILE CYS VAL GLY GLU ALA LEU ALA GLY MET GLU LEU PHE          
SEQRES  34 A  477  LEU PHE LEU THR SER ILE LEU GLN ASN PHE ASN LEU LYS          
SEQRES  35 A  477  SER LEU VAL ASP PRO LYS ASN LEU ASP THR THR PRO VAL          
SEQRES  36 A  477  VAL ASN GLY PHE ALA SER VAL PRO PRO PHE TYR GLN LEU          
SEQRES  37 A  477  CYS PHE ILE PRO ILE HIS HIS HIS HIS                          
HET    HEM  A 500      43                                                       
HET    FLP  A 501      18                                                       
HET    GOL  A 502       6                                                       
HETNAM     HEM PROTOPORPHYRIN IX CONTAINING FE                                  
HETNAM     FLP FLURBIPROFEN                                                     
HETNAM     GOL GLYCEROL                                                         
HETSYN     HEM HEME                                                             
HETSYN     GOL GLYCERIN; PROPANE-1,2,3-TRIOL                                    
FORMUL   2  HEM    C34 H32 FE N4 O4                                             
FORMUL   3  FLP    C15 H13 F O2                                                 
FORMUL   4  GOL    C3 H8 O3                                                     
FORMUL   5  HOH   *255(H2 O)                                                    
HELIX    1   1 GLY A   46  GLY A   62  1                                  17    
HELIX    2   2 GLY A   79  ILE A   88  1                                  10    
HELIX    3   3 ASN A  116  ARG A  132  1                                  17    
HELIX    4   4 SER A  140  LYS A  158  1                                  19    
HELIX    5   5 PRO A  166  HIS A  184  1                                  19    
HELIX    6   6 ASP A  191  SER A  209  1                                  19    
HELIX    7   7 THR A  229  SER A  254  1                                  26    
HELIX    8   8 ASP A  262  LYS A  275  1                                  14    
HELIX    9   9 THR A  283  HIS A  316  1                                  34    
HELIX   10  10 HIS A  316  ILE A  331  1                                  16    
HELIX   11  11 CYS A  338  HIS A  344  5                                   7    
HELIX   12  12 MET A  345  ASP A  360  1                                  16    
HELIX   13  13 LEU A  391  HIS A  396  1                                   6    
HELIX   14  14 ASP A  408  LEU A  413  5                                   6    
HELIX   15  15 ALA A  430  ILE A  434  5                                   5    
HELIX   16  16 GLY A  437  ASN A  455  1                                  19    
HELIX   17  17 ASP A  463  LEU A  467  5                                   5    
SHEET    1   A 5 VAL A  64  TYR A  68  0                                        
SHEET    2   A 5 PRO A  73  LEU A  77 -1  O  VAL A  76   N  PHE A  65           
SHEET    3   A 5 THR A 386  ILE A 389  1  O  LEU A 388   N  VAL A  75           
SHEET    4   A 5 HIS A 368  ALA A 369 -1  N  HIS A 368   O  ILE A 387           
SHEET    5   A 5 GLY A  96  ARG A  97 -1  N  GLY A  96   O  ALA A 369           
SHEET    1   B 2 ILE A 374  PHE A 376  0                                        
SHEET    2   B 2 TYR A 379  ILE A 381 -1  O  ILE A 381   N  ILE A 374           
SHEET    1   C 2 PHE A 456  SER A 460  0                                        
SHEET    2   C 2 LEU A 485  PRO A 489 -1  O  ILE A 488   N  ASN A 457           
LINK         SG  CYS A 435                FE   HEM A 500     1555   1555  2.38  
LINK        FE   HEM A 500                 O   HOH A 600     1555   1555  2.44  
CISPEP   1 GLN A  278    PRO A  279          0        -0.93                     
SITE     1 AC1 24 ARG A  97  ILE A 112  VAL A 113  TRP A 120                    
SITE     2 AC1 24 ALA A 297  GLY A 298  THR A 301  THR A 302                    
SITE     3 AC1 24 THR A 305  GLN A 356  LEU A 362  SER A 365                    
SITE     4 AC1 24 HIS A 368  PRO A 427  PHE A 428  SER A 429                    
SITE     5 AC1 24 ARG A 433  CYS A 435  VAL A 436  GLY A 437                    
SITE     6 AC1 24 ALA A 441  GLU A 444  HOH A 600  HOH A 696                    
SITE     1 AC2  9 ARG A 108  ASN A 204  ILE A 205  LEU A 208                    
SITE     2 AC2  9 MET A 240  ASP A 293  GLY A 296  ALA A 297                    
SITE     3 AC2  9 HOH A 600                                                     
SITE     1 AC3  3 ILE A 205  GLU A 300  ALA A 477                               
CRYST1   91.047   91.047  169.480  90.00  90.00 120.00 H 3           9          
ORIGX1      1.000000  0.000000  0.000000        0.00000                         
ORIGX2      0.000000  1.000000  0.000000        0.00000                         
ORIGX3      0.000000  0.000000  1.000000        0.00000                         
SCALE1      0.010983  0.006341  0.000000        0.00000                         
SCALE2      0.000000  0.012682  0.000000        0.00000                         
SCALE3      0.000000  0.000000  0.005900        0.00000                         
ATOM      1  N   ARG A  26      17.782  23.589 -34.971  1.00 52.43           N  
ATOM      2  CA  ARG A  26      18.504  23.492 -33.670  1.00 52.89           C  
ATOM      3  C   ARG A  26      17.469  23.206 -32.552  1.00 52.05           C  
ATOM      4  O   ARG A  26      17.531  22.164 -31.888  1.00 52.85           O  
ATOM      5  CB  ARG A  26      19.335  24.751 -33.422  1.00 54.29           C  
ATOM      6  CG  ARG A  26      20.287  24.645 -32.244  1.00 57.13           C  
ATOM      7  CD  ARG A  26      21.429  23.688 -32.542  1.00 60.42           C  
ATOM      8  NE  ARG A  26      22.354  23.574 -31.418  1.00 65.18           N  
ATOM      9  CZ  ARG A  26      23.436  22.804 -31.418  1.00 66.36           C  
ATOM     10  NH1 ARG A  26      23.732  22.076 -32.485  1.00 69.58           N  
ATOM     11  NH2 ARG A  26      24.220  22.763 -30.351  1.00 69.13           N  
ATOM     12  N   GLY A  27      16.522  24.120 -32.344  1.00 51.98           N  
ATOM     13  CA  GLY A  27      15.344  23.768 -31.572  1.00 48.67           C  
ATOM     14  C   GLY A  27      14.067  23.825 -32.394  1.00 46.62           C  
ATOM     15  O   GLY A  27      13.997  24.497 -33.427  1.00 46.39           O  
ATOM     16  N   LYS A  28      13.043  23.114 -31.945  1.00 42.91           N  
ATOM     17  CA  LYS A  28      11.792  23.133 -32.637  1.00 39.60           C  
ATOM     18  C   LYS A  28      10.740  23.068 -31.551  1.00 38.44           C  
ATOM     19  O   LYS A  28      10.381  21.993 -31.046  1.00 36.25           O  
ATOM     20  CB  LYS A  28      11.664  21.948 -33.600  1.00 39.24           C  
ATOM     21  CG  LYS A  28      10.410  21.997 -34.460  1.00 37.97           C  
ATOM     22  CD  LYS A  28      10.154  20.652 -35.126  1.00 40.28           C  
ATOM     23  CE  LYS A  28       9.044  20.738 -36.188  1.00 41.42           C  
ATOM     24  NZ  LYS A  28       8.853  19.420 -36.835  1.00 41.80           N  
ATOM     25  N   LEU A  29      10.271  24.253 -31.200  1.00 36.91           N  
ATOM     26  CA  LEU A  29       9.278  24.402 -30.162  1.00 36.10           C  
ATOM     27  C   LEU A  29       7.908  23.980 -30.668  1.00 36.31           C  
ATOM     28  O   LEU A  29       7.660  23.901 -31.886  1.00 35.59           O  
ATOM     29  CB  LEU A  29       9.255  25.849 -29.653  1.00 32.28           C  
ATOM     30  CG  LEU A  29      10.514  26.338 -28.908  1.00 32.97           C  
ATOM     31  CD1 LEU A  29      10.223  27.650 -28.250  1.00 31.17           C  
ATOM     32  CD2 LEU A  29      10.975  25.310 -27.835  1.00 33.20           C  
ATOM     33  N   PRO A  30       6.996  23.671 -29.729  1.00 37.15           N  
ATOM     34  CA  PRO A  30       5.644  23.261 -30.074  1.00 35.44           C  
ATOM     35  C   PRO A  30       4.924  24.444 -30.703  1.00 34.21           C  
ATOM     36  O   PRO A  30       5.298  25.584 -30.483  1.00 32.53           O  
ATOM     37  CB  PRO A  30       5.040  22.901 -28.701  1.00 37.17           C  
ATOM     38  CG  PRO A  30       6.219  22.513 -27.892  1.00 37.81           C  
ATOM     39  CD  PRO A  30       7.236  23.525 -28.275  1.00 37.14           C  
ATOM     40  N   PRO A  31       3.863  24.183 -31.471  1.00 35.02           N  
ATOM     41  CA  PRO A  31       3.103  25.261 -32.104  1.00 36.48           C  
ATOM     42  C   PRO A  31       2.277  26.040 -31.064  1.00 38.74           C  
ATOM     43  O   PRO A  31       2.061  25.557 -29.935  1.00 35.80           O  
ATOM     44  CB  PRO A  31       2.244  24.514 -33.125  1.00 36.32           C  
ATOM     45  CG  PRO A  31       2.052  23.174 -32.504  1.00 34.75           C  
ATOM     46  CD  PRO A  31       3.425  22.866 -31.971  1.00 35.10           C  
ATOM     47  N   GLY A  32       1.820  27.243 -31.428  1.00 38.71           N  
ATOM     48  CA  GLY A  32       1.027  28.030 -30.498  1.00 40.95           C  
ATOM     49  C   GLY A  32       0.433  29.229 -31.189  1.00 43.42           C  
ATOM     50  O   GLY A  32       0.576  29.339 -32.400  1.00 43.67           O  
ATOM     51  N   PRO A  33      -0.238  30.134 -30.465  1.00 44.97           N  
ATOM     52  CA  PRO A  33      -0.858  31.352 -31.028  1.00 47.43           C  
ATOM     53  C   PRO A  33       0.247  32.315 -31.484  1.00 49.99           C  
ATOM     54  O   PRO A  33       1.382  32.197 -31.018  1.00 49.41           O  
ATOM     55  CB  PRO A  33      -1.632  31.963 -29.840  1.00 47.27           C  
ATOM     56  CG  PRO A  33      -1.452  30.959 -28.660  1.00 46.05           C  
ATOM     57  CD  PRO A  33      -0.223  30.171 -28.992  1.00 45.46           C  
ATOM     58  N   THR A  34      -0.057  33.282 -32.358  1.00 52.41           N  
ATOM     59  CA  THR A  34       1.003  34.200 -32.780  1.00 54.85           C  
ATOM     60  C   THR A  34       1.335  35.083 -31.572  1.00 55.92           C  
ATOM     61  O   THR A  34       0.464  35.398 -30.782  1.00 55.26           O  
ATOM     62  CB  THR A  34       0.592  35.053 -34.016  1.00 55.69           C  
ATOM     63  OG1 THR A  34      -0.361  36.070 -33.637  1.00 56.19           O  
ATOM     64  CG2 THR A  34       0.016  34.147 -35.080  1.00 54.77           C  
ATOM     65  N   PRO A  35       2.611  35.484 -31.426  1.00 58.36           N  
ATOM     66  CA  PRO A  35       3.208  36.309 -30.359  1.00 60.66           C  
ATOM     67  C   PRO A  35       2.350  37.264 -29.527  1.00 63.04           C  
ATOM     68  O   PRO A  35       1.286  37.729 -29.967  1.00 63.40           O  
ATOM     69  CB  PRO A  35       4.345  37.024 -31.073  1.00 60.38           C  
ATOM     70  CG  PRO A  35       4.827  35.946 -32.017  1.00 60.52           C  
ATOM     71  CD  PRO A  35       3.526  35.394 -32.578  1.00 58.55           C  
ATOM     72  N   LEU A  36       2.848  37.536 -28.311  1.00 65.62           N  
ATOM     73  CA  LEU A  36       2.224  38.418 -27.306  1.00 68.06           C  
ATOM     74  C   LEU A  36       1.025  37.890 -26.532  1.00 69.34           C  
ATOM     75  O   LEU A  36       0.591  38.565 -25.596  1.00 70.73           O  
ATOM     76  CB  LEU A  36       1.764  39.747 -27.910  1.00 68.30           C  
ATOM     77  CG  LEU A  36       2.682  40.951 -27.936  1.00 69.63           C  
ATOM     78  CD1 LEU A  36       3.891  40.663 -28.846  1.00 70.26           C  
ATOM     79  CD2 LEU A  36       1.869  42.170 -28.448  1.00 70.16           C  
ATOM     80  N   PRO A  37       0.476  36.695 -26.880  1.00 70.16           N  
ATOM     81  CA  PRO A  37      -0.698  36.211 -26.130  1.00 70.30           C  
ATOM     82  C   PRO A  37      -0.558  36.276 -24.606  1.00 70.97           C  
ATOM     83  O   PRO A  37       0.054  35.399 -23.983  1.00 71.66           O  
ATOM     84  CB  PRO A  37      -0.870  34.775 -26.640  1.00 70.64           C  
ATOM     85  CG  PRO A  37      -0.301  34.831 -28.041  1.00 70.51           C  
ATOM     86  CD  PRO A  37       0.954  35.639 -27.797  1.00 70.14           C  
ATOM     87  N   LEU A  43      -9.194  44.655 -17.597  1.00 61.57           N  
ATOM     88  CA  LEU A  43      -8.719  45.298 -16.381  1.00 62.15           C  
ATOM     89  C   LEU A  43      -7.666  44.393 -15.701  1.00 61.70           C  
ATOM     90  O   LEU A  43      -6.670  44.031 -16.321  1.00 60.99           O  
ATOM     91  CB  LEU A  43      -9.887  45.559 -15.411  1.00 63.63           C  
ATOM     92  CG  LEU A  43     -11.123  46.408 -15.781  1.00 65.30           C  
ATOM     93  CD1 LEU A  43     -11.878  45.728 -16.933  1.00 65.46           C  
ATOM     94  CD2 LEU A  43     -12.082  46.576 -14.551  1.00 64.43           C  
ATOM     95  N   GLN A  44      -7.897  44.034 -14.435  1.00 60.73           N  
ATOM     96  CA  GLN A  44      -6.962  43.199 -13.680  1.00 59.26           C  
ATOM     97  C   GLN A  44      -7.220  41.685 -13.815  1.00 58.79           C  
ATOM     98  O   GLN A  44      -8.252  41.171 -13.328  1.00 58.88           O  
ATOM     99  CB  GLN A  44      -6.986  43.614 -12.198  1.00 59.06           C  
ATOM    100  CG  GLN A  44      -6.344  44.966 -11.933  1.00 59.74           C  
ATOM    101  CD  GLN A  44      -6.392  45.406 -10.468  1.00 60.00           C  
ATOM    102  OE1 GLN A  44      -6.022  44.664  -9.567  1.00 61.49           O  
ATOM    103  NE2 GLN A  44      -6.832  46.625 -10.239  1.00 59.58           N  
ATOM    104  N   ILE A  45      -6.281  40.981 -14.474  1.00 56.56           N  
ATOM    105  CA  ILE A  45      -6.350  39.517 -14.699  1.00 53.30           C  
ATOM    106  C   ILE A  45      -5.524  38.647 -13.703  1.00 50.29           C  
ATOM    107  O   ILE A  45      -4.299  38.831 -13.524  1.00 48.58           O  
ATOM    108  CB  ILE A  45      -5.904  39.178 -16.126  1.00 54.10           C  
ATOM    109  CG1 ILE A  45      -5.544  37.697 -16.233  1.00 55.75           C  
ATOM    110  CG2 ILE A  45      -4.746  40.025 -16.501  1.00 54.45           C  
ATOM    111  CD1 ILE A  45      -4.849  37.325 -17.541  1.00 56.25           C  
ATOM    112  N   GLY A  46      -6.206  37.677 -13.090  1.00 46.79           N  
ATOM    113  CA  GLY A  46      -5.557  36.799 -12.127  1.00 41.79           C  
ATOM    114  C   GLY A  46      -5.090  35.461 -12.685  1.00 38.37           C  
ATOM    115  O   GLY A  46      -5.321  35.116 -13.851  1.00 36.02           O  
ATOM    116  N   ILE A  47      -4.436  34.683 -11.826  1.00 36.97           N  
ATOM    117  CA  ILE A  47      -3.926  33.377 -12.239  1.00 35.66           C  
ATOM    118  C   ILE A  47      -5.035  32.444 -12.737  1.00 36.03           C  
ATOM    119  O   ILE A  47      -4.845  31.714 -13.701  1.00 37.60           O  
ATOM    120  CB  ILE A  47      -3.122  32.701 -11.090  1.00 35.52           C  
ATOM    121  CG1 ILE A  47      -2.360  31.508 -11.658  1.00 35.84           C  
ATOM    122  CG2 ILE A  47      -4.069  32.277  -9.953  1.00 35.41           C  
ATOM    123  CD1 ILE A  47      -1.335  31.891 -12.699  1.00 35.08           C  
ATOM    124  N   LYS A  48      -6.213  32.507 -12.123  1.00 36.41           N  
ATOM    125  CA  LYS A  48      -7.313  31.668 -12.515  1.00 36.95           C  
ATOM    126  C   LYS A  48      -7.813  31.992 -13.920  1.00 37.75           C  
ATOM    127  O   LYS A  48      -8.304  31.118 -14.649  1.00 36.86           O  
ATOM    128  CB  LYS A  48      -8.402  31.783 -11.459  1.00 39.11           C  
ATOM    129  CG  LYS A  48      -7.826  31.533 -10.033  1.00 40.91           C  
ATOM    130  CD  LYS A  48      -8.882  31.157  -9.006  1.00 42.01           C  
ATOM    131  CE  LYS A  48      -9.336  29.682  -9.169  1.00 44.37           C  
ATOM    132  NZ  LYS A  48      -8.217  28.664  -9.005  1.00 44.10           N  
ATOM    133  N   ASP A  49      -7.653  33.246 -14.304  1.00 37.83           N  
ATOM    134  CA  ASP A  49      -8.035  33.699 -15.636  1.00 38.97           C  
ATOM    135  C   ASP A  49      -7.003  33.168 -16.608  1.00 37.29           C  
ATOM    136  O   ASP A  49      -7.331  32.664 -17.713  1.00 38.13           O  
ATOM    137  CB  ASP A  49      -8.056  35.229 -15.677  1.00 41.47           C  
ATOM    138  CG  ASP A  49      -9.120  35.796 -14.765  1.00 46.33           C  
ATOM    139  OD1 ASP A  49     -10.310  35.395 -14.967  1.00 46.70           O  
ATOM    140  OD2 ASP A  49      -8.775  36.612 -13.851  1.00 48.54           O  
ATOM    141  N   ILE A  50      -5.748  33.272 -16.196  1.00 35.54           N  
ATOM    142  CA  ILE A  50      -4.658  32.771 -17.030  1.00 34.75           C  
ATOM    143  C   ILE A  50      -4.842  31.269 -17.236  1.00 34.76           C  
ATOM    144  O   ILE A  50      -4.818  30.752 -18.371  1.00 32.82           O  
ATOM    145  CB  ILE A  50      -3.327  33.052 -16.359  1.00 35.56           C  
ATOM    146  CG1 ILE A  50      -3.112  34.571 -16.335  1.00 36.78           C  
ATOM    147  CG2 ILE A  50      -2.220  32.320 -17.043  1.00 35.09           C  
ATOM    148  CD1 ILE A  50      -1.859  35.044 -15.587  1.00 36.80           C  
ATOM    149  N   SER A  51      -5.108  30.562 -16.143  1.00 33.80           N  
ATOM    150  CA  SER A  51      -5.263  29.112 -16.270  1.00 34.19           C  
ATOM    151  C   SER A  51      -6.391  28.768 -17.246  1.00 33.87           C  
ATOM    152  O   SER A  51      -6.282  27.879 -18.102  1.00 33.72           O  
ATOM    153  CB  SER A  51      -5.510  28.489 -14.895  1.00 33.36           C  
ATOM    154  OG  SER A  51      -5.403  27.081 -15.005  1.00 34.51           O  
ATOM    155  N   LYS A  52      -7.488  29.497 -17.113  1.00 36.21           N  
ATOM    156  CA  LYS A  52      -8.642  29.311 -17.986  1.00 36.82           C  
ATOM    157  C   LYS A  52      -8.155  29.549 -19.416  1.00 35.76           C  
ATOM    158  O   LYS A  52      -8.498  28.805 -20.320  1.00 36.05           O  
ATOM    159  CB  LYS A  52      -9.741  30.316 -17.615  1.00 38.80           C  
ATOM    160  CG  LYS A  52     -11.055  30.124 -18.316  1.00 42.14           C  
ATOM    161  CD  LYS A  52     -11.815  28.943 -17.786  1.00 47.59           C  
ATOM    162  CE  LYS A  52     -12.050  29.021 -16.263  1.00 48.82           C  
ATOM    163  NZ  LYS A  52     -12.892  27.825 -15.796  1.00 49.67           N  
ATOM    164  N   SER A  53      -7.357  30.586 -19.631  1.00 35.58           N  
ATOM    165  CA  SER A  53      -6.839  30.814 -20.986  1.00 35.32           C  
ATOM    166  C   SER A  53      -5.996  29.644 -21.457  1.00 35.04           C  
ATOM    167  O   SER A  53      -6.099  29.205 -22.609  1.00 34.19           O  
ATOM    168  CB  SER A  53      -6.000  32.083 -21.036  1.00 36.57           C  
ATOM    169  OG  SER A  53      -6.752  33.202 -20.567  1.00 40.99           O  
ATOM    170  N   LEU A  54      -5.145  29.114 -20.574  1.00 33.96           N  
ATOM    171  CA  LEU A  54      -4.302  27.996 -20.994  1.00 32.43           C  
ATOM    172  C   LEU A  54      -5.107  26.757 -21.386  1.00 31.62           C  
ATOM    173  O   LEU A  54      -4.758  26.027 -22.322  1.00 29.73           O  
ATOM    174  CB  LEU A  54      -3.293  27.646 -19.882  1.00 32.32           C  
ATOM    175  CG  LEU A  54      -2.340  28.755 -19.456  1.00 31.56           C  
ATOM    176  CD1 LEU A  54      -1.378  28.166 -18.444  1.00 33.52           C  
ATOM    177  CD2 LEU A  54      -1.528  29.261 -20.667  1.00 32.92           C  
ATOM    178  N   THR A  55      -6.190  26.513 -20.661  1.00 32.20           N  
ATOM    179  CA  THR A  55      -7.047  25.354 -20.950  1.00 32.60           C  
ATOM    180  C   THR A  55      -7.743  25.513 -22.302  1.00 32.98           C  
ATOM    181  O   THR A  55      -7.818  24.560 -23.119  1.00 32.34           O  
ATOM    182  CB  THR A  55      -8.067  25.164 -19.774  1.00 33.22           C  
ATOM    183  OG1 THR A  55      -7.338  24.737 -18.608  1.00 33.14           O  
ATOM    184  CG2 THR A  55      -9.128  24.098 -20.127  1.00 35.05           C  
ATOM    185  N   ASN A  56      -8.238  26.726 -22.560  1.00 35.10           N  
ATOM    186  CA  ASN A  56      -8.864  27.007 -23.864  1.00 36.25           C  
ATOM    187  C   ASN A  56      -7.839  26.800 -24.992  1.00 35.74           C  
ATOM    188  O   ASN A  56      -8.157  26.206 -26.012  1.00 36.34           O  
ATOM    189  CB  ASN A  56      -9.397  28.433 -23.917  1.00 39.05           C  
ATOM    190  CG  ASN A  56     -10.685  28.578 -23.146  1.00 42.44           C  
ATOM    191  OD1 ASN A  56     -11.492  27.631 -23.111  1.00 43.62           O  
ATOM    192  ND2 ASN A  56     -10.901  29.751 -22.529  1.00 40.69           N  
ATOM    193  N   LEU A  57      -6.618  27.293 -24.809  1.00 34.98           N  
ATOM    194  CA  LEU A  57      -5.580  27.081 -25.800  1.00 35.23           C  
ATOM    195  C   LEU A  57      -5.254  25.601 -26.013  1.00 37.47           C  
ATOM    196  O   LEU A  57      -4.923  25.218 -27.155  1.00 37.79           O  
ATOM    197  CB  LEU A  57      -4.294  27.834 -25.413  1.00 36.36           C  
ATOM    198  CG  LEU A  57      -4.438  29.342 -25.576  1.00 35.29           C  
ATOM    199  CD1 LEU A  57      -3.245  30.089 -24.961  1.00 34.98           C  
ATOM    200  CD2 LEU A  57      -4.567  29.652 -27.106  1.00 35.26           C  
ATOM    201  N   SER A  58      -5.340  24.752 -24.961  1.00 36.92           N  
ATOM    202  CA  SER A  58      -5.014  23.331 -25.142  1.00 36.43           C  
ATOM    203  C   SER A  58      -6.037  22.668 -26.053  1.00 37.96           C  
ATOM    204  O   SER A  58      -5.727  21.699 -26.754  1.00 37.74           O  
ATOM    205  CB  SER A  58      -4.929  22.555 -23.788  1.00 35.87           C  
ATOM    206  OG  SER A  58      -6.189  22.397 -23.140  1.00 33.66           O  
ATOM    207  N   LYS A  59      -7.262  23.177 -26.053  1.00 39.68           N  
ATOM    208  CA  LYS A  59      -8.291  22.598 -26.913  1.00 42.84           C  
ATOM    209  C   LYS A  59      -7.993  22.886 -28.407  1.00 42.48           C  
ATOM    210  O   LYS A  59      -8.299  22.092 -29.290  1.00 42.77           O  
ATOM    211  CB  LYS A  59      -9.647  23.151 -26.499  1.00 44.89           C  
ATOM    212  CG  LYS A  59     -10.008  22.785 -25.045  1.00 48.06           C  
ATOM    213  CD  LYS A  59     -11.468  23.014 -24.731  1.00 51.88           C  
ATOM    214  CE  LYS A  59     -11.929  24.450 -25.011  1.00 54.58           C  
ATOM    215  NZ  LYS A  59     -12.090  24.822 -26.466  1.00 58.40           N  
ATOM    216  N   VAL A  60      -7.366  24.018 -28.662  1.00 42.03           N  
ATOM    217  CA  VAL A  60      -6.991  24.413 -30.027  1.00 43.61           C  
ATOM    218  C   VAL A  60      -5.718  23.689 -30.488  1.00 43.82           C  
ATOM    219  O   VAL A  60      -5.755  22.910 -31.455  1.00 44.02           O  
ATOM    220  CB  VAL A  60      -6.754  25.935 -30.097  1.00 43.50           C  
ATOM    221  CG1 VAL A  60      -6.213  26.329 -31.463  1.00 44.16           C  
ATOM    222  CG2 VAL A  60      -8.052  26.651 -29.779  1.00 43.05           C  
ATOM    223  N   TYR A  61      -4.614  23.915 -29.752  1.00 43.33           N  
ATOM    224  CA  TYR A  61      -3.279  23.329 -30.035  1.00 41.89           C  
ATOM    225  C   TYR A  61      -2.895  21.983 -29.434  1.00 40.69           C  
ATOM    226  O   TYR A  61      -1.841  21.453 -29.778  1.00 41.97           O  
ATOM    227  CB  TYR A  61      -2.196  24.317 -29.603  1.00 43.02           C  
ATOM    228  CG  TYR A  61      -2.309  25.636 -30.290  1.00 43.90           C  
ATOM    229  CD1 TYR A  61      -1.856  25.798 -31.600  1.00 45.92           C  
ATOM    230  CD2 TYR A  61      -2.947  26.702 -29.677  1.00 44.70           C  
ATOM    231  CE1 TYR A  61      -2.031  27.020 -32.290  1.00 45.76           C  
ATOM    232  CE2 TYR A  61      -3.132  27.916 -30.347  1.00 45.60           C  
ATOM    233  CZ  TYR A  61      -2.681  28.068 -31.667  1.00 46.18           C  
ATOM    234  OH  TYR A  61      -2.939  29.247 -32.364  1.00 45.88           O  
ATOM    235  N   GLY A  62      -3.701  21.420 -28.538  1.00 38.58           N  
ATOM    236  CA  GLY A  62      -3.303  20.157 -27.923  1.00 35.42           C  
ATOM    237  C   GLY A  62      -2.622  20.319 -26.534  1.00 34.58           C  
ATOM    238  O   GLY A  62      -2.469  21.450 -26.033  1.00 32.44           O  
ATOM    239  N   PRO A  63      -2.147  19.216 -25.914  1.00 33.66           N  
ATOM    240  CA  PRO A  63      -1.494  19.229 -24.587  1.00 32.72           C  
ATOM    241  C   PRO A  63      -0.184  19.975 -24.421  1.00 31.31           C  
ATOM    242  O   PRO A  63       0.160  20.321 -23.296  1.00 29.15           O  
ATOM    243  CB  PRO A  63      -1.336  17.756 -24.247  1.00 31.66           C  
ATOM    244  CG  PRO A  63      -1.071  17.133 -25.650  1.00 34.57           C  
ATOM    245  CD  PRO A  63      -2.062  17.886 -26.548  1.00 32.98           C  
ATOM    246  N   VAL A  64       0.556  20.213 -25.507  1.00 30.65           N  
ATOM    247  CA  VAL A  64       1.851  20.905 -25.420  1.00 29.80           C  
ATOM    248  C   VAL A  64       1.908  22.027 -26.452  1.00 32.78           C  
ATOM    249  O   VAL A  64       1.776  21.745 -27.650  1.00 33.18           O  
ATOM    250  CB  VAL A  64       3.008  19.930 -25.687  1.00 30.07           C  
ATOM    251  CG1 VAL A  64       4.398  20.640 -25.440  1.00 25.30           C  
ATOM    252  CG2 VAL A  64       2.858  18.673 -24.787  1.00 30.37           C  
ATOM    253  N   PHE A  65       2.122  23.267 -26.006  1.00 31.61           N  
ATOM    254  CA  PHE A  65       2.148  24.404 -26.912  1.00 31.28           C  
ATOM    255  C   PHE A  65       3.011  25.550 -26.422  1.00 33.56           C  
ATOM    256  O   PHE A  65       3.375  25.629 -25.209  1.00 29.95           O  
ATOM    257  CB  PHE A  65       0.713  24.918 -27.228  1.00 29.59           C  
ATOM    258  CG  PHE A  65      -0.111  25.289 -26.007  1.00 28.30           C  
ATOM    259  CD1 PHE A  65      -0.033  26.557 -25.462  1.00 27.83           C  
ATOM    260  CD2 PHE A  65      -1.002  24.370 -25.444  1.00 27.51           C  
ATOM    261  CE1 PHE A  65      -0.805  26.911 -24.353  1.00 27.07           C  
ATOM    262  CE2 PHE A  65      -1.782  24.701 -24.337  1.00 28.25           C  
ATOM    263  CZ  PHE A  65      -1.691  25.978 -23.792  1.00 27.28           C  
ATOM    264  N   THR A  66       3.370  26.430 -27.369  1.00 32.47           N  
ATOM    265  CA  THR A  66       4.213  27.568 -27.059  1.00 32.87           C  
ATOM    266  C   THR A  66       3.467  28.882 -27.114  1.00 35.70           C  
ATOM    267  O   THR A  66       2.589  29.079 -27.971  1.00 35.77           O  
ATOM    268  CB  THR A  66       5.408  27.628 -28.033  1.00 32.45           C  
ATOM    269  OG1 THR A  66       6.109  26.397 -27.995  1.00 31.54           O  
ATOM    270  CG2 THR A  66       6.360  28.738 -27.699  1.00 32.48           C  
ATOM    271  N   LEU A  67       3.810  29.766 -26.169  1.00 37.68           N  
ATOM    272  CA  LEU A  67       3.277  31.124 -26.072  1.00 41.35           C  
ATOM    273  C   LEU A  67       4.510  32.012 -26.132  1.00 44.19           C  
ATOM    274  O   LEU A  67       5.577  31.588 -25.688  1.00 46.10           O  
ATOM    275  CB  LEU A  67       2.585  31.388 -24.719  1.00 39.84           C  
ATOM    276  CG  LEU A  67       1.284  30.661 -24.366  1.00 39.90           C  
ATOM    277  CD1 LEU A  67       0.643  31.268 -23.160  1.00 37.27           C  
ATOM    278  CD2 LEU A  67       0.335  30.798 -25.519  1.00 39.44           C  
ATOM    279  N   TYR A  68       4.388  33.227 -26.662  1.00 46.69           N  
ATOM    280  CA  TYR A  68       5.514  34.164 -26.700  1.00 48.60           C  
ATOM    281  C   TYR A  68       5.096  35.478 -26.082  1.00 51.40           C  
ATOM    282  O   TYR A  68       4.010  35.958 -26.348  1.00 52.36           O  
ATOM    283  CB  TYR A  68       5.952  34.478 -28.127  1.00 47.85           C  
ATOM    284  CG  TYR A  68       6.805  33.438 -28.795  1.00 47.15           C  
ATOM    285  CD1 TYR A  68       6.225  32.404 -29.507  1.00 47.10           C  
ATOM    286  CD2 TYR A  68       8.207  33.486 -28.699  1.00 47.78           C  
ATOM    287  CE1 TYR A  68       6.997  31.428 -30.113  1.00 48.34           C  
ATOM    288  CE2 TYR A  68       9.006  32.508 -29.306  1.00 48.51           C  
ATOM    289  CZ  TYR A  68       8.385  31.471 -30.015  1.00 48.67           C  
ATOM    290  OH  TYR A  68       9.136  30.461 -30.620  1.00 49.96           O  
ATOM    291  N   PHE A  69       5.952  36.060 -25.254  1.00 54.40           N  
ATOM    292  CA  PHE A  69       5.679  37.359 -24.662  1.00 56.52           C  
ATOM    293  C   PHE A  69       6.909  38.162 -25.019  1.00 57.98           C  
ATOM    294  O   PHE A  69       7.853  38.314 -24.219  1.00 58.27           O  
ATOM    295  CB  PHE A  69       5.509  37.243 -23.162  1.00 57.67           C  
ATOM    296  CG  PHE A  69       4.468  36.276 -22.772  1.00 58.40           C  
ATOM    297  CD1 PHE A  69       4.639  34.911 -23.041  1.00 58.77           C  
ATOM    298  CD2 PHE A  69       3.287  36.708 -22.189  1.00 58.67           C  
ATOM    299  CE1 PHE A  69       3.660  33.982 -22.697  1.00 58.45           C  
ATOM    300  CE2 PHE A  69       2.292  35.778 -21.839  1.00 59.48           C  
ATOM    301  CZ  PHE A  69       2.477  34.414 -22.107  1.00 58.58           C  
ATOM    302  N   GLY A  70       6.875  38.660 -26.253  1.00 58.78           N  
ATOM    303  CA  GLY A  70       7.978  39.404 -26.815  1.00 59.18           C  
ATOM    304  C   GLY A  70       8.637  38.347 -27.672  1.00 59.70           C  
ATOM    305  O   GLY A  70       7.980  37.680 -28.505  1.00 60.24           O  
ATOM    306  N   LEU A  71       9.936  38.170 -27.476  1.00 59.24           N  
ATOM    307  CA  LEU A  71      10.644  37.136 -28.227  1.00 58.39           C  
ATOM    308  C   LEU A  71      10.837  35.996 -27.213  1.00 55.44           C  
ATOM    309  O   LEU A  71      11.584  35.045 -27.461  1.00 55.22           O  
ATOM    310  CB  LEU A  71      12.010  37.662 -28.741  1.00 60.58           C  
ATOM    311  CG  LEU A  71      12.256  37.720 -30.268  1.00 62.29           C  
ATOM    312  CD1 LEU A  71      13.643  38.337 -30.533  1.00 63.19           C  
ATOM    313  CD2 LEU A  71      12.168  36.314 -30.890  1.00 62.42           C  
ATOM    314  N   LYS A  72      10.147  36.100 -26.076  1.00 52.56           N  
ATOM    315  CA  LYS A  72      10.283  35.083 -25.027  1.00 50.20           C  
ATOM    316  C   LYS A  72       9.268  33.943 -25.153  1.00 46.09           C  
ATOM    317  O   LYS A  72       8.069  34.145 -24.960  1.00 45.96           O  
ATOM    318  CB  LYS A  72      10.131  35.717 -23.644  1.00 51.45           C  
ATOM    319  CG  LYS A  72      11.159  36.793 -23.339  0.00 56.69           C  
ATOM    320  CD  LYS A  72      11.109  37.205 -21.877  0.00 57.42           C  
ATOM    321  CE  LYS A  72      12.137  38.281 -21.572  0.00 58.04           C  
ATOM    322  NZ  LYS A  72      12.100  38.695 -20.143  0.00 59.58           N  
ATOM    323  N   PRO A  73       9.740  32.728 -25.491  1.00 42.78           N  
ATOM    324  CA  PRO A  73       8.810  31.606 -25.616  1.00 40.25           C  
ATOM    325  C   PRO A  73       8.568  30.874 -24.267  1.00 37.47           C  
ATOM    326  O   PRO A  73       9.471  30.737 -23.462  1.00 37.79           O  
ATOM    327  CB  PRO A  73       9.493  30.715 -26.651  1.00 39.31           C  
ATOM    328  CG  PRO A  73      10.931  30.864 -26.277  1.00 40.19           C  
ATOM    329  CD  PRO A  73      11.089  32.349 -25.947  1.00 40.86           C  
ATOM    330  N   ILE A  74       7.334  30.457 -24.008  1.00 34.55           N  
ATOM    331  CA  ILE A  74       7.047  29.697 -22.798  1.00 33.54           C  
ATOM    332  C   ILE A  74       6.332  28.440 -23.285  1.00 30.91           C  
ATOM    333  O   ILE A  74       5.307  28.534 -23.942  1.00 32.82           O  
ATOM    334  CB  ILE A  74       6.157  30.472 -21.846  1.00 33.21           C  
ATOM    335  CG1 ILE A  74       6.931  31.639 -21.241  1.00 35.17           C  
ATOM    336  CG2 ILE A  74       5.715  29.582 -20.738  1.00 33.85           C  
ATOM    337  CD1 ILE A  74       6.081  32.475 -20.327  1.00 38.33           C  
ATOM    338  N   VAL A  75       6.890  27.272 -23.004  1.00 28.46           N  
ATOM    339  CA  VAL A  75       6.254  26.031 -23.432  1.00 27.12           C  
ATOM    340  C   VAL A  75       5.298  25.598 -22.313  1.00 27.40           C  
ATOM    341  O   VAL A  75       5.721  25.428 -21.149  1.00 28.54           O  
ATOM    342  CB  VAL A  75       7.299  24.917 -23.713  1.00 25.45           C  
ATOM    343  CG1 VAL A  75       6.599  23.613 -23.851  1.00 27.22           C  
ATOM    344  CG2 VAL A  75       8.100  25.196 -25.042  1.00 26.85           C  
ATOM    345  N   VAL A  76       4.021  25.445 -22.636  1.00 25.36           N  
ATOM    346  CA  VAL A  76       3.015  25.065 -21.652  1.00 26.58           C  
ATOM    347  C   VAL A  76       2.716  23.559 -21.723  1.00 27.59           C  
ATOM    348  O   VAL A  76       2.605  22.997 -22.838  1.00 27.63           O  
ATOM    349  CB  VAL A  76       1.676  25.806 -21.865  1.00 27.23           C  
ATOM    350  CG1 VAL A  76       0.681  25.313 -20.839  1.00 25.34           C  
ATOM    351  CG2 VAL A  76       1.840  27.353 -21.745  1.00 24.44           C  
ATOM    352  N   LEU A  77       2.638  22.902 -20.558  1.00 25.64           N  
ATOM    353  CA  LEU A  77       2.297  21.466 -20.492  1.00 25.16           C  
ATOM    354  C   LEU A  77       0.902  21.365 -19.867  1.00 26.07           C  
ATOM    355  O   LEU A  77       0.671  21.832 -18.721  1.00 25.31           O  
ATOM    356  CB  LEU A  77       3.300  20.699 -19.632  1.00 26.18           C  
ATOM    357  CG  LEU A  77       4.733  20.812 -20.151  1.00 26.16           C  
ATOM    358  CD1 LEU A  77       5.591  19.963 -19.250  1.00 26.30           C  
ATOM    359  CD2 LEU A  77       4.856  20.336 -21.619  1.00 25.77           C  
ATOM    360  N   HIS A  78      -0.022  20.725 -20.572  1.00 25.11           N  
ATOM    361  CA  HIS A  78      -1.412  20.670 -20.057  1.00 25.27           C  
ATOM    362  C   HIS A  78      -1.940  19.239 -20.088  1.00 26.08           C  
ATOM    363  O   HIS A  78      -1.793  18.547 -21.106  1.00 24.67           O  
ATOM    364  CB  HIS A  78      -2.256  21.587 -20.929  1.00 25.34           C  
ATOM    365  CG  HIS A  78      -3.641  21.817 -20.433  1.00 24.88           C  
ATOM    366  ND1 HIS A  78      -4.676  20.891 -20.653  1.00 25.72           N  
ATOM    367  CD2 HIS A  78      -4.191  22.800 -19.733  1.00 24.91           C  
ATOM    368  CE1 HIS A  78      -5.769  21.330 -20.101  1.00 21.31           C  
ATOM    369  NE2 HIS A  78      -5.514  22.507 -19.518  1.00 26.62           N  
ATOM    370  N   GLY A  79      -2.521  18.793 -18.964  1.00 24.56           N  
ATOM    371  CA  GLY A  79      -3.024  17.458 -18.899  1.00 25.31           C  
ATOM    372  C   GLY A  79      -1.991  16.562 -18.204  1.00 26.86           C  
ATOM    373  O   GLY A  79      -0.761  16.733 -18.331  1.00 25.52           O  
ATOM    374  N   TYR A  80      -2.508  15.626 -17.432  1.00 25.78           N  
ATOM    375  CA  TYR A  80      -1.664  14.708 -16.678  1.00 26.62           C  
ATOM    376  C   TYR A  80      -0.596  13.993 -17.502  1.00 26.46           C  
ATOM    377  O   TYR A  80       0.559  13.895 -17.072  1.00 26.00           O  
ATOM    378  CB  TYR A  80      -2.539  13.676 -16.004  1.00 24.49           C  
ATOM    379  CG  TYR A  80      -1.766  12.575 -15.341  1.00 27.32           C  
ATOM    380  CD1 TYR A  80      -1.252  12.737 -14.060  1.00 27.65           C  
ATOM    381  CD2 TYR A  80      -1.603  11.346 -15.974  1.00 28.37           C  
ATOM    382  CE1 TYR A  80      -0.596  11.705 -13.421  1.00 28.39           C  
ATOM    383  CE2 TYR A  80      -0.951  10.324 -15.381  1.00 28.83           C  
ATOM    384  CZ  TYR A  80      -0.444  10.507 -14.087  1.00 31.48           C  
ATOM    385  OH  TYR A  80       0.337   9.539 -13.531  1.00 31.83           O  
ATOM    386  N   GLU A  81      -0.953  13.505 -18.701  1.00 27.84           N  
ATOM    387  CA  GLU A  81       0.035  12.744 -19.458  1.00 27.22           C  
ATOM    388  C   GLU A  81       1.281  13.522 -19.843  1.00 24.89           C  
ATOM    389  O   GLU A  81       2.387  13.008 -19.766  1.00 25.12           O  
ATOM    390  CB  GLU A  81      -0.610  12.073 -20.682  1.00 30.81           C  
ATOM    391  CG  GLU A  81      -1.670  11.023 -20.314  1.00 34.81           C  
ATOM    392  CD  GLU A  81      -1.128   9.799 -19.492  1.00 37.59           C  
ATOM    393  OE1 GLU A  81      -1.953   9.097 -18.838  1.00 39.66           O  
ATOM    394  OE2 GLU A  81       0.102   9.503 -19.508  1.00 39.60           O  
ATOM    395  N   ALA A  82       1.113  14.764 -20.244  1.00 24.90           N  
ATOM    396  CA  ALA A  82       2.244  15.595 -20.615  1.00 23.98           C  
ATOM    397  C   ALA A  82       2.994  16.049 -19.347  1.00 24.19           C  
ATOM    398  O   ALA A  82       4.211  16.078 -19.345  1.00 23.88           O  
ATOM    399  CB  ALA A  82       1.771  16.807 -21.375  1.00 23.70           C  
ATOM    400  N   VAL A  83       2.268  16.389 -18.281  1.00 23.84           N  
ATOM    401  CA  VAL A  83       2.933  16.814 -17.021  1.00 23.28           C  
ATOM    402  C   VAL A  83       3.780  15.633 -16.471  1.00 22.21           C  
ATOM    403  O   VAL A  83       4.957  15.801 -16.144  1.00 20.01           O  
ATOM    404  CB  VAL A  83       1.901  17.273 -15.967  1.00 24.91           C  
ATOM    405  CG1 VAL A  83       2.661  17.639 -14.563  1.00 23.66           C  
ATOM    406  CG2 VAL A  83       1.126  18.480 -16.507  1.00 22.02           C  
ATOM    407  N   LYS A  84       3.217  14.429 -16.489  1.00 24.04           N  
ATOM    408  CA  LYS A  84       3.939  13.211 -16.002  1.00 26.23           C  
ATOM    409  C   LYS A  84       5.182  12.896 -16.818  1.00 27.16           C  
ATOM    410  O   LYS A  84       6.296  12.680 -16.288  1.00 26.68           O  
ATOM    411  CB  LYS A  84       3.027  11.976 -16.042  1.00 26.15           C  
ATOM    412  CG  LYS A  84       3.763  10.652 -15.797  1.00 29.62           C  
ATOM    413  CD  LYS A  84       2.825   9.476 -16.023  1.00 33.46           C  
ATOM    414  CE  LYS A  84       3.561   8.256 -16.538  1.00 36.34           C  
ATOM    415  NZ  LYS A  84       4.640   7.873 -15.614  1.00 37.83           N  
ATOM    416  N   GLU A  85       5.001  12.872 -18.132  1.00 27.38           N  
ATOM    417  CA  GLU A  85       6.112  12.538 -19.020  1.00 27.53           C  
ATOM    418  C   GLU A  85       7.273  13.517 -18.858  1.00 24.44           C  
ATOM    419  O   GLU A  85       8.410  13.119 -18.904  1.00 24.00           O  
ATOM    420  CB  GLU A  85       5.609  12.508 -20.487  1.00 30.77           C  
ATOM    421  CG  GLU A  85       6.594  11.893 -21.456  1.00 37.35           C  
ATOM    422  CD  GLU A  85       6.119  11.972 -22.960  1.00 39.97           C  
ATOM    423  OE1 GLU A  85       6.961  11.662 -23.828  1.00 39.67           O  
ATOM    424  OE2 GLU A  85       4.935  12.332 -23.242  1.00 38.46           O  
ATOM    425  N   ALA A  86       6.972  14.796 -18.664  1.00 22.96           N  
ATOM    426  CA  ALA A  86       8.001  15.799 -18.508  1.00 22.10           C  
ATOM    427  C   ALA A  86       8.603  15.785 -17.101  1.00 22.86           C  
ATOM    428  O   ALA A  86       9.729  15.345 -16.910  1.00 22.43           O  
ATOM    429  CB  ALA A  86       7.418  17.184 -18.800  1.00 21.48           C  
ATOM    430  N   LEU A  87       7.809  16.238 -16.126  1.00 22.64           N  
ATOM    431  CA  LEU A  87       8.234  16.355 -14.696  1.00 23.58           C  
ATOM    432  C   LEU A  87       8.664  15.051 -14.059  1.00 25.03           C  
ATOM    433  O   LEU A  87       9.621  15.031 -13.302  1.00 24.61           O  
ATOM    434  CB  LEU A  87       7.099  16.932 -13.859  1.00 24.06           C  
ATOM    435  CG  LEU A  87       7.111  18.410 -13.485  1.00 24.40           C  
ATOM    436  CD1 LEU A  87       7.761  19.273 -14.568  1.00 21.74           C  
ATOM    437  CD2 LEU A  87       5.715  18.800 -13.073  1.00 21.34           C  
ATOM    438  N   ILE A  88       7.982  13.945 -14.397  1.00 28.03           N  
ATOM    439  CA  ILE A  88       8.346  12.661 -13.808  1.00 30.36           C  
ATOM    440  C   ILE A  88       9.264  11.801 -14.660  1.00 31.71           C  
ATOM    441  O   ILE A  88      10.363  11.486 -14.224  1.00 33.02           O  
ATOM    442  CB  ILE A  88       7.110  11.887 -13.430  1.00 31.25           C  
ATOM    443  CG1 ILE A  88       6.403  12.612 -12.270  1.00 30.36           C  
ATOM    444  CG2 ILE A  88       7.521  10.498 -13.071  1.00 33.58           C  
ATOM    445  CD1 ILE A  88       4.972  12.107 -11.949  1.00 31.98           C  
ATOM    446  N   ASP A  89       8.865  11.448 -15.883  1.00 32.23           N  
ATOM    447  CA  ASP A  89       9.733  10.632 -16.721  1.00 32.99           C  
ATOM    448  C   ASP A  89      11.025  11.290 -17.215  1.00 32.31           C  
ATOM    449  O   ASP A  89      11.985  10.586 -17.475  1.00 31.13           O  
ATOM    450  CB  ASP A  89       8.972  10.068 -17.910  1.00 38.26           C  
ATOM    451  CG  ASP A  89       7.655   9.424 -17.500  1.00 41.26           C  
ATOM    452  OD1 ASP A  89       7.543   8.929 -16.350  1.00 42.98           O  
ATOM    453  OD2 ASP A  89       6.736   9.418 -18.340  1.00 45.27           O  
ATOM    454  N   LEU A  90      11.075  12.612 -17.350  1.00 29.54           N  
ATOM    455  CA  LEU A  90      12.314  13.312 -17.757  1.00 29.46           C  
ATOM    456  C   LEU A  90      12.606  14.268 -16.630  1.00 29.02           C  
ATOM    457  O   LEU A  90      12.903  15.426 -16.872  1.00 28.94           O  
ATOM    458  CB  LEU A  90      12.115  14.138 -19.043  1.00 30.13           C  
ATOM    459  CG  LEU A  90      11.808  13.280 -20.281  1.00 33.84           C  
ATOM    460  CD1 LEU A  90      11.372  14.117 -21.493  1.00 36.06           C  
ATOM    461  CD2 LEU A  90      13.064  12.480 -20.595  1.00 35.23           C  
ATOM    462  N   GLY A  91      12.484  13.773 -15.405  1.00 29.76           N  
ATOM    463  CA  GLY A  91      12.633  14.601 -14.209  1.00 27.95           C  
ATOM    464  C   GLY A  91      13.769  15.576 -14.118  1.00 27.91           C  
ATOM    465  O   GLY A  91      13.607  16.754 -13.774  1.00 29.60           O  
ATOM    466  N   GLU A  92      14.951  15.074 -14.434  1.00 29.35           N  
ATOM    467  CA  GLU A  92      16.157  15.846 -14.410  1.00 29.81           C  
ATOM    468  C   GLU A  92      16.102  16.999 -15.426  1.00 29.06           C  
ATOM    469  O   GLU A  92      16.381  18.174 -15.114  1.00 29.37           O  
ATOM    470  CB  GLU A  92      17.302  14.884 -14.718  1.00 33.85           C  
ATOM    471  CG  GLU A  92      18.380  14.842 -13.711  1.00 40.20           C  
ATOM    472  CD  GLU A  92      19.010  16.207 -13.527  1.00 43.92           C  
ATOM    473  OE1 GLU A  92      19.246  16.907 -14.541  1.00 47.39           O  
ATOM    474  OE2 GLU A  92      19.267  16.581 -12.377  1.00 44.67           O  
ATOM    475  N   GLU A  93      15.746  16.665 -16.653  1.00 26.72           N  
ATOM    476  CA  GLU A  93      15.703  17.656 -17.717  1.00 27.65           C  
ATOM    477  C   GLU A  93      14.746  18.767 -17.438  1.00 26.30           C  
ATOM    478  O   GLU A  93      14.985  19.876 -17.869  1.00 24.97           O  
ATOM    479  CB  GLU A  93      15.335  17.005 -19.054  1.00 29.35           C  
ATOM    480  CG  GLU A  93      16.362  15.983 -19.587  1.00 33.99           C  
ATOM    481  CD  GLU A  93      16.202  14.609 -18.979  1.00 36.22           C  
ATOM    482  OE1 GLU A  93      15.489  14.457 -17.962  1.00 37.83           O  
ATOM    483  OE2 GLU A  93      16.786  13.658 -19.524  1.00 38.82           O  
ATOM    484  N   PHE A  94      13.666  18.470 -16.706  1.00 26.29           N  
ATOM    485  CA  PHE A  94      12.661  19.478 -16.384  1.00 25.57           C  
ATOM    486  C   PHE A  94      12.743  20.044 -14.933  1.00 25.63           C  
ATOM    487  O   PHE A  94      11.825  20.712 -14.468  1.00 26.09           O  
ATOM    488  CB  PHE A  94      11.262  18.872 -16.644  1.00 25.53           C  
ATOM    489  CG  PHE A  94      10.894  18.861 -18.151  1.00 24.11           C  
ATOM    490  CD1 PHE A  94      11.178  17.769 -18.968  1.00 24.32           C  
ATOM    491  CD2 PHE A  94      10.172  19.926 -18.704  1.00 24.29           C  
ATOM    492  CE1 PHE A  94      10.838  17.784 -20.358  1.00 24.91           C  
ATOM    493  CE2 PHE A  94       9.824  19.945 -20.102  1.00 24.45           C  
ATOM    494  CZ  PHE A  94      10.111  18.859 -20.902  1.00 22.24           C  
ATOM    495  N   SER A  95      13.845  19.784 -14.239  1.00 24.19           N  
ATOM    496  CA  SER A  95      14.017  20.236 -12.848  1.00 24.60           C  
ATOM    497  C   SER A  95      14.528  21.682 -12.702  1.00 25.35           C  
ATOM    498  O   SER A  95      14.718  22.181 -11.573  1.00 24.72           O  
ATOM    499  CB  SER A  95      14.960  19.277 -12.105  1.00 24.78           C  
ATOM    500  OG  SER A  95      16.296  19.389 -12.610  1.00 24.76           O  
ATOM    501  N   GLY A  96      14.711  22.390 -13.826  1.00 22.43           N  
ATOM    502  CA  GLY A  96      15.208  23.750 -13.699  1.00 20.41           C  
ATOM    503  C   GLY A  96      14.116  24.706 -13.294  1.00 24.19           C  
ATOM    504  O   GLY A  96      12.933  24.371 -13.421  1.00 23.40           O  
ATOM    505  N   ARG A  97      14.515  25.880 -12.782  1.00 25.32           N  
ATOM    506  CA  ARG A  97      13.617  26.926 -12.354  1.00 27.85           C  
ATOM    507  C   ARG A  97      13.620  28.026 -13.420  1.00 30.71           C  
ATOM    508  O   ARG A  97      14.689  28.439 -13.874  1.00 28.74           O  
ATOM    509  CB  ARG A  97      14.083  27.537 -11.013  1.00 26.51           C  
ATOM    510  CG  ARG A  97      13.308  28.795 -10.565  1.00 23.20           C  
ATOM    511  CD  ARG A  97      11.801  28.530 -10.217  1.00 27.33           C  
ATOM    512  NE  ARG A  97      11.573  27.597  -9.071  1.00 26.77           N  
ATOM    513  CZ  ARG A  97      10.673  26.609  -9.051  1.00 26.23           C  
ATOM    514  NH1 ARG A  97       9.917  26.386 -10.122  1.00 22.86           N  
ATOM    515  NH2 ARG A  97      10.481  25.868  -7.946  1.00 23.34           N  
ATOM    516  N   GLY A  98      12.421  28.465 -13.797  1.00 34.96           N  
ATOM    517  CA  GLY A  98      12.239  29.506 -14.807  1.00 40.98           C  
ATOM    518  C   GLY A  98      12.579  30.871 -14.253  1.00 45.83           C  
ATOM    519  O   GLY A  98      12.030  31.291 -13.241  1.00 45.89           O  
ATOM    520  N   ILE A  99      13.513  31.547 -14.916  1.00 51.99           N  
ATOM    521  CA  ILE A  99      14.013  32.877 -14.519  1.00 57.99           C  
ATOM    522  C   ILE A  99      13.051  33.806 -13.768  1.00 61.56           C  
ATOM    523  O   ILE A  99      13.459  34.431 -12.774  1.00 61.97           O  
ATOM    524  CB  ILE A  99      14.575  33.651 -15.765  1.00 59.10           C  
ATOM    525  CG1 ILE A  99      13.452  34.402 -16.504  1.00 59.88           C  
ATOM    526  CG2 ILE A  99      15.234  32.646 -16.749  1.00 59.71           C  
ATOM    527  CD1 ILE A  99      13.906  35.109 -17.802  1.00 60.82           C  
ATOM    528  N   PHE A 100      11.795  33.892 -14.245  1.00 65.53           N  
ATOM    529  CA  PHE A 100      10.737  34.755 -13.659  1.00 69.40           C  
ATOM    530  C   PHE A 100      10.707  36.209 -14.225  1.00 71.58           C  
ATOM    531  O   PHE A 100      11.639  36.634 -14.942  1.00 73.04           O  
ATOM    532  CB  PHE A 100      10.901  34.860 -12.126  1.00 69.24           C  
ATOM    533  CG  PHE A 100       9.971  33.964 -11.375  1.00 70.14           C  
ATOM    534  CD1 PHE A 100      10.314  32.645 -11.119  1.00 69.50           C  
ATOM    535  CD2 PHE A 100       8.788  34.474 -10.829  1.00 71.22           C  
ATOM    536  CE1 PHE A 100       9.450  31.818 -10.416  1.00 69.86           C  
ATOM    537  CE2 PHE A 100       7.909  33.648 -10.122  1.00 70.43           C  
ATOM    538  CZ  PHE A 100       8.267  32.331  -9.876  1.00 70.07           C  
ATOM    539  N   PRO A 101       9.624  36.981 -13.920  1.00 72.65           N  
ATOM    540  CA  PRO A 101       9.474  38.380 -14.371  1.00 72.99           C  
ATOM    541  C   PRO A 101      10.627  39.363 -13.960  1.00 73.38           C  
ATOM    542  O   PRO A 101      10.475  40.596 -14.080  1.00 73.21           O  
ATOM    543  CB  PRO A 101       8.125  38.783 -13.767  1.00 72.23           C  
ATOM    544  CG  PRO A 101       7.325  37.519 -13.895  1.00 72.84           C  
ATOM    545  CD  PRO A 101       8.323  36.447 -13.447  1.00 72.81           C  
ATOM    546  N   LEU A 102      11.754  38.816 -13.472  1.00 73.43           N  
ATOM    547  CA  LEU A 102      12.944  39.598 -13.067  1.00 73.36           C  
ATOM    548  C   LEU A 102      14.035  38.670 -12.492  1.00 73.56           C  
ATOM    549  O   LEU A 102      13.853  37.452 -12.449  1.00 73.94           O  
ATOM    550  CB  LEU A 102      12.578  40.690 -12.037  1.00 72.77           C  
ATOM    551  CG  LEU A 102      13.516  41.921 -11.959  1.00 72.23           C  
ATOM    552  CD1 LEU A 102      13.221  42.862 -13.131  1.00 71.98           C  
ATOM    553  CD2 LEU A 102      13.319  42.679 -10.647  1.00 71.72           C  
ATOM    554  N   ALA A 103      15.154  39.244 -12.042  1.00 73.92           N  
ATOM    555  CA  ALA A 103      16.273  38.455 -11.511  1.00 74.16           C  
ATOM    556  C   ALA A 103      16.623  38.708 -10.041  1.00 74.88           C  
ATOM    557  O   ALA A 103      17.414  37.961  -9.448  1.00 73.97           O  
ATOM    558  CB  ALA A 103      17.520  38.672 -12.381  1.00 74.09           C  
ATOM    559  N   GLU A 104      16.053  39.762  -9.458  1.00 75.67           N  
ATOM    560  CA  GLU A 104      16.313  40.079  -8.051  1.00 76.51           C  
ATOM    561  C   GLU A 104      17.797  40.252  -7.759  1.00 76.89           C  
ATOM    562  O   GLU A 104      18.451  39.282  -7.328  1.00 77.40           O  
ATOM    563  CB  GLU A 104      15.794  38.951  -7.149  1.00 76.71           C  
ATOM    564  CG  GLU A 104      14.426  38.481  -7.528  1.00 77.88           C  
ATOM    565  CD  GLU A 104      13.590  39.636  -8.040  1.00 78.46           C  
ATOM    566  OE1 GLU A 104      13.398  40.616  -7.274  1.00 77.26           O  
ATOM    567  OE2 GLU A 104      13.146  39.557  -9.214  1.00 79.29           O  
ATOM    568  N   ARG A 105      18.344  41.450  -7.970  1.00 76.38           N  
ATOM    569  CA  ARG A 105      19.768  41.623  -7.673  1.00 76.29           C  
ATOM    570  C   ARG A 105      19.992  41.379  -6.165  1.00 75.99           C  
ATOM    571  O   ARG A 105      21.147  41.304  -5.684  1.00 75.99           O  
ATOM    572  CB  ARG A 105      20.298  43.013  -8.115  1.00 76.73           C  
ATOM    573  CG  ARG A 105      21.243  42.979  -9.377  1.00 76.75           C  
ATOM    574  CD  ARG A 105      22.519  42.081  -9.204  1.00 76.42           C  
ATOM    575  NE  ARG A 105      22.209  40.643  -9.091  1.00 76.67           N  
ATOM    576  CZ  ARG A 105      23.080  39.680  -8.768  1.00 75.52           C  
ATOM    577  NH1 ARG A 105      24.357  39.975  -8.512  1.00 74.36           N  
ATOM    578  NH2 ARG A 105      22.662  38.413  -8.695  1.00 74.36           N  
ATOM    579  N   ALA A 106      18.880  41.238  -5.432  1.00 74.59           N  
ATOM    580  CA  ALA A 106      18.947  40.925  -4.010  1.00 72.63           C  
ATOM    581  C   ALA A 106      19.675  39.585  -4.051  1.00 71.58           C  
ATOM    582  O   ALA A 106      20.204  39.089  -3.038  1.00 71.64           O  
ATOM    583  CB  ALA A 106      17.539  40.740  -3.439  1.00 72.48           C  
ATOM    584  N   ASN A 107      19.678  39.012  -5.259  1.00 69.68           N  
ATOM    585  CA  ASN A 107      20.313  37.734  -5.540  1.00 67.97           C  
ATOM    586  C   ASN A 107      19.631  36.622  -4.746  1.00 65.88           C  
ATOM    587  O   ASN A 107      20.215  35.994  -3.860  1.00 65.59           O  
ATOM    588  CB  ASN A 107      21.794  37.819  -5.195  1.00 69.36           C  
ATOM    589  CG  ASN A 107      22.485  36.481  -5.276  1.00 71.37           C  
ATOM    590  OD1 ASN A 107      21.987  35.532  -5.916  1.00 71.74           O  
ATOM    591  ND2 ASN A 107      23.657  36.390  -4.635  1.00 72.51           N  
ATOM    592  N   ARG A 108      18.361  36.406  -5.073  1.00 63.24           N  
ATOM    593  CA  ARG A 108      17.526  35.380  -4.452  1.00 59.93           C  
ATOM    594  C   ARG A 108      17.993  33.987  -4.881  1.00 57.59           C  
ATOM    595  O   ARG A 108      17.601  32.981  -4.292  1.00 57.61           O  
ATOM    596  CB  ARG A 108      16.085  35.558  -4.904  1.00 60.56           C  
ATOM    597  CG  ARG A 108      15.483  36.920  -4.606  1.00 60.49           C  
ATOM    598  CD  ARG A 108      15.530  37.153  -3.101  1.00 61.38           C  
ATOM    599  NE  ARG A 108      14.560  36.288  -2.445  1.00 61.91           N  
ATOM    600  CZ  ARG A 108      14.828  35.309  -1.580  1.00 62.80           C  
ATOM    601  NH1 ARG A 108      16.072  35.003  -1.195  1.00 61.75           N  
ATOM    602  NH2 ARG A 108      13.814  34.605  -1.102  1.00 63.79           N  
ATOM    603  N   GLY A 109      18.817  33.964  -5.937  1.00 54.51           N  
ATOM    604  CA  GLY A 109      19.290  32.732  -6.522  1.00 50.43           C  
ATOM    605  C   GLY A 109      20.275  31.953  -5.715  1.00 49.27           C  
ATOM    606  O   GLY A 109      21.024  31.163  -6.282  1.00 48.72           O  
ATOM    607  N   PHE A 110      20.297  32.161  -4.401  1.00 47.85           N  
ATOM    608  CA  PHE A 110      21.233  31.414  -3.562  1.00 46.25           C  
ATOM    609  C   PHE A 110      20.530  30.577  -2.561  1.00 44.32           C  
ATOM    610  O   PHE A 110      21.175  30.051  -1.662  1.00 44.57           O  
ATOM    611  CB  PHE A 110      22.233  32.320  -2.824  1.00 49.22           C  
ATOM    612  CG  PHE A 110      23.473  32.648  -3.624  1.00 52.19           C  
ATOM    613  CD1 PHE A 110      23.408  33.537  -4.698  1.00 53.16           C  
ATOM    614  CD2 PHE A 110      24.648  31.931  -3.424  1.00 53.67           C  
ATOM    615  CE1 PHE A 110      24.509  33.753  -5.527  1.00 52.82           C  
ATOM    616  CE2 PHE A 110      25.761  32.138  -4.252  1.00 53.94           C  
ATOM    617  CZ  PHE A 110      25.674  33.024  -5.321  1.00 53.94           C  
ATOM    618  N   GLY A 111      19.203  30.477  -2.697  1.00 41.26           N  
ATOM    619  CA  GLY A 111      18.421  29.659  -1.790  1.00 36.41           C  
ATOM    620  C   GLY A 111      17.956  28.399  -2.523  1.00 33.49           C  
ATOM    621  O   GLY A 111      18.719  27.777  -3.265  1.00 31.06           O  
ATOM    622  N   ILE A 112      16.704  28.022  -2.317  1.00 31.19           N  
ATOM    623  CA  ILE A 112      16.174  26.831  -2.982  1.00 30.24           C  
ATOM    624  C   ILE A 112      15.226  27.252  -4.139  1.00 29.81           C  
ATOM    625  O   ILE A 112      15.405  26.846  -5.293  1.00 29.34           O  
ATOM    626  CB  ILE A 112      15.336  25.971  -2.013  1.00 31.38           C  
ATOM    627  CG1 ILE A 112      16.178  25.534  -0.822  1.00 31.32           C  
ATOM    628  CG2 ILE A 112      14.730  24.750  -2.742  1.00 28.07           C  
ATOM    629  CD1 ILE A 112      15.318  24.960   0.313  1.00 31.13           C  
ATOM    630  N   VAL A 113      14.237  28.073  -3.815  1.00 29.53           N  
ATOM    631  CA  VAL A 113      13.208  28.486  -4.777  1.00 29.61           C  
ATOM    632  C   VAL A 113      13.720  29.037  -6.106  1.00 31.14           C  
ATOM    633  O   VAL A 113      13.269  28.622  -7.171  1.00 31.31           O  
ATOM    634  CB  VAL A 113      12.251  29.528  -4.167  1.00 29.64           C  
ATOM    635  CG1 VAL A 113      11.189  29.930  -5.179  1.00 28.88           C  
ATOM    636  CG2 VAL A 113      11.602  28.989  -2.909  1.00 26.32           C  
ATOM    637  N   PHE A 114      14.669  29.951  -6.064  1.00 31.33           N  
ATOM    638  CA  PHE A 114      15.117  30.497  -7.314  1.00 32.39           C  
ATOM    639  C   PHE A 114      16.486  30.087  -7.752  1.00 31.97           C  
ATOM    640  O   PHE A 114      17.045  30.745  -8.598  1.00 33.45           O  
ATOM    641  CB  PHE A 114      15.035  32.027  -7.298  1.00 34.11           C  
ATOM    642  CG  PHE A 114      13.715  32.542  -6.844  1.00 35.70           C  
ATOM    643  CD1 PHE A 114      13.555  33.027  -5.543  1.00 36.70           C  
ATOM    644  CD2 PHE A 114      12.627  32.543  -7.705  1.00 36.74           C  
ATOM    645  CE1 PHE A 114      12.300  33.487  -5.099  1.00 38.92           C  
ATOM    646  CE2 PHE A 114      11.375  33.001  -7.277  1.00 38.07           C  
ATOM    647  CZ  PHE A 114      11.214  33.485  -5.978  1.00 37.88           C  
ATOM    648  N   SER A 115      17.033  29.009  -7.201  1.00 29.59           N  
ATOM    649  CA  SER A 115      18.343  28.595  -7.622  1.00 29.88           C  
ATOM    650  C   SER A 115      18.261  27.473  -8.662  1.00 29.88           C  
ATOM    651  O   SER A 115      17.177  26.888  -8.915  1.00 27.51           O  
ATOM    652  CB  SER A 115      19.190  28.183  -6.411  1.00 31.56           C  
ATOM    653  OG  SER A 115      18.745  26.945  -5.920  1.00 36.80           O  
ATOM    654  N   ASN A 116      19.396  27.214  -9.298  1.00 28.17           N  
ATOM    655  CA  ASN A 116      19.472  26.225 -10.353  1.00 29.95           C  
ATOM    656  C   ASN A 116      20.784  25.517 -10.284  1.00 29.98           C  
ATOM    657  O   ASN A 116      21.645  25.864  -9.462  1.00 32.40           O  
ATOM    658  CB  ASN A 116      19.352  26.886 -11.737  1.00 30.06           C  
ATOM    659  CG  ASN A 116      17.923  27.140 -12.157  1.00 28.35           C  
ATOM    660  OD1 ASN A 116      17.140  26.200 -12.336  1.00 29.94           O  
ATOM    661  ND2 ASN A 116      17.577  28.402 -12.346  1.00 25.81           N  
ATOM    662  N   GLY A 117      20.934  24.517 -11.128  1.00 28.46           N  
ATOM    663  CA  GLY A 117      22.170  23.761 -11.151  1.00 30.09           C  
ATOM    664  C   GLY A 117      22.609  22.974  -9.913  1.00 30.28           C  
ATOM    665  O   GLY A 117      21.801  22.437  -9.157  1.00 28.99           O  
ATOM    666  N   LYS A 118      23.929  22.886  -9.756  1.00 28.66           N  
ATOM    667  CA  LYS A 118      24.585  22.193  -8.672  1.00 30.01           C  
ATOM    668  C   LYS A 118      24.228  22.760  -7.304  1.00 28.21           C  
ATOM    669  O   LYS A 118      24.086  22.027  -6.374  1.00 28.37           O  
ATOM    670  CB  LYS A 118      26.095  22.313  -8.841  1.00 33.14           C  
ATOM    671  CG  LYS A 118      26.897  21.736  -7.682  1.00 34.86           C  
ATOM    672  CD  LYS A 118      28.353  21.535  -8.158  1.00 37.66           C  
ATOM    673  CE  LYS A 118      29.228  20.834  -7.093  1.00 37.40           C  
ATOM    674  NZ  LYS A 118      29.468  21.731  -5.960  1.00 40.52           N  
ATOM    675  N   LYS A 119      24.121  24.077  -7.225  1.00 29.39           N  
ATOM    676  CA  LYS A 119      23.773  24.821  -6.006  1.00 29.40           C  
ATOM    677  C   LYS A 119      22.369  24.381  -5.500  1.00 30.22           C  
ATOM    678  O   LYS A 119      22.181  24.064  -4.317  1.00 26.44           O  
ATOM    679  CB  LYS A 119      23.706  26.314  -6.325  1.00 31.67           C  
ATOM    680  CG  LYS A 119      22.903  27.070  -5.314  1.00 34.99           C  
ATOM    681  CD  LYS A 119      23.613  28.241  -4.765  1.00 39.45           C  
ATOM    682  CE  LYS A 119      23.797  29.329  -5.809  1.00 44.13           C  
ATOM    683  NZ  LYS A 119      24.821  29.006  -6.904  1.00 48.04           N  
ATOM    684  N   TRP A 120      21.405  24.407  -6.429  1.00 27.98           N  
ATOM    685  CA  TRP A 120      20.042  23.979  -6.144  1.00 28.82           C  
ATOM    686  C   TRP A 120      20.076  22.520  -5.708  1.00 26.41           C  
ATOM    687  O   TRP A 120      19.466  22.122  -4.751  1.00 26.79           O  
ATOM    688  CB  TRP A 120      19.158  24.049  -7.401  1.00 24.50           C  
ATOM    689  CG  TRP A 120      17.806  23.434  -7.122  1.00 24.95           C  
ATOM    690  CD1 TRP A 120      16.791  23.970  -6.371  1.00 24.21           C  
ATOM    691  CD2 TRP A 120      17.351  22.152  -7.574  1.00 24.14           C  
ATOM    692  NE1 TRP A 120      15.718  23.082  -6.325  1.00 22.38           N  
ATOM    693  CE2 TRP A 120      16.046  21.964  -7.031  1.00 23.94           C  
ATOM    694  CE3 TRP A 120      17.918  21.131  -8.345  1.00 24.86           C  
ATOM    695  CZ2 TRP A 120      15.299  20.803  -7.309  1.00 23.07           C  
ATOM    696  CZ3 TRP A 120      17.181  19.997  -8.609  1.00 25.39           C  
ATOM    697  CH2 TRP A 120      15.885  19.830  -8.070  1.00 22.92           C  
ATOM    698  N   LYS A 121      20.806  21.713  -6.443  1.00 29.61           N  
ATOM    699  CA  LYS A 121      20.844  20.281  -6.125  1.00 30.57           C  
ATOM    700  C   LYS A 121      21.245  19.955  -4.699  1.00 29.91           C  
ATOM    701  O   LYS A 121      20.593  19.186  -4.040  1.00 28.54           O  
ATOM    702  CB  LYS A 121      21.800  19.585  -7.040  1.00 33.93           C  
ATOM    703  CG  LYS A 121      21.904  18.120  -6.785  1.00 39.17           C  
ATOM    704  CD  LYS A 121      20.935  17.408  -7.676  1.00 44.26           C  
ATOM    705  CE  LYS A 121      21.145  17.786  -9.142  1.00 46.65           C  
ATOM    706  NZ  LYS A 121      20.236  16.975 -10.031  1.00 48.35           N  
ATOM    707  N   GLU A 122      22.368  20.502  -4.263  1.00 29.36           N  
ATOM    708  CA  GLU A 122      22.864  20.261  -2.924  1.00 30.83           C  
ATOM    709  C   GLU A 122      22.012  20.928  -1.839  1.00 28.44           C  
ATOM    710  O   GLU A 122      21.752  20.342  -0.788  1.00 27.85           O  
ATOM    711  CB  GLU A 122      24.305  20.769  -2.827  1.00 33.94           C  
ATOM    712  CG  GLU A 122      25.191  20.200  -3.934  1.00 37.04           C  
ATOM    713  CD  GLU A 122      26.679  20.374  -3.659  1.00 39.91           C  
ATOM    714  OE1 GLU A 122      27.460  20.093  -4.586  1.00 41.19           O  
ATOM    715  OE2 GLU A 122      27.078  20.773  -2.536  1.00 40.05           O  
ATOM    716  N   ILE A 123      21.606  22.174  -2.077  1.00 26.79           N  
ATOM    717  CA  ILE A 123      20.818  22.868  -1.069  1.00 26.93           C  
ATOM    718  C   ILE A 123      19.428  22.255  -0.916  1.00 25.75           C  
ATOM    719  O   ILE A 123      18.927  22.104   0.176  1.00 24.83           O  
ATOM    720  CB  ILE A 123      20.696  24.369  -1.388  1.00 26.74           C  
ATOM    721  CG1 ILE A 123      22.082  25.004  -1.328  1.00 27.38           C  
ATOM    722  CG2 ILE A 123      19.826  25.065  -0.323  1.00 25.92           C  
ATOM    723  CD1 ILE A 123      22.073  26.397  -1.733  1.00 28.86           C  
ATOM    724  N   ARG A 124      18.816  21.873  -2.029  1.00 25.65           N  
ATOM    725  CA  ARG A 124      17.488  21.286  -1.932  1.00 25.73           C  
ATOM    726  C   ARG A 124      17.570  19.957  -1.161  1.00 24.73           C  
ATOM    727  O   ARG A 124      16.722  19.681  -0.305  1.00 24.81           O  
ATOM    728  CB  ARG A 124      16.890  21.060  -3.336  1.00 26.00           C  
ATOM    729  CG  ARG A 124      15.357  20.769  -3.279  1.00 25.97           C  
ATOM    730  CD  ARG A 124      15.027  19.394  -3.835  1.00 21.34           C  
ATOM    731  NE  ARG A 124      13.607  19.144  -3.756  1.00 21.17           N  
ATOM    732  CZ  ARG A 124      13.053  18.018  -3.357  1.00 24.84           C  
ATOM    733  NH1 ARG A 124      13.820  16.954  -2.985  1.00 26.74           N  
ATOM    734  NH2 ARG A 124      11.726  17.960  -3.280  1.00 19.76           N  
ATOM    735  N   ARG A 125      18.599  19.163  -1.443  1.00 23.80           N  
ATOM    736  CA  ARG A 125      18.782  17.868  -0.792  1.00 24.20           C  
ATOM    737  C   ARG A 125      18.992  18.016   0.700  1.00 26.09           C  
ATOM    738  O   ARG A 125      18.348  17.351   1.511  1.00 26.06           O  
ATOM    739  CB  ARG A 125      19.986  17.146  -1.380  1.00 25.30           C  
ATOM    740  CG  ARG A 125      20.400  15.849  -0.567  1.00 24.13           C  
ATOM    741  CD  ARG A 125      19.248  14.790  -0.529  1.00 26.71           C  
ATOM    742  NE  ARG A 125      18.743  14.399  -1.866  1.00 28.54           N  
ATOM    743  CZ  ARG A 125      19.367  13.573  -2.718  1.00 28.25           C  
ATOM    744  NH1 ARG A 125      20.540  13.031  -2.380  1.00 25.90           N  
ATOM    745  NH2 ARG A 125      18.811  13.289  -3.916  1.00 28.75           N  
ATOM    746  N   PHE A 126      19.906  18.910   1.064  1.00 25.92           N  
ATOM    747  CA  PHE A 126      20.180  19.195   2.450  1.00 25.04           C  
ATOM    748  C   PHE A 126      18.917  19.632   3.181  1.00 24.20           C  
ATOM    749  O   PHE A 126      18.667  19.192   4.304  1.00 22.08           O  
ATOM    750  CB  PHE A 126      21.252  20.309   2.549  1.00 26.98           C  
ATOM    751  CG  PHE A 126      21.409  20.875   3.936  1.00 28.74           C  
ATOM    752  CD1 PHE A 126      20.662  21.991   4.336  1.00 27.55           C  
ATOM    753  CD2 PHE A 126      22.236  20.226   4.874  1.00 30.61           C  
ATOM    754  CE1 PHE A 126      20.727  22.469   5.650  1.00 29.28           C  
ATOM    755  CE2 PHE A 126      22.315  20.696   6.222  1.00 29.73           C  
ATOM    756  CZ  PHE A 126      21.566  21.795   6.607  1.00 29.58           C  
ATOM    757  N   SER A 127      18.158  20.540   2.566  1.00 23.63           N  
ATOM    758  CA  SER A 127      16.948  21.058   3.171  1.00 23.71           C  
ATOM    759  C   SER A 127      15.895  19.967   3.363  1.00 24.20           C  
ATOM    760  O   SER A 127      15.303  19.862   4.425  1.00 23.83           O  
ATOM    761  CB  SER A 127      16.379  22.193   2.313  1.00 23.72           C  
ATOM    762  OG  SER A 127      17.265  23.290   2.362  1.00 25.93           O  
ATOM    763  N   LEU A 128      15.684  19.153   2.324  1.00 24.53           N  
ATOM    764  CA  LEU A 128      14.735  18.020   2.409  1.00 25.18           C  
ATOM    765  C   LEU A 128      15.026  17.160   3.622  1.00 23.55           C  
ATOM    766  O   LEU A 128      14.188  16.948   4.482  1.00 25.17           O  
ATOM    767  CB  LEU A 128      14.835  17.135   1.150  1.00 24.11           C  
ATOM    768  CG  LEU A 128      13.867  15.924   1.087  1.00 29.24           C  
ATOM    769  CD1 LEU A 128      12.403  16.416   0.736  1.00 26.62           C  
ATOM    770  CD2 LEU A 128      14.406  14.910   0.060  1.00 26.90           C  
ATOM    771  N   MET A 129      16.244  16.662   3.714  1.00 26.59           N  
ATOM    772  CA  MET A 129      16.616  15.788   4.830  1.00 26.25           C  
ATOM    773  C   MET A 129      16.529  16.418   6.235  1.00 27.17           C  
ATOM    774  O   MET A 129      16.115  15.771   7.222  1.00 26.48           O  
ATOM    775  CB  MET A 129      18.001  15.238   4.557  1.00 27.95           C  
ATOM    776  CG  MET A 129      18.072  14.432   3.238  1.00 30.49           C  
ATOM    777  SD  MET A 129      16.685  13.234   2.970  1.00 34.00           S  
ATOM    778  CE  MET A 129      17.227  11.775   3.993  1.00 29.32           C  
ATOM    779  N   THR A 130      16.887  17.697   6.338  1.00 27.11           N  
ATOM    780  CA  THR A 130      16.770  18.369   7.627  1.00 26.61           C  
ATOM    781  C   THR A 130      15.277  18.460   8.006  1.00 24.83           C  
ATOM    782  O   THR A 130      14.915  18.271   9.175  1.00 23.78           O  
ATOM    783  CB  THR A 130      17.411  19.799   7.555  1.00 27.81           C  
ATOM    784  OG1 THR A 130      18.768  19.676   7.118  1.00 28.83           O  
ATOM    785  CG2 THR A 130      17.410  20.445   8.907  1.00 28.63           C  
ATOM    786  N   LEU A 131      14.432  18.763   7.014  1.00 24.08           N  
ATOM    787  CA  LEU A 131      12.986  18.850   7.216  1.00 27.35           C  
ATOM    788  C   LEU A 131      12.424  17.467   7.517  1.00 28.16           C  
ATOM    789  O   LEU A 131      11.292  17.319   7.970  1.00 26.91           O  
ATOM    790  CB  LEU A 131      12.278  19.411   5.970  1.00 25.97           C  
ATOM    791  CG  LEU A 131      12.001  20.898   5.823  1.00 29.76           C  
ATOM    792  CD1 LEU A 131      12.499  21.637   7.027  1.00 27.79           C  
ATOM    793  CD2 LEU A 131      12.582  21.446   4.497  1.00 27.97           C  
ATOM    794  N   ARG A 132      13.206  16.431   7.245  1.00 30.42           N  
ATOM    795  CA  ARG A 132      12.720  15.107   7.579  1.00 31.76           C  
ATOM    796  C   ARG A 132      13.392  14.592   8.816  1.00 33.19           C  
ATOM    797  O   ARG A 132      13.548  13.391   8.983  1.00 33.70           O  
ATOM    798  CB  ARG A 132      12.917  14.147   6.423  1.00 34.65           C  
ATOM    799  CG  ARG A 132      12.027  14.507   5.223  1.00 38.95           C  
ATOM    800  CD  ARG A 132      12.147  13.448   4.177  1.00 44.74           C  
ATOM    801  NE  ARG A 132      11.823  12.137   4.738  1.00 47.62           N  
ATOM    802  CZ  ARG A 132      10.585  11.687   4.949  1.00 48.72           C  
ATOM    803  NH1 ARG A 132       9.485  12.424   4.639  1.00 47.06           N  
ATOM    804  NH2 ARG A 132      10.469  10.495   5.505  1.00 46.81           N  
ATOM    805  N   ASN A 133      13.799  15.520   9.681  1.00 32.83           N  
ATOM    806  CA  ASN A 133      14.430  15.193  10.954  1.00 33.80           C  
ATOM    807  C   ASN A 133      15.826  14.612  10.932  1.00 33.53           C  
ATOM    808  O   ASN A 133      16.135  13.715  11.709  1.00 31.33           O  
ATOM    809  CB  ASN A 133      13.555  14.248  11.760  1.00 34.58           C  
ATOM    810  CG  ASN A 133      12.740  14.969  12.740  1.00 37.31           C  
ATOM    811  OD1 ASN A 133      11.498  14.857  12.763  1.00 37.29           O  
ATOM    812  ND2 ASN A 133      13.427  15.768  13.579  1.00 39.82           N  
ATOM    813  N   PHE A 134      16.662  15.074  10.026  1.00 33.41           N  
ATOM    814  CA  PHE A 134      18.011  14.560  10.057  1.00 35.77           C  
ATOM    815  C   PHE A 134      18.957  15.682  10.375  1.00 38.57           C  
ATOM    816  O   PHE A 134      18.951  16.711   9.689  1.00 38.94           O  
ATOM    817  CB  PHE A 134      18.369  13.890   8.725  1.00 32.95           C  
ATOM    818  CG  PHE A 134      17.748  12.519   8.541  1.00 30.49           C  
ATOM    819  CD1 PHE A 134      18.241  11.415   9.251  1.00 29.75           C  
ATOM    820  CD2 PHE A 134      16.556  12.385   7.846  1.00 31.43           C  
ATOM    821  CE1 PHE A 134      17.620  10.167   9.165  1.00 26.51           C  
ATOM    822  CE2 PHE A 134      15.916  11.133   7.759  1.00 30.58           C  
ATOM    823  CZ  PHE A 134      16.429  10.037   8.471  1.00 29.27           C  
ATOM    824  N   GLY A 135      19.691  15.507  11.470  1.00 40.57           N  
ATOM    825  CA  GLY A 135      20.736  16.450  11.852  1.00 43.59           C  
ATOM    826  C   GLY A 135      20.265  17.707  12.511  1.00 44.69           C  
ATOM    827  O   GLY A 135      20.946  18.749  12.487  1.00 44.58           O  
ATOM    828  N   MET A 136      19.088  17.570  13.111  1.00 46.27           N  
ATOM    829  CA  MET A 136      18.405  18.666  13.752  1.00 46.81           C  
ATOM    830  C   MET A 136      18.059  18.321  15.183  1.00 47.09           C  
ATOM    831  O   MET A 136      17.226  18.965  15.798  1.00 48.24           O  
ATOM    832  CB  MET A 136      17.111  18.963  12.981  1.00 46.47           C  
ATOM    833  CG  MET A 136      17.055  20.358  12.427  1.00 44.97           C  
ATOM    834  SD  MET A 136      15.437  20.686  11.828  1.00 45.71           S  
ATOM    835  CE  MET A 136      14.459  20.677  13.338  1.00 44.61           C  
ATOM    836  N   GLY A 137      18.677  17.303  15.742  1.00 47.54           N  
ATOM    837  CA  GLY A 137      18.300  17.010  17.106  1.00 48.42           C  
ATOM    838  C   GLY A 137      17.223  15.957  17.113  1.00 48.52           C  
ATOM    839  O   GLY A 137      16.708  15.543  16.042  1.00 47.29           O  
ATOM    840  N   LYS A 138      16.855  15.533  18.317  1.00 47.68           N  
ATOM    841  CA  LYS A 138      15.880  14.455  18.461  1.00 47.07           C  
ATOM    842  C   LYS A 138      14.433  14.896  18.383  1.00 45.26           C  
ATOM    843  O   LYS A 138      13.573  14.073  18.058  1.00 45.87           O  
ATOM    844  CB  LYS A 138      16.118  13.683  19.783  1.00 47.79           C  
ATOM    845  CG  LYS A 138      17.425  12.896  19.871  1.00 47.73           C  
ATOM    846  CD  LYS A 138      17.622  12.262  21.286  1.00 47.18           C  
ATOM    847  CE  LYS A 138      18.915  11.469  21.354  1.00 45.75           C  
ATOM    848  NZ  LYS A 138      20.093  12.237  20.849  1.00 44.44           N  
ATOM    849  N   ARG A 139      14.172  16.171  18.679  1.00 43.65           N  
ATOM    850  CA  ARG A 139      12.804  16.704  18.664  1.00 41.49           C  
ATOM    851  C   ARG A 139      12.284  16.597  17.247  1.00 40.10           C  
ATOM    852  O   ARG A 139      12.992  16.911  16.271  1.00 41.18           O  
ATOM    853  CB  ARG A 139      12.753  18.160  19.087  1.00 41.02           C  
ATOM    854  CG  ARG A 139      11.308  18.593  19.375  1.00 40.51           C  
ATOM    855  CD  ARG A 139      11.160  20.056  19.693  1.00 39.60           C  
ATOM    856  NE  ARG A 139       9.760  20.392  19.960  1.00 40.33           N  
ATOM    857  CZ  ARG A 139       9.278  21.616  20.173  1.00 38.61           C  
ATOM    858  NH1 ARG A 139      10.064  22.682  20.161  1.00 38.24           N  
ATOM    859  NH2 ARG A 139       7.982  21.764  20.388  1.00 39.33           N  
ATOM    860  N   SER A 140      11.054  16.150  17.118  1.00 37.18           N  
ATOM    861  CA  SER A 140      10.526  15.980  15.789  1.00 33.73           C  
ATOM    862  C   SER A 140       9.836  17.190  15.226  1.00 30.89           C  
ATOM    863  O   SER A 140       9.496  18.132  15.938  1.00 31.02           O  
ATOM    864  CB  SER A 140       9.572  14.812  15.768  1.00 33.16           C  
ATOM    865  OG  SER A 140       8.422  15.092  16.556  1.00 34.09           O  
ATOM    866  N   ILE A 141       9.637  17.155  13.909  1.00 30.15           N  
ATOM    867  CA  ILE A 141       8.911  18.192  13.250  1.00 28.30           C  
ATOM    868  C   ILE A 141       7.446  18.124  13.799  1.00 27.51           C  
ATOM    869  O   ILE A 141       6.867  19.144  14.119  1.00 27.56           O  
ATOM    870  CB  ILE A 141       8.852  17.955  11.722  1.00 29.07           C  
ATOM    871  CG1 ILE A 141      10.265  17.720  11.157  1.00 31.41           C  
ATOM    872  CG2 ILE A 141       8.199  19.180  11.059  1.00 30.01           C  
ATOM    873  CD1 ILE A 141      11.227  18.962  11.265  1.00 30.75           C  
ATOM    874  N   GLU A 142       6.857  16.931  13.876  1.00 27.47           N  
ATOM    875  CA  GLU A 142       5.476  16.783  14.390  1.00 30.02           C  
ATOM    876  C   GLU A 142       5.278  17.418  15.780  1.00 29.77           C  
ATOM    877  O   GLU A 142       4.220  17.980  16.124  1.00 29.77           O  
ATOM    878  CB  GLU A 142       5.068  15.294  14.461  1.00 29.22           C  
ATOM    879  CG  GLU A 142       3.645  15.113  14.981  1.00 29.90           C  
ATOM    880  CD  GLU A 142       3.054  13.712  14.748  1.00 33.09           C  
ATOM    881  OE1 GLU A 142       1.850  13.489  15.044  1.00 34.99           O  
ATOM    882  OE2 GLU A 142       3.781  12.833  14.253  1.00 34.31           O  
ATOM    883  N   ASP A 143       6.310  17.257  16.587  1.00 30.17           N  
ATOM    884  CA  ASP A 143       6.358  17.800  17.915  1.00 31.63           C  
ATOM    885  C   ASP A 143       6.136  19.287  17.874  1.00 29.12           C  
ATOM    886  O   ASP A 143       5.366  19.837  18.650  1.00 27.79           O  
ATOM    887  CB  ASP A 143       7.746  17.572  18.455  1.00 38.39           C  
ATOM    888  CG  ASP A 143       7.736  16.844  19.698  1.00 44.11           C  
ATOM    889  OD1 ASP A 143       7.070  17.392  20.638  1.00 47.06           O  
ATOM    890  OD2 ASP A 143       8.396  15.760  19.716  1.00 46.23           O  
ATOM    891  N   ARG A 144       6.874  19.951  16.992  1.00 27.40           N  
ATOM    892  CA  ARG A 144       6.753  21.390  16.834  1.00 27.08           C  
ATOM    893  C   ARG A 144       5.382  21.758  16.323  1.00 25.79           C  
ATOM    894  O   ARG A 144       4.766  22.710  16.777  1.00 25.25           O  
ATOM    895  CB  ARG A 144       7.818  21.911  15.882  1.00 29.14           C  
ATOM    896  CG  ARG A 144       9.204  21.576  16.371  1.00 32.24           C  
ATOM    897  CD  ARG A 144      10.308  21.996  15.386  1.00 35.49           C  
ATOM    898  NE  ARG A 144      11.487  21.141  15.566  1.00 41.06           N  
ATOM    899  CZ  ARG A 144      12.639  21.531  16.088  1.00 42.26           C  
ATOM    900  NH1 ARG A 144      12.810  22.787  16.504  1.00 45.91           N  
ATOM    901  NH2 ARG A 144      13.639  20.669  16.172  1.00 41.73           N  
ATOM    902  N   VAL A 145       4.871  20.989  15.381  1.00 26.82           N  
ATOM    903  CA  VAL A 145       3.554  21.300  14.795  1.00 26.30           C  
ATOM    904  C   VAL A 145       2.489  21.029  15.868  1.00 25.90           C  
ATOM    905  O   VAL A 145       1.505  21.745  15.943  1.00 25.42           O  
ATOM    906  CB  VAL A 145       3.254  20.414  13.532  1.00 25.88           C  
ATOM    907  CG1 VAL A 145       1.873  20.701  13.023  1.00 25.70           C  
ATOM    908  CG2 VAL A 145       4.302  20.664  12.432  1.00 26.44           C  
ATOM    909  N   GLN A 146       2.645  19.979  16.660  1.00 25.99           N  
ATOM    910  CA  GLN A 146       1.645  19.741  17.714  1.00 29.79           C  
ATOM    911  C   GLN A 146       1.643  20.880  18.733  1.00 28.99           C  
ATOM    912  O   GLN A 146       0.603  21.285  19.232  1.00 30.37           O  
ATOM    913  CB  GLN A 146       1.904  18.405  18.430  1.00 30.06           C  
ATOM    914  CG  GLN A 146       1.525  17.232  17.534  1.00 33.77           C  
ATOM    915  CD  GLN A 146       1.813  15.883  18.162  1.00 36.06           C  
ATOM    916  OE1 GLN A 146       2.922  15.636  18.617  1.00 39.10           O  
ATOM    917  NE2 GLN A 146       0.825  15.001  18.173  1.00 37.42           N  
ATOM    918  N   GLU A 147       2.803  21.431  19.026  1.00 29.65           N  
ATOM    919  CA  GLU A 147       2.827  22.513  20.026  1.00 31.92           C  
ATOM    920  C   GLU A 147       2.113  23.767  19.468  1.00 32.11           C  
ATOM    921  O   GLU A 147       1.243  24.393  20.131  1.00 29.42           O  
ATOM    922  CB  GLU A 147       4.267  22.834  20.401  1.00 34.72           C  
ATOM    923  CG  GLU A 147       4.372  23.839  21.532  1.00 43.13           C  
ATOM    924  CD  GLU A 147       5.815  24.291  21.794  1.00 46.12           C  
ATOM    925  OE1 GLU A 147       6.713  24.016  20.957  1.00 47.47           O  
ATOM    926  OE2 GLU A 147       6.043  24.933  22.840  1.00 48.50           O  
ATOM    927  N   GLU A 148       2.440  24.115  18.223  1.00 29.73           N  
ATOM    928  CA  GLU A 148       1.797  25.264  17.625  1.00 30.04           C  
ATOM    929  C   GLU A 148       0.322  25.054  17.558  1.00 29.21           C  
ATOM    930  O   GLU A 148      -0.415  26.014  17.709  1.00 32.08           O  
ATOM    931  CB  GLU A 148       2.312  25.528  16.205  1.00 30.03           C  
ATOM    932  CG  GLU A 148       2.035  26.937  15.788  1.00 30.38           C  
ATOM    933  CD  GLU A 148       2.749  27.924  16.744  1.00 33.19           C  
ATOM    934  OE1 GLU A 148       2.230  29.033  16.953  1.00 30.98           O  
ATOM    935  OE2 GLU A 148       3.832  27.573  17.264  1.00 32.49           O  
ATOM    936  N   ALA A 149      -0.117  23.815  17.276  1.00 28.42           N  
ATOM    937  CA  ALA A 149      -1.530  23.484  17.208  1.00 29.08           C  
ATOM    938  C   ALA A 149      -2.212  23.861  18.545  1.00 29.87           C  
ATOM    939  O   ALA A 149      -3.305  24.456  18.557  1.00 28.93           O  
ATOM    940  CB  ALA A 149      -1.742  21.950  16.923  1.00 27.75           C  
ATOM    941  N   ARG A 150      -1.603  23.416  19.645  1.00 30.23           N  
ATOM    942  CA  ARG A 150      -2.103  23.734  20.997  1.00 30.99           C  
ATOM    943  C   ARG A 150      -2.169  25.253  21.217  1.00 30.28           C  
ATOM    944  O   ARG A 150      -3.164  25.763  21.768  1.00 28.53           O  
ATOM    945  CB  ARG A 150      -1.220  23.087  22.074  1.00 32.26           C  
ATOM    946  CG  ARG A 150      -1.598  21.643  22.400  1.00 38.92           C  
ATOM    947  CD  ARG A 150      -0.775  21.067  23.629  1.00 43.64           C  
ATOM    948  NE  ARG A 150       0.625  20.757  23.285  1.00 46.60           N  
ATOM    949  CZ  ARG A 150       1.034  19.682  22.592  1.00 47.88           C  
ATOM    950  NH1 ARG A 150       0.143  18.770  22.157  1.00 47.54           N  
ATOM    951  NH2 ARG A 150       2.344  19.528  22.323  1.00 46.93           N  
ATOM    952  N   CYS A 151      -1.141  25.978  20.758  1.00 29.78           N  
ATOM    953  CA  CYS A 151      -1.175  27.441  20.880  1.00 30.61           C  
ATOM    954  C   CYS A 151      -2.243  28.026  19.975  1.00 30.03           C  
ATOM    955  O   CYS A 151      -2.964  28.950  20.352  1.00 29.62           O  
ATOM    956  CB  CYS A 151       0.184  28.090  20.531  1.00 30.48           C  
ATOM    957  SG  CYS A 151       1.532  27.523  21.639  1.00 40.83           S  
ATOM    958  N   LEU A 152      -2.389  27.473  18.778  1.00 30.56           N  
ATOM    959  CA  LEU A 152      -3.383  28.019  17.850  1.00 29.47           C  
ATOM    960  C   LEU A 152      -4.764  27.931  18.499  1.00 31.19           C  
ATOM    961  O   LEU A 152      -5.553  28.857  18.401  1.00 30.28           O  
ATOM    962  CB  LEU A 152      -3.392  27.215  16.543  1.00 29.92           C  
ATOM    963  CG  LEU A 152      -4.555  27.444  15.564  1.00 31.18           C  
ATOM    964  CD1 LEU A 152      -4.588  28.850  15.153  1.00 31.42           C  
ATOM    965  CD2 LEU A 152      -4.372  26.533  14.311  1.00 32.50           C  
ATOM    966  N   VAL A 153      -5.045  26.806  19.154  1.00 31.96           N  
ATOM    967  CA  VAL A 153      -6.337  26.596  19.815  1.00 33.37           C  
ATOM    968  C   VAL A 153      -6.536  27.586  20.972  1.00 36.29           C  
ATOM    969  O   VAL A 153      -7.621  28.163  21.123  1.00 36.85           O  
ATOM    970  CB  VAL A 153      -6.484  25.147  20.359  1.00 31.94           C  
ATOM    971  CG1 VAL A 153      -7.702  25.081  21.327  1.00 30.18           C  
ATOM    972  CG2 VAL A 153      -6.713  24.159  19.185  1.00 28.67           C  
ATOM    973  N   GLU A 154      -5.498  27.794  21.769  1.00 37.11           N  
ATOM    974  CA  GLU A 154      -5.624  28.751  22.861  1.00 40.65           C  
ATOM    975  C   GLU A 154      -5.954  30.144  22.313  1.00 40.02           C  
ATOM    976  O   GLU A 154      -6.837  30.851  22.844  1.00 39.08           O  
ATOM    977  CB  GLU A 154      -4.324  28.834  23.660  1.00 44.20           C  
ATOM    978  CG  GLU A 154      -4.577  28.780  25.147  1.00 52.03           C  
ATOM    979  CD  GLU A 154      -5.420  27.547  25.528  1.00 56.39           C  
ATOM    980  OE1 GLU A 154      -5.005  26.412  25.156  1.00 59.14           O  
ATOM    981  OE2 GLU A 154      -6.489  27.708  26.185  1.00 57.73           O  
ATOM    982  N   GLU A 155      -5.251  30.541  21.246  1.00 38.41           N  
ATOM    983  CA  GLU A 155      -5.469  31.847  20.637  1.00 36.62           C  
ATOM    984  C   GLU A 155      -6.891  31.976  20.125  1.00 35.43           C  
ATOM    985  O   GLU A 155      -7.532  33.030  20.264  1.00 33.96           O  
ATOM    986  CB  GLU A 155      -4.473  32.065  19.492  1.00 39.75           C  
ATOM    987  CG  GLU A 155      -3.117  32.476  19.956  1.00 42.05           C  
ATOM    988  CD  GLU A 155      -3.153  33.844  20.649  1.00 45.23           C  
ATOM    989  OE1 GLU A 155      -3.653  34.831  20.057  1.00 46.08           O  
ATOM    990  OE2 GLU A 155      -2.678  33.917  21.789  1.00 46.30           O  
ATOM    991  N   LEU A 156      -7.388  30.910  19.501  1.00 33.55           N  
ATOM    992  CA  LEU A 156      -8.740  30.937  19.006  1.00 32.75           C  
ATOM    993  C   LEU A 156      -9.732  31.069  20.211  1.00 33.05           C  
ATOM    994  O   LEU A 156     -10.803  31.661  20.072  1.00 30.95           O  
ATOM    995  CB  LEU A 156      -9.023  29.678  18.157  1.00 31.35           C  
ATOM    996  CG  LEU A 156      -8.327  29.705  16.769  1.00 27.88           C  
ATOM    997  CD1 LEU A 156      -8.522  28.319  16.062  1.00 28.02           C  
ATOM    998  CD2 LEU A 156      -8.913  30.844  15.888  1.00 25.90           C  
ATOM    999  N   ARG A 157      -9.385  30.530  21.373  1.00 34.21           N  
ATOM   1000  CA  ARG A 157     -10.274  30.658  22.550  1.00 37.35           C  
ATOM   1001  C   ARG A 157     -10.307  32.130  22.979  1.00 38.52           C  
ATOM   1002  O   ARG A 157     -11.296  32.616  23.533  1.00 38.27           O  
ATOM   1003  CB  ARG A 157      -9.763  29.856  23.756  1.00 38.71           C  
ATOM   1004  CG  ARG A 157      -9.770  28.355  23.579  1.00 41.93           C  
ATOM   1005  CD  ARG A 157      -9.555  27.569  24.884  1.00 42.62           C  
ATOM   1006  NE  ARG A 157      -9.696  26.137  24.620  1.00 45.18           N  
ATOM   1007  CZ  ARG A 157     -10.860  25.505  24.394  1.00 46.04           C  
ATOM   1008  NH1 ARG A 157     -12.038  26.142  24.414  1.00 42.90           N  
ATOM   1009  NH2 ARG A 157     -10.842  24.208  24.097  1.00 47.12           N  
ATOM   1010  N   LYS A 158      -9.211  32.828  22.741  1.00 38.51           N  
ATOM   1011  CA  LYS A 158      -9.153  34.234  23.115  1.00 41.49           C  
ATOM   1012  C   LYS A 158     -10.097  35.146  22.321  1.00 41.84           C  
ATOM   1013  O   LYS A 158     -10.347  36.287  22.723  1.00 42.31           O  
ATOM   1014  CB  LYS A 158      -7.717  34.761  23.016  1.00 40.46           C  
ATOM   1015  CG  LYS A 158      -6.745  34.213  24.072  1.00 41.40           C  
ATOM   1016  CD  LYS A 158      -5.390  34.891  23.815  1.00 41.37           C  
ATOM   1017  CE  LYS A 158      -4.256  34.337  24.617  1.00 40.14           C  
ATOM   1018  NZ  LYS A 158      -3.056  35.238  24.417  1.00 41.25           N  
ATOM   1019  N   THR A 159     -10.616  34.677  21.193  1.00 41.08           N  
ATOM   1020  CA  THR A 159     -11.550  35.518  20.455  1.00 40.51           C  
ATOM   1021  C   THR A 159     -12.960  35.444  21.117  1.00 40.38           C  
ATOM   1022  O   THR A 159     -13.926  36.073  20.653  1.00 41.34           O  
ATOM   1023  CB  THR A 159     -11.646  35.061  18.998  1.00 40.00           C  
ATOM   1024  OG1 THR A 159     -12.137  33.718  18.967  1.00 41.21           O  
ATOM   1025  CG2 THR A 159     -10.265  35.128  18.319  1.00 38.45           C  
ATOM   1026  N   LYS A 160     -13.068  34.661  22.187  1.00 40.05           N  
ATOM   1027  CA  LYS A 160     -14.317  34.480  22.940  1.00 41.06           C  
ATOM   1028  C   LYS A 160     -15.554  34.226  22.118  1.00 41.29           C  
ATOM   1029  O   LYS A 160     -16.633  34.745  22.434  1.00 39.98           O  
ATOM   1030  CB  LYS A 160     -14.608  35.682  23.849  1.00 43.68           C  
ATOM   1031  CG  LYS A 160     -13.473  36.034  24.792  1.00 47.71           C  
ATOM   1032  CD  LYS A 160     -12.887  34.812  25.502  1.00 50.40           C  
ATOM   1033  CE  LYS A 160     -13.858  34.144  26.483  1.00 51.66           C  
ATOM   1034  NZ  LYS A 160     -13.341  32.806  26.884  1.00 52.08           N  
ATOM   1035  N   ALA A 161     -15.406  33.454  21.045  1.00 40.47           N  
ATOM   1036  CA  ALA A 161     -16.538  33.097  20.233  1.00 39.77           C  
ATOM   1037  C   ALA A 161     -17.241  34.286  19.623  1.00 40.06           C  
ATOM   1038  O   ALA A 161     -18.438  34.203  19.343  1.00 40.04           O  
ATOM   1039  CB  ALA A 161     -17.554  32.255  21.067  1.00 38.29           C  
ATOM   1040  N   SER A 162     -16.529  35.393  19.448  1.00 39.31           N  
ATOM   1041  CA  SER A 162     -17.117  36.569  18.781  1.00 40.85           C  
ATOM   1042  C   SER A 162     -16.683  36.547  17.292  1.00 39.34           C  
ATOM   1043  O   SER A 162     -15.697  35.909  16.954  1.00 38.58           O  
ATOM   1044  CB  SER A 162     -16.622  37.856  19.441  1.00 40.29           C  
ATOM   1045  OG  SER A 162     -15.209  37.971  19.266  1.00 46.01           O  
ATOM   1046  N   PRO A 163     -17.407  37.240  16.391  1.00 39.62           N  
ATOM   1047  CA  PRO A 163     -17.007  37.231  14.979  1.00 39.23           C  
ATOM   1048  C   PRO A 163     -15.532  37.522  14.843  1.00 39.55           C  
ATOM   1049  O   PRO A 163     -15.043  38.477  15.429  1.00 39.36           O  
ATOM   1050  CB  PRO A 163     -17.871  38.328  14.364  1.00 40.95           C  
ATOM   1051  CG  PRO A 163     -19.167  38.122  15.108  1.00 39.89           C  
ATOM   1052  CD  PRO A 163     -18.654  38.004  16.558  1.00 40.06           C  
ATOM   1053  N   CYS A 164     -14.842  36.707  14.039  1.00 36.55           N  
ATOM   1054  CA  CYS A 164     -13.399  36.808  13.839  1.00 34.83           C  
ATOM   1055  C   CYS A 164     -13.028  36.619  12.362  1.00 33.31           C  
ATOM   1056  O   CYS A 164     -13.585  35.784  11.659  1.00 33.02           O  
ATOM   1057  CB  CYS A 164     -12.709  35.690  14.690  1.00 33.72           C  
ATOM   1058  SG  CYS A 164     -10.984  35.190  14.263  1.00 40.53           S  
ATOM   1059  N   ASP A 165     -12.115  37.420  11.877  1.00 32.06           N  
ATOM   1060  CA  ASP A 165     -11.598  37.211  10.521  1.00 31.14           C  
ATOM   1061  C   ASP A 165     -10.329  36.385  10.970  1.00 30.72           C  
ATOM   1062  O   ASP A 165      -9.441  36.903  11.671  1.00 30.89           O  
ATOM   1063  CB  ASP A 165     -11.239  38.553   9.931  1.00 30.82           C  
ATOM   1064  CG  ASP A 165     -10.250  38.447   8.792  1.00 32.07           C  
ATOM   1065  OD1 ASP A 165      -9.706  39.513   8.498  1.00 32.52           O  
ATOM   1066  OD2 ASP A 165     -10.012  37.353   8.192  1.00 31.66           O  
ATOM   1067  N   PRO A 166     -10.248  35.090  10.588  1.00 28.95           N  
ATOM   1068  CA  PRO A 166      -9.110  34.237  10.997  1.00 27.62           C  
ATOM   1069  C   PRO A 166      -7.794  34.448  10.223  1.00 27.79           C  
ATOM   1070  O   PRO A 166      -6.790  33.798  10.469  1.00 28.65           O  
ATOM   1071  CB  PRO A 166      -9.693  32.813  10.860  1.00 24.98           C  
ATOM   1072  CG  PRO A 166     -10.573  32.907   9.620  1.00 26.11           C  
ATOM   1073  CD  PRO A 166     -11.214  34.364   9.737  1.00 26.22           C  
ATOM   1074  N   THR A 167      -7.799  35.367   9.285  1.00 27.15           N  
ATOM   1075  CA  THR A 167      -6.610  35.610   8.487  1.00 28.24           C  
ATOM   1076  C   THR A 167      -5.290  35.699   9.278  1.00 29.55           C  
ATOM   1077  O   THR A 167      -4.308  34.982   8.979  1.00 30.52           O  
ATOM   1078  CB  THR A 167      -6.765  36.904   7.712  1.00 27.62           C  
ATOM   1079  OG1 THR A 167      -7.971  36.849   6.957  1.00 24.41           O  
ATOM   1080  CG2 THR A 167      -5.586  37.118   6.788  1.00 27.51           C  
ATOM   1081  N   PHE A 168      -5.256  36.566  10.284  1.00 30.46           N  
ATOM   1082  CA  PHE A 168      -4.050  36.772  11.085  1.00 30.35           C  
ATOM   1083  C   PHE A 168      -3.604  35.565  11.911  1.00 30.74           C  
ATOM   1084  O   PHE A 168      -2.452  35.136  11.858  1.00 31.08           O  
ATOM   1085  CB  PHE A 168      -4.293  37.954  12.022  1.00 33.71           C  
ATOM   1086  CG  PHE A 168      -3.160  38.227  12.952  1.00 33.45           C  
ATOM   1087  CD1 PHE A 168      -1.942  38.717  12.452  1.00 34.89           C  
ATOM   1088  CD2 PHE A 168      -3.269  37.897  14.297  1.00 33.20           C  
ATOM   1089  CE1 PHE A 168      -0.842  38.875  13.287  1.00 35.72           C  
ATOM   1090  CE2 PHE A 168      -2.177  38.046  15.163  1.00 35.18           C  
ATOM   1091  CZ  PHE A 168      -0.942  38.537  14.644  1.00 36.04           C  
ATOM   1092  N   ILE A 169      -4.511  35.046  12.718  1.00 30.43           N  
ATOM   1093  CA  ILE A 169      -4.190  33.883  13.533  1.00 30.91           C  
ATOM   1094  C   ILE A 169      -3.758  32.693  12.656  1.00 28.78           C  
ATOM   1095  O   ILE A 169      -2.799  32.031  12.994  1.00 28.91           O  
ATOM   1096  CB  ILE A 169      -5.386  33.480  14.389  1.00 30.86           C  
ATOM   1097  CG1 ILE A 169      -5.630  34.555  15.447  1.00 32.23           C  
ATOM   1098  CG2 ILE A 169      -5.076  32.198  15.095  1.00 33.17           C  
ATOM   1099  CD1 ILE A 169      -6.888  34.366  16.272  1.00 31.19           C  
ATOM   1100  N   LEU A 170      -4.430  32.442  11.528  1.00 27.29           N  
ATOM   1101  CA  LEU A 170      -4.023  31.299  10.661  1.00 27.20           C  
ATOM   1102  C   LEU A 170      -2.686  31.571   9.996  1.00 28.06           C  
ATOM   1103  O   LEU A 170      -2.036  30.665   9.473  1.00 27.90           O  
ATOM   1104  CB  LEU A 170      -5.075  30.967   9.583  1.00 23.36           C  
ATOM   1105  CG  LEU A 170      -6.425  30.605  10.235  1.00 24.02           C  
ATOM   1106  CD1 LEU A 170      -7.471  30.410   9.114  1.00 24.83           C  
ATOM   1107  CD2 LEU A 170      -6.307  29.279  11.084  1.00 26.90           C  
ATOM   1108  N   GLY A 171      -2.277  32.832  10.004  1.00 28.91           N  
ATOM   1109  CA  GLY A 171      -0.980  33.188   9.453  1.00 28.88           C  
ATOM   1110  C   GLY A 171       0.110  32.915  10.495  1.00 31.38           C  
ATOM   1111  O   GLY A 171       1.167  32.340  10.164  1.00 31.76           O  
ATOM   1112  N   CYS A 172      -0.117  33.299  11.761  1.00 30.96           N  
ATOM   1113  CA  CYS A 172       0.924  33.118  12.775  1.00 30.51           C  
ATOM   1114  C   CYS A 172       1.372  31.690  12.952  1.00 29.98           C  
ATOM   1115  O   CYS A 172       2.591  31.413  13.110  1.00 31.22           O  
ATOM   1116  CB  CYS A 172       0.479  33.642  14.166  1.00 31.04           C  
ATOM   1117  SG  CYS A 172      -0.023  35.381  14.215  1.00 30.76           S  
ATOM   1118  N   ALA A 173       0.410  30.770  12.943  1.00 30.47           N  
ATOM   1119  CA  ALA A 173       0.732  29.353  13.148  1.00 28.10           C  
ATOM   1120  C   ALA A 173       1.792  28.796  12.205  1.00 27.65           C  
ATOM   1121  O   ALA A 173       2.826  28.326  12.675  1.00 29.37           O  
ATOM   1122  CB  ALA A 173      -0.540  28.508  13.131  1.00 28.95           C  
ATOM   1123  N   PRO A 174       1.568  28.804  10.864  1.00 26.61           N  
ATOM   1124  CA  PRO A 174       2.600  28.274   9.931  1.00 26.30           C  
ATOM   1125  C   PRO A 174       3.943  29.020  10.063  1.00 24.38           C  
ATOM   1126  O   PRO A 174       5.019  28.441   9.963  1.00 25.10           O  
ATOM   1127  CB  PRO A 174       1.991  28.504   8.528  1.00 26.10           C  
ATOM   1128  CG  PRO A 174       0.530  28.549   8.799  1.00 27.13           C  
ATOM   1129  CD  PRO A 174       0.345  29.204  10.151  1.00 25.38           C  
ATOM   1130  N   CYS A 175       3.874  30.327  10.254  1.00 25.47           N  
ATOM   1131  CA  CYS A 175       5.098  31.133  10.406  1.00 25.04           C  
ATOM   1132  C   CYS A 175       5.922  30.675  11.610  1.00 24.72           C  
ATOM   1133  O   CYS A 175       7.123  30.482  11.538  1.00 25.06           O  
ATOM   1134  CB  CYS A 175       4.709  32.581  10.579  1.00 26.03           C  
ATOM   1135  SG  CYS A 175       6.181  33.658  10.521  1.00 30.41           S  
ATOM   1136  N   ASN A 176       5.256  30.544  12.743  1.00 24.88           N  
ATOM   1137  CA  ASN A 176       5.892  30.063  13.964  1.00 26.63           C  
ATOM   1138  C   ASN A 176       6.483  28.652  13.820  1.00 24.27           C  
ATOM   1139  O   ASN A 176       7.463  28.341  14.459  1.00 24.06           O  
ATOM   1140  CB  ASN A 176       4.874  30.049  15.114  1.00 26.94           C  
ATOM   1141  CG  ASN A 176       5.172  31.094  16.169  1.00 29.64           C  
ATOM   1142  OD1 ASN A 176       6.229  31.699  16.158  1.00 30.24           O  
ATOM   1143  ND2 ASN A 176       4.230  31.299  17.089  1.00 28.88           N  
ATOM   1144  N   VAL A 177       5.872  27.766  13.023  1.00 24.49           N  
ATOM   1145  CA  VAL A 177       6.467  26.424  12.876  1.00 22.23           C  
ATOM   1146  C   VAL A 177       7.798  26.579  12.133  1.00 22.06           C  
ATOM   1147  O   VAL A 177       8.762  25.940  12.482  1.00 22.03           O  
ATOM   1148  CB  VAL A 177       5.552  25.443  12.055  1.00 23.77           C  
ATOM   1149  CG1 VAL A 177       6.357  24.137  11.720  1.00 21.96           C  
ATOM   1150  CG2 VAL A 177       4.248  25.146  12.870  1.00 21.87           C  
ATOM   1151  N   ILE A 178       7.850  27.427  11.119  1.00 22.20           N  
ATOM   1152  CA  ILE A 178       9.122  27.652  10.387  1.00 24.96           C  
ATOM   1153  C   ILE A 178      10.149  28.357  11.364  1.00 25.33           C  
ATOM   1154  O   ILE A 178      11.347  28.067  11.337  1.00 26.20           O  
ATOM   1155  CB  ILE A 178       8.910  28.593   9.147  1.00 25.15           C  
ATOM   1156  CG1 ILE A 178       7.944  27.954   8.161  1.00 27.53           C  
ATOM   1157  CG2 ILE A 178      10.229  28.828   8.431  1.00 24.61           C  
ATOM   1158  CD1 ILE A 178       8.479  26.579   7.765  1.00 28.91           C  
ATOM   1159  N   CYS A 179       9.698  29.320  12.170  1.00 24.72           N  
ATOM   1160  CA  CYS A 179      10.646  29.957  13.149  1.00 26.64           C  
ATOM   1161  C   CYS A 179      11.249  28.901  14.071  1.00 26.82           C  
ATOM   1162  O   CYS A 179      12.465  28.869  14.295  1.00 26.31           O  
ATOM   1163  CB  CYS A 179       9.965  31.000  14.048  1.00 24.63           C  
ATOM   1164  SG  CYS A 179       9.380  32.480  13.184  1.00 28.11           S  
ATOM   1165  N   SER A 180      10.403  28.013  14.572  1.00 27.97           N  
ATOM   1166  CA  SER A 180      10.874  26.956  15.484  1.00 29.82           C  
ATOM   1167  C   SER A 180      11.854  26.001  14.824  1.00 29.22           C  
ATOM   1168  O   SER A 180      12.872  25.605  15.403  1.00 29.52           O  
ATOM   1169  CB  SER A 180       9.680  26.171  16.051  1.00 31.52           C  
ATOM   1170  OG  SER A 180      10.202  25.045  16.728  1.00 38.38           O  
ATOM   1171  N   ILE A 181      11.564  25.642  13.575  1.00 27.10           N  
ATOM   1172  CA  ILE A 181      12.434  24.750  12.825  1.00 24.03           C  
ATOM   1173  C   ILE A 181      13.740  25.475  12.465  1.00 24.17           C  
ATOM   1174  O   ILE A 181      14.826  24.904  12.547  1.00 24.73           O  
ATOM   1175  CB  ILE A 181      11.757  24.327  11.496  1.00 23.54           C  
ATOM   1176  CG1 ILE A 181      10.608  23.323  11.739  1.00 23.01           C  
ATOM   1177  CG2 ILE A 181      12.841  23.838  10.496  1.00 21.25           C  
ATOM   1178  CD1 ILE A 181       9.630  23.235  10.446  1.00 22.50           C  
ATOM   1179  N   ILE A 182      13.647  26.722  12.012  1.00 24.50           N  
ATOM   1180  CA  ILE A 182      14.863  27.446  11.652  1.00 27.67           C  
ATOM   1181  C   ILE A 182      15.712  28.009  12.850  1.00 29.78           C  
ATOM   1182  O   ILE A 182      16.946  27.846  12.847  1.00 26.62           O  
ATOM   1183  CB  ILE A 182      14.555  28.601  10.710  1.00 27.05           C  
ATOM   1184  CG1 ILE A 182      14.019  28.057   9.385  1.00 26.71           C  
ATOM   1185  CG2 ILE A 182      15.837  29.385  10.428  1.00 28.19           C  
ATOM   1186  CD1 ILE A 182      13.450  29.113   8.527  1.00 25.91           C  
ATOM   1187  N   PHE A 183      15.080  28.653  13.844  1.00 33.18           N  
ATOM   1188  CA  PHE A 183      15.868  29.216  14.968  1.00 37.75           C  
ATOM   1189  C   PHE A 183      15.589  28.611  16.287  1.00 39.41           C  
ATOM   1190  O   PHE A 183      16.104  29.118  17.279  1.00 41.43           O  
ATOM   1191  CB  PHE A 183      15.633  30.683  15.346  1.00 38.63           C  
ATOM   1192  CG  PHE A 183      14.967  31.489  14.337  1.00 38.29           C  
ATOM   1193  CD1 PHE A 183      15.539  31.676  13.105  1.00 39.92           C  
ATOM   1194  CD2 PHE A 183      13.811  32.182  14.672  1.00 39.28           C  
ATOM   1195  CE1 PHE A 183      14.912  32.459  12.163  1.00 41.64           C  
ATOM   1196  CE2 PHE A 183      13.175  32.966  13.730  1.00 38.13           C  
ATOM   1197  CZ  PHE A 183      13.751  33.137  12.491  1.00 39.88           C  
ATOM   1198  N   HIS A 184      14.751  27.602  16.348  1.00 40.66           N  
ATOM   1199  CA  HIS A 184      14.456  27.025  17.633  1.00 43.45           C  
ATOM   1200  C   HIS A 184      13.703  27.997  18.538  1.00 43.69           C  
ATOM   1201  O   HIS A 184      13.907  28.009  19.738  1.00 44.12           O  
ATOM   1202  CB  HIS A 184      15.740  26.609  18.321  1.00 45.80           C  
ATOM   1203  CG  HIS A 184      15.551  25.471  19.236  1.00 50.00           C  
ATOM   1204  ND1 HIS A 184      14.607  24.475  18.982  1.00 54.24           N  
ATOM   1205  CD2 HIS A 184      16.119  25.149  20.412  1.00 52.44           C  
ATOM   1206  CE1 HIS A 184      14.622  23.613  19.964  1.00 54.95           C  
ATOM   1207  NE2 HIS A 184      15.530  23.987  20.857  1.00 53.13           N  
ATOM   1208  N   LYS A 185      12.837  28.818  17.961  1.00 43.45           N  
ATOM   1209  CA  LYS A 185      12.096  29.778  18.735  1.00 41.49           C  
ATOM   1210  C   LYS A 185      10.715  30.021  18.160  1.00 41.05           C  
ATOM   1211  O   LYS A 185      10.545  30.126  16.939  1.00 37.91           O  
ATOM   1212  CB  LYS A 185      12.878  31.099  18.769  1.00 43.99           C  
ATOM   1213  CG  LYS A 185      12.195  32.234  19.519  1.00 45.88           C  
ATOM   1214  CD  LYS A 185      13.087  33.478  19.576  1.00 48.30           C  
ATOM   1215  CE  LYS A 185      12.619  34.448  20.692  1.00 49.63           C  
ATOM   1216  NZ  LYS A 185      13.778  35.085  21.432  1.00 50.27           N  
ATOM   1217  N   ARG A 186       9.726  30.119  19.046  1.00 38.87           N  
ATOM   1218  CA  ARG A 186       8.381  30.419  18.610  1.00 40.65           C  
ATOM   1219  C   ARG A 186       7.975  31.665  19.406  1.00 41.47           C  
ATOM   1220  O   ARG A 186       8.424  31.846  20.537  1.00 42.97           O  
ATOM   1221  CB  ARG A 186       7.440  29.230  18.872  1.00 40.12           C  
ATOM   1222  CG  ARG A 186       7.073  28.997  20.331  1.00 40.32           C  
ATOM   1223  CD  ARG A 186       5.902  27.988  20.445  1.00 40.51           C  
ATOM   1224  NE  ARG A 186       4.701  28.537  19.824  1.00 38.11           N  
ATOM   1225  CZ  ARG A 186       4.017  29.561  20.326  1.00 41.32           C  
ATOM   1226  NH1 ARG A 186       4.421  30.120  21.463  1.00 42.55           N  
ATOM   1227  NH2 ARG A 186       2.962  30.064  19.676  1.00 40.38           N  
ATOM   1228  N   PHE A 187       7.146  32.527  18.837  1.00 40.81           N  
ATOM   1229  CA  PHE A 187       6.752  33.736  19.528  1.00 40.44           C  
ATOM   1230  C   PHE A 187       5.305  33.789  19.954  1.00 42.72           C  
ATOM   1231  O   PHE A 187       4.482  32.974  19.528  1.00 42.73           O  
ATOM   1232  CB  PHE A 187       7.009  34.922  18.636  1.00 39.06           C  
ATOM   1233  CG  PHE A 187       8.377  34.953  18.056  1.00 37.32           C  
ATOM   1234  CD1 PHE A 187       8.710  34.141  16.955  1.00 36.51           C  
ATOM   1235  CD2 PHE A 187       9.377  35.706  18.664  1.00 36.58           C  
ATOM   1236  CE1 PHE A 187      10.023  34.114  16.436  1.00 31.93           C  
ATOM   1237  CE2 PHE A 187      10.706  35.684  18.149  1.00 33.93           C  
ATOM   1238  CZ  PHE A 187      11.019  34.871  17.046  1.00 34.57           C  
ATOM   1239  N   ASP A 188       4.993  34.750  20.808  1.00 42.14           N  
ATOM   1240  CA  ASP A 188       3.624  34.937  21.203  1.00 43.75           C  
ATOM   1241  C   ASP A 188       3.107  35.684  19.978  1.00 44.02           C  
ATOM   1242  O   ASP A 188       3.883  36.359  19.321  1.00 43.58           O  
ATOM   1243  CB  ASP A 188       3.532  35.794  22.478  1.00 44.68           C  
ATOM   1244  CG  ASP A 188       2.127  36.277  22.748  1.00 46.31           C  
ATOM   1245  OD1 ASP A 188       1.731  37.295  22.130  1.00 45.51           O  
ATOM   1246  OD2 ASP A 188       1.406  35.626  23.560  1.00 48.75           O  
ATOM   1247  N   TYR A 189       1.820  35.562  19.657  1.00 45.42           N  
ATOM   1248  CA  TYR A 189       1.311  36.217  18.470  1.00 48.03           C  
ATOM   1249  C   TYR A 189       1.290  37.733  18.603  1.00 49.90           C  
ATOM   1250  O   TYR A 189       0.907  38.423  17.663  1.00 51.35           O  
ATOM   1251  CB  TYR A 189      -0.086  35.687  18.101  1.00 48.19           C  
ATOM   1252  CG  TYR A 189      -0.169  34.194  17.734  1.00 47.76           C  
ATOM   1253  CD1 TYR A 189      -1.337  33.652  17.188  1.00 48.64           C  
ATOM   1254  CD2 TYR A 189       0.899  33.337  17.940  1.00 46.89           C  
ATOM   1255  CE1 TYR A 189      -1.425  32.276  16.850  1.00 49.38           C  
ATOM   1256  CE2 TYR A 189       0.821  31.976  17.622  1.00 48.75           C  
ATOM   1257  CZ  TYR A 189      -0.336  31.450  17.071  1.00 48.56           C  
ATOM   1258  OH  TYR A 189      -0.381  30.112  16.725  1.00 48.21           O  
ATOM   1259  N   LYS A 190       1.723  38.243  19.760  1.00 51.05           N  
ATOM   1260  CA  LYS A 190       1.775  39.697  20.025  1.00 51.89           C  
ATOM   1261  C   LYS A 190       3.209  40.243  20.110  1.00 50.93           C  
ATOM   1262  O   LYS A 190       3.408  41.439  20.309  1.00 51.88           O  
ATOM   1263  CB  LYS A 190       1.032  40.039  21.341  1.00 52.95           C  
ATOM   1264  CG  LYS A 190      -0.507  39.939  21.283  1.00 55.37           C  
ATOM   1265  CD  LYS A 190      -1.148  39.678  22.696  1.00 57.71           C  
ATOM   1266  CE  LYS A 190      -2.683  39.400  22.594  1.00 58.48           C  
ATOM   1267  NZ  LYS A 190      -3.350  38.881  23.859  1.00 59.71           N  
ATOM   1268  N   ASP A 191       4.203  39.372  19.986  1.00 49.83           N  
ATOM   1269  CA  ASP A 191       5.601  39.780  20.056  1.00 49.47           C  
ATOM   1270  C   ASP A 191       6.009  40.643  18.822  1.00 49.42           C  
ATOM   1271  O   ASP A 191       5.828  40.225  17.681  1.00 48.94           O  
ATOM   1272  CB  ASP A 191       6.439  38.512  20.175  1.00 49.74           C  
ATOM   1273  CG  ASP A 191       7.893  38.795  20.408  1.00 50.34           C  
ATOM   1274  OD1 ASP A 191       8.579  37.976  21.072  1.00 52.19           O  
ATOM   1275  OD2 ASP A 191       8.355  39.830  19.915  1.00 50.85           O  
ATOM   1276  N   GLN A 192       6.560  41.841  19.044  1.00 47.93           N  
ATOM   1277  CA  GLN A 192       6.903  42.745  17.928  1.00 47.45           C  
ATOM   1278  C   GLN A 192       7.837  42.203  16.877  1.00 45.10           C  
ATOM   1279  O   GLN A 192       7.707  42.497  15.703  1.00 45.90           O  
ATOM   1280  CB  GLN A 192       7.522  44.068  18.439  1.00 49.32           C  
ATOM   1281  CG  GLN A 192       6.531  45.128  18.873  1.00 51.44           C  
ATOM   1282  CD  GLN A 192       5.487  45.450  17.811  1.00 52.04           C  
ATOM   1283  OE1 GLN A 192       5.811  45.632  16.620  1.00 52.11           O  
ATOM   1284  NE2 GLN A 192       4.218  45.537  18.244  1.00 51.44           N  
ATOM   1285  N   GLN A 193       8.820  41.456  17.321  1.00 44.24           N  
ATOM   1286  CA  GLN A 193       9.813  40.841  16.453  1.00 44.72           C  
ATOM   1287  C   GLN A 193       9.031  39.992  15.437  1.00 43.13           C  
ATOM   1288  O   GLN A 193       9.156  40.133  14.217  1.00 43.56           O  
ATOM   1289  CB  GLN A 193      10.688  39.960  17.350  1.00 46.43           C  
ATOM   1290  CG  GLN A 193      11.924  39.348  16.793  1.00 49.35           C  
ATOM   1291  CD  GLN A 193      12.655  38.591  17.906  1.00 51.95           C  
ATOM   1292  OE1 GLN A 193      12.370  38.824  19.092  1.00 53.99           O  
ATOM   1293  NE2 GLN A 193      13.592  37.697  17.545  1.00 51.13           N  
ATOM   1294  N   PHE A 194       8.199  39.119  15.982  1.00 41.27           N  
ATOM   1295  CA  PHE A 194       7.357  38.223  15.190  1.00 38.70           C  
ATOM   1296  C   PHE A 194       6.414  39.029  14.268  1.00 38.89           C  
ATOM   1297  O   PHE A 194       6.319  38.747  13.078  1.00 38.96           O  
ATOM   1298  CB  PHE A 194       6.580  37.318  16.152  1.00 35.94           C  
ATOM   1299  CG  PHE A 194       5.792  36.199  15.486  1.00 32.38           C  
ATOM   1300  CD1 PHE A 194       6.431  35.267  14.652  1.00 30.30           C  
ATOM   1301  CD2 PHE A 194       4.433  36.093  15.706  1.00 30.28           C  
ATOM   1302  CE1 PHE A 194       5.714  34.155  14.110  1.00 30.91           C  
ATOM   1303  CE2 PHE A 194       3.687  35.008  15.188  1.00 32.28           C  
ATOM   1304  CZ  PHE A 194       4.324  34.048  14.361  1.00 30.30           C  
ATOM   1305  N   LEU A 195       5.750  40.056  14.795  1.00 39.94           N  
ATOM   1306  CA  LEU A 195       4.859  40.869  13.965  1.00 40.67           C  
ATOM   1307  C   LEU A 195       5.631  41.465  12.783  1.00 41.20           C  
ATOM   1308  O   LEU A 195       5.116  41.504  11.664  1.00 40.27           O  
ATOM   1309  CB  LEU A 195       4.204  41.979  14.796  1.00 40.79           C  
ATOM   1310  CG  LEU A 195       3.292  41.558  15.947  1.00 41.13           C  
ATOM   1311  CD1 LEU A 195       2.776  42.788  16.735  1.00 41.87           C  
ATOM   1312  CD2 LEU A 195       2.123  40.793  15.386  1.00 42.37           C  
ATOM   1313  N   ASN A 196       6.874  41.892  13.030  1.00 42.23           N  
ATOM   1314  CA  ASN A 196       7.728  42.476  11.980  1.00 42.63           C  
ATOM   1315  C   ASN A 196       8.050  41.534  10.833  1.00 42.32           C  
ATOM   1316  O   ASN A 196       8.025  41.903   9.658  1.00 41.92           O  
ATOM   1317  CB  ASN A 196       9.062  42.939  12.561  1.00 44.23           C  
ATOM   1318  CG  ASN A 196       8.936  44.228  13.315  1.00 47.01           C  
ATOM   1319  OD1 ASN A 196       8.062  45.050  13.012  1.00 48.39           O  
ATOM   1320  ND2 ASN A 196       9.812  44.433  14.294  1.00 47.29           N  
ATOM   1321  N   LEU A 197       8.419  40.317  11.190  1.00 41.63           N  
ATOM   1322  CA  LEU A 197       8.726  39.328  10.183  1.00 40.13           C  
ATOM   1323  C   LEU A 197       7.475  39.090   9.297  1.00 37.90           C  
ATOM   1324  O   LEU A 197       7.568  39.086   8.087  1.00 36.47           O  
ATOM   1325  CB  LEU A 197       9.163  38.039  10.886  1.00 41.53           C  
ATOM   1326  CG  LEU A 197      10.149  37.004  10.320  1.00 44.31           C  
ATOM   1327  CD1 LEU A 197       9.766  35.665  10.947  1.00 42.85           C  
ATOM   1328  CD2 LEU A 197      10.109  36.884   8.799  1.00 44.36           C  
ATOM   1329  N   MET A 198       6.306  38.892   9.907  1.00 37.68           N  
ATOM   1330  CA  MET A 198       5.078  38.633   9.152  1.00 36.90           C  
ATOM   1331  C   MET A 198       4.672  39.806   8.277  1.00 37.42           C  
ATOM   1332  O   MET A 198       4.241  39.629   7.129  1.00 35.92           O  
ATOM   1333  CB  MET A 198       3.959  38.256  10.114  1.00 36.99           C  
ATOM   1334  CG  MET A 198       4.176  36.853  10.660  1.00 38.14           C  
ATOM   1335  SD  MET A 198       2.823  36.271  11.664  1.00 41.57           S  
ATOM   1336  CE  MET A 198       3.060  37.544  13.076  1.00 39.94           C  
ATOM   1337  N   GLU A 199       4.858  41.014   8.808  1.00 38.19           N  
ATOM   1338  CA  GLU A 199       4.538  42.240   8.088  1.00 39.42           C  
ATOM   1339  C   GLU A 199       5.378  42.244   6.783  1.00 38.87           C  
ATOM   1340  O   GLU A 199       4.836  42.424   5.689  1.00 37.58           O  
ATOM   1341  CB  GLU A 199       4.875  43.424   9.040  1.00 44.57           C  
ATOM   1342  CG  GLU A 199       4.587  44.878   8.606  1.00 51.39           C  
ATOM   1343  CD  GLU A 199       5.284  45.920   9.544  1.00 55.75           C  
ATOM   1344  OE1 GLU A 199       6.548  46.071   9.472  1.00 58.10           O  
ATOM   1345  OE2 GLU A 199       4.568  46.569  10.363  1.00 58.14           O  
ATOM   1346  N   LYS A 200       6.690  42.001   6.892  1.00 38.09           N  
ATOM   1347  CA  LYS A 200       7.573  41.987   5.723  1.00 39.37           C  
ATOM   1348  C   LYS A 200       7.177  40.896   4.733  1.00 38.97           C  
ATOM   1349  O   LYS A 200       7.088  41.150   3.537  1.00 38.88           O  
ATOM   1350  CB  LYS A 200       9.029  41.772   6.163  1.00 41.92           C  
ATOM   1351  CG  LYS A 200       9.498  42.780   7.247  1.00 45.48           C  
ATOM   1352  CD  LYS A 200       9.242  44.203   6.751  1.00 47.07           C  
ATOM   1353  CE  LYS A 200       9.833  45.269   7.666  1.00 48.22           C  
ATOM   1354  NZ  LYS A 200       9.650  46.566   6.968  1.00 48.29           N  
ATOM   1355  N   LEU A 201       6.970  39.680   5.240  1.00 38.13           N  
ATOM   1356  CA  LEU A 201       6.540  38.552   4.416  1.00 38.38           C  
ATOM   1357  C   LEU A 201       5.248  38.894   3.677  1.00 37.21           C  
ATOM   1358  O   LEU A 201       5.182  38.717   2.473  1.00 38.18           O  
ATOM   1359  CB  LEU A 201       6.259  37.327   5.280  1.00 38.58           C  
ATOM   1360  CG  LEU A 201       7.473  36.524   5.677  1.00 41.71           C  
ATOM   1361  CD1 LEU A 201       7.014  35.325   6.471  1.00 43.25           C  
ATOM   1362  CD2 LEU A 201       8.246  36.073   4.425  1.00 42.70           C  
ATOM   1363  N   ASN A 202       4.234  39.363   4.403  1.00 37.43           N  
ATOM   1364  CA  ASN A 202       2.948  39.707   3.789  1.00 40.69           C  
ATOM   1365  C   ASN A 202       3.126  40.765   2.689  1.00 41.43           C  
ATOM   1366  O   ASN A 202       2.499  40.690   1.608  1.00 39.68           O  
ATOM   1367  CB  ASN A 202       1.943  40.266   4.811  1.00 43.67           C  
ATOM   1368  CG  ASN A 202       1.595  39.283   5.923  1.00 46.23           C  
ATOM   1369  OD1 ASN A 202       1.856  38.078   5.832  1.00 49.24           O  
ATOM   1370  ND2 ASN A 202       0.985  39.798   6.984  1.00 47.94           N  
ATOM   1371  N   GLU A 203       3.974  41.759   2.967  1.00 41.48           N  
ATOM   1372  CA  GLU A 203       4.216  42.803   1.968  1.00 41.86           C  
ATOM   1373  C   GLU A 203       4.804  42.221   0.683  1.00 40.45           C  
ATOM   1374  O   GLU A 203       4.277  42.466  -0.402  1.00 37.65           O  
ATOM   1375  CB  GLU A 203       5.181  43.860   2.518  1.00 43.72           C  
ATOM   1376  CG  GLU A 203       4.543  44.908   3.371  1.00 46.37           C  
ATOM   1377  CD  GLU A 203       5.551  45.923   3.845  1.00 48.42           C  
ATOM   1378  OE1 GLU A 203       6.357  46.369   3.015  1.00 51.12           O  
ATOM   1379  OE2 GLU A 203       5.538  46.281   5.033  1.00 50.82           O  
ATOM   1380  N   ASN A 204       5.896  41.467   0.809  1.00 39.64           N  
ATOM   1381  CA  ASN A 204       6.524  40.875  -0.371  1.00 44.02           C  
ATOM   1382  C   ASN A 204       5.587  39.947  -1.136  1.00 45.45           C  
ATOM   1383  O   ASN A 204       5.587  39.916  -2.364  1.00 45.89           O  
ATOM   1384  CB  ASN A 204       7.778  40.073   0.025  1.00 44.03           C  
ATOM   1385  CG  ASN A 204       8.955  40.965   0.339  1.00 46.00           C  
ATOM   1386  OD1 ASN A 204       8.803  42.004   0.992  1.00 46.25           O  
ATOM   1387  ND2 ASN A 204      10.141  40.565  -0.111  1.00 45.89           N  
ATOM   1388  N   ILE A 205       4.810  39.165  -0.392  1.00 47.78           N  
ATOM   1389  CA  ILE A 205       3.887  38.212  -0.995  1.00 48.25           C  
ATOM   1390  C   ILE A 205       2.802  38.996  -1.755  1.00 48.21           C  
ATOM   1391  O   ILE A 205       2.499  38.682  -2.897  1.00 47.94           O  
ATOM   1392  CB  ILE A 205       3.282  37.262   0.108  1.00 47.31           C  
ATOM   1393  CG1 ILE A 205       3.591  35.808  -0.232  1.00 46.30           C  
ATOM   1394  CG2 ILE A 205       1.801  37.530   0.305  1.00 48.85           C  
ATOM   1395  CD1 ILE A 205       5.067  35.463  -0.123  1.00 45.54           C  
ATOM   1396  N   LYS A 206       2.231  40.014  -1.133  1.00 49.10           N  
ATOM   1397  CA  LYS A 206       1.220  40.811  -1.822  1.00 50.49           C  
ATOM   1398  C   LYS A 206       1.786  41.489  -3.084  1.00 50.40           C  
ATOM   1399  O   LYS A 206       1.084  41.701  -4.076  1.00 50.88           O  
ATOM   1400  CB  LYS A 206       0.663  41.884  -0.891  1.00 52.30           C  
ATOM   1401  CG  LYS A 206       0.333  43.154  -1.639  1.00 54.44           C  
ATOM   1402  CD  LYS A 206      -0.814  43.938  -1.036  1.00 57.13           C  
ATOM   1403  CE  LYS A 206      -1.129  45.150  -1.939  1.00 59.37           C  
ATOM   1404  NZ  LYS A 206      -2.369  45.896  -1.547  1.00 61.34           N  
ATOM   1405  N   ILE A 207       3.061  41.837  -3.039  1.00 50.44           N  
ATOM   1406  CA  ILE A 207       3.705  42.471  -4.188  1.00 50.69           C  
ATOM   1407  C   ILE A 207       3.880  41.466  -5.313  1.00 51.79           C  
ATOM   1408  O   ILE A 207       3.431  41.686  -6.436  1.00 52.13           O  
ATOM   1409  CB  ILE A 207       5.132  43.044  -3.846  1.00 48.34           C  
ATOM   1410  CG1 ILE A 207       5.011  44.298  -2.963  1.00 48.00           C  
ATOM   1411  CG2 ILE A 207       5.882  43.347  -5.127  1.00 44.75           C  
ATOM   1412  CD1 ILE A 207       6.344  44.829  -2.424  1.00 45.05           C  
ATOM   1413  N   LEU A 208       4.555  40.370  -4.988  1.00 52.88           N  
ATOM   1414  CA  LEU A 208       4.860  39.311  -5.938  1.00 53.75           C  
ATOM   1415  C   LEU A 208       3.649  38.588  -6.527  1.00 53.64           C  
ATOM   1416  O   LEU A 208       3.776  37.849  -7.510  1.00 53.77           O  
ATOM   1417  CB  LEU A 208       5.767  38.287  -5.258  1.00 53.77           C  
ATOM   1418  CG  LEU A 208       7.064  38.877  -4.736  1.00 55.30           C  
ATOM   1419  CD1 LEU A 208       7.681  37.949  -3.682  1.00 54.28           C  
ATOM   1420  CD2 LEU A 208       8.006  39.103  -5.922  1.00 54.77           C  
ATOM   1421  N   SER A 209       2.477  38.809  -5.952  1.00 53.47           N  
ATOM   1422  CA  SER A 209       1.290  38.110  -6.417  1.00 54.32           C  
ATOM   1423  C   SER A 209       0.205  39.063  -6.871  1.00 55.09           C  
ATOM   1424  O   SER A 209      -0.979  38.711  -6.850  1.00 55.79           O  
ATOM   1425  CB  SER A 209       0.733  37.254  -5.283  1.00 54.86           C  
ATOM   1426  OG  SER A 209       0.186  38.086  -4.271  1.00 55.84           O  
ATOM   1427  N   SER A 210       0.601  40.283  -7.237  1.00 55.02           N  
ATOM   1428  CA  SER A 210      -0.334  41.301  -7.728  1.00 53.46           C  
ATOM   1429  C   SER A 210      -0.842  40.836  -9.111  1.00 51.73           C  
ATOM   1430  O   SER A 210      -0.126  40.174  -9.861  1.00 49.57           O  
ATOM   1431  CB  SER A 210       0.401  42.642  -7.890  1.00 54.54           C  
ATOM   1432  OG  SER A 210       1.314  42.553  -8.985  1.00 55.29           O  
ATOM   1433  N   PRO A 211      -2.063  41.219  -9.481  1.00 51.63           N  
ATOM   1434  CA  PRO A 211      -2.583  40.797 -10.783  1.00 52.44           C  
ATOM   1435  C   PRO A 211      -1.820  41.395 -11.948  1.00 53.61           C  
ATOM   1436  O   PRO A 211      -0.927  42.197 -11.761  1.00 53.11           O  
ATOM   1437  CB  PRO A 211      -4.029  41.260 -10.744  1.00 52.71           C  
ATOM   1438  CG  PRO A 211      -4.321  41.435  -9.255  1.00 53.32           C  
ATOM   1439  CD  PRO A 211      -3.049  42.016  -8.745  1.00 52.18           C  
ATOM   1440  N   TRP A 212      -2.175  40.979 -13.156  1.00 55.42           N  
ATOM   1441  CA  TRP A 212      -1.561  41.476 -14.386  1.00 57.09           C  
ATOM   1442  C   TRP A 212      -2.605  42.332 -15.106  1.00 57.30           C  
ATOM   1443  O   TRP A 212      -3.745  42.404 -14.667  1.00 55.76           O  
ATOM   1444  CB  TRP A 212      -1.199  40.326 -15.317  1.00 58.02           C  
ATOM   1445  CG  TRP A 212      -0.321  39.341 -14.714  1.00 59.77           C  
ATOM   1446  CD1 TRP A 212      -0.585  38.554 -13.631  1.00 60.40           C  
ATOM   1447  CD2 TRP A 212       0.980  38.995 -15.152  1.00 60.95           C  
ATOM   1448  NE1 TRP A 212       0.484  37.748 -13.357  1.00 60.78           N  
ATOM   1449  CE2 TRP A 212       1.484  38.018 -14.275  1.00 61.62           C  
ATOM   1450  CE3 TRP A 212       1.815  39.463 -16.191  1.00 61.64           C  
ATOM   1451  CZ2 TRP A 212       2.754  37.440 -14.419  1.00 62.51           C  
ATOM   1452  CZ3 TRP A 212       3.086  38.902 -16.342  1.00 62.21           C  
ATOM   1453  CH2 TRP A 212       3.551  37.919 -15.445  1.00 63.00           C  
ATOM   1454  N   ILE A 213      -2.211  42.932 -16.232  1.00 58.84           N  
ATOM   1455  CA  ILE A 213      -3.093  43.779 -17.052  1.00 59.22           C  
ATOM   1456  C   ILE A 213      -2.576  43.839 -18.475  1.00 59.16           C  
ATOM   1457  O   ILE A 213      -1.381  43.681 -18.700  1.00 59.32           O  
ATOM   1458  CB  ILE A 213      -3.142  45.200 -16.528  1.00 60.25           C  
ATOM   1459  CG1 ILE A 213      -1.732  45.754 -16.441  1.00 60.88           C  
ATOM   1460  CG2 ILE A 213      -3.772  45.225 -15.147  1.00 60.97           C  
ATOM   1461  CD1 ILE A 213      -1.695  47.121 -15.818  1.00 63.19           C  
ATOM   1462  N   PRO A 221       0.759  40.658 -20.997  1.00 72.89           N  
ATOM   1463  CA  PRO A 221       1.541  41.834 -21.429  1.00 73.28           C  
ATOM   1464  C   PRO A 221       2.643  42.166 -20.432  1.00 73.40           C  
ATOM   1465  O   PRO A 221       3.828  42.230 -20.790  1.00 74.22           O  
ATOM   1466  CB  PRO A 221       0.501  42.960 -21.515  1.00 73.36           C  
ATOM   1467  CG  PRO A 221      -0.821  42.211 -21.741  1.00 73.75           C  
ATOM   1468  CD  PRO A 221      -0.670  40.987 -20.839  1.00 73.19           C  
ATOM   1469  N   ILE A 222       2.260  42.366 -19.176  1.00 72.52           N  
ATOM   1470  CA  ILE A 222       3.248  42.688 -18.160  1.00 72.35           C  
ATOM   1471  C   ILE A 222       2.564  42.561 -16.819  1.00 72.24           C  
ATOM   1472  O   ILE A 222       1.338  42.551 -16.768  1.00 71.93           O  
ATOM   1473  CB  ILE A 222       3.758  44.130 -18.343  1.00 72.28           C  
ATOM   1474  CG1 ILE A 222       4.940  44.412 -17.389  1.00 72.59           C  
ATOM   1475  CG2 ILE A 222       2.580  45.106 -18.153  1.00 72.19           C  
ATOM   1476  CD1 ILE A 222       6.363  44.167 -17.991  1.00 71.17           C  
ATOM   1477  N   ILE A 223       3.349  42.463 -15.744  1.00 72.68           N  
ATOM   1478  CA  ILE A 223       2.803  42.338 -14.391  1.00 72.78           C  
ATOM   1479  C   ILE A 223       1.902  43.558 -14.107  1.00 72.90           C  
ATOM   1480  O   ILE A 223       1.262  44.075 -15.022  1.00 73.56           O  
ATOM   1481  CB  ILE A 223       3.964  42.210 -13.340  1.00 72.96           C  
ATOM   1482  CG1 ILE A 223       3.414  41.657 -12.015  1.00 72.98           C  
ATOM   1483  CG2 ILE A 223       4.674  43.575 -13.129  1.00 73.64           C  
ATOM   1484  CD1 ILE A 223       3.109  40.152 -12.022  1.00 72.44           C  
ATOM   1485  N   ASP A 224       1.810  44.027 -12.872  1.00 72.58           N  
ATOM   1486  CA  ASP A 224       0.961  45.185 -12.651  1.00 72.95           C  
ATOM   1487  C   ASP A 224       1.596  46.102 -11.648  1.00 73.51           C  
ATOM   1488  O   ASP A 224       1.119  47.217 -11.410  1.00 73.72           O  
ATOM   1489  CB  ASP A 224      -0.425  44.762 -12.170  1.00 72.41           C  
ATOM   1490  CG  ASP A 224      -1.420  45.924 -12.118  1.00 72.08           C  
ATOM   1491  OD1 ASP A 224      -1.463  46.633 -11.089  1.00 72.01           O  
ATOM   1492  OD2 ASP A 224      -2.159  46.130 -13.109  1.00 71.53           O  
ATOM   1493  N   TYR A 225       2.708  45.644 -11.089  1.00 73.90           N  
ATOM   1494  CA  TYR A 225       3.378  46.437 -10.088  1.00 74.01           C  
ATOM   1495  C   TYR A 225       4.639  47.173 -10.484  1.00 74.21           C  
ATOM   1496  O   TYR A 225       5.550  46.638 -11.149  1.00 74.05           O  
ATOM   1497  CB  TYR A 225       3.602  45.596  -8.828  1.00 73.77           C  
ATOM   1498  CG  TYR A 225       2.698  46.069  -7.713  1.00 73.68           C  
ATOM   1499  CD1 TYR A 225       1.480  46.695  -8.005  1.00 74.07           C  
ATOM   1500  CD2 TYR A 225       3.047  45.907  -6.373  1.00 73.60           C  
ATOM   1501  CE1 TYR A 225       0.629  47.165  -6.980  1.00 74.53           C  
ATOM   1502  CE2 TYR A 225       2.202  46.374  -5.332  1.00 73.88           C  
ATOM   1503  CZ  TYR A 225       0.994  46.995  -5.642  1.00 73.92           C  
ATOM   1504  OH  TYR A 225       0.154  47.441  -4.637  1.00 73.97           O  
ATOM   1505  N   PHE A 226       4.636  48.438 -10.068  1.00 74.42           N  
ATOM   1506  CA  PHE A 226       5.723  49.386 -10.297  1.00 74.70           C  
ATOM   1507  C   PHE A 226       5.663  50.624  -9.384  1.00 74.05           C  
ATOM   1508  O   PHE A 226       6.674  50.949  -8.755  1.00 74.26           O  
ATOM   1509  CB  PHE A 226       5.792  49.816 -11.786  1.00 75.16           C  
ATOM   1510  CG  PHE A 226       4.456  50.206 -12.398  1.00 75.97           C  
ATOM   1511  CD1 PHE A 226       3.840  51.414 -12.070  1.00 75.95           C  
ATOM   1512  CD2 PHE A 226       3.798  49.340 -13.280  1.00 75.31           C  
ATOM   1513  CE1 PHE A 226       2.610  51.764 -12.638  1.00 75.98           C  
ATOM   1514  CE2 PHE A 226       2.569  49.683 -13.853  1.00 74.91           C  
ATOM   1515  CZ  PHE A 226       1.966  50.887 -13.520  1.00 75.51           C  
ATOM   1516  N   PRO A 227       4.478  51.275  -9.241  1.00 73.54           N  
ATOM   1517  CA  PRO A 227       4.392  52.478  -8.380  1.00 73.45           C  
ATOM   1518  C   PRO A 227       5.698  52.776  -7.595  1.00 72.97           C  
ATOM   1519  O   PRO A 227       6.588  53.517  -8.049  1.00 71.83           O  
ATOM   1520  CB  PRO A 227       3.210  52.147  -7.450  1.00 73.11           C  
ATOM   1521  CG  PRO A 227       2.265  51.454  -8.384  1.00 72.75           C  
ATOM   1522  CD  PRO A 227       3.163  50.590  -9.292  1.00 73.35           C  
ATOM   1523  N   GLY A 228       5.766  52.172  -6.412  1.00 72.96           N  
ATOM   1524  CA  GLY A 228       6.916  52.245  -5.520  1.00 72.45           C  
ATOM   1525  C   GLY A 228       6.892  50.841  -4.918  1.00 71.83           C  
ATOM   1526  O   GLY A 228       6.322  50.619  -3.820  1.00 72.11           O  
ATOM   1527  N   THR A 229       7.472  49.879  -5.645  1.00 70.18           N  
ATOM   1528  CA  THR A 229       7.438  48.497  -5.181  1.00 67.93           C  
ATOM   1529  C   THR A 229       8.705  47.679  -5.374  1.00 67.03           C  
ATOM   1530  O   THR A 229       9.187  47.051  -4.428  1.00 66.96           O  
ATOM   1531  CB  THR A 229       6.252  47.731  -5.846  1.00 67.31           C  
ATOM   1532  OG1 THR A 229       6.451  47.651  -7.267  1.00 66.23           O  
ATOM   1533  CG2 THR A 229       4.936  48.442  -5.551  1.00 66.09           C  
ATOM   1534  N   HIS A 230       9.244  47.667  -6.589  1.00 66.00           N  
ATOM   1535  CA  HIS A 230      10.439  46.876  -6.842  1.00 64.95           C  
ATOM   1536  C   HIS A 230      11.469  47.041  -5.733  1.00 63.60           C  
ATOM   1537  O   HIS A 230      12.252  46.130  -5.477  1.00 63.02           O  
ATOM   1538  CB  HIS A 230      11.060  47.222  -8.204  1.00 66.57           C  
ATOM   1539  CG  HIS A 230      10.346  46.620  -9.381  1.00 68.10           C  
ATOM   1540  ND1 HIS A 230      10.778  46.764 -10.680  1.00 68.68           N  
ATOM   1541  CD2 HIS A 230       9.220  45.858  -9.447  1.00 69.14           C  
ATOM   1542  CE1 HIS A 230       9.967  46.129 -11.497  1.00 68.60           C  
ATOM   1543  NE2 HIS A 230       9.007  45.565 -10.777  1.00 69.38           N  
ATOM   1544  N   ASN A 231      11.449  48.187  -5.054  1.00 61.23           N  
ATOM   1545  CA  ASN A 231      12.402  48.427  -3.985  1.00 59.14           C  
ATOM   1546  C   ASN A 231      11.958  47.913  -2.621  1.00 58.21           C  
ATOM   1547  O   ASN A 231      12.800  47.596  -1.773  1.00 56.88           O  
ATOM   1548  CB  ASN A 231      12.736  49.923  -3.891  1.00 59.24           C  
ATOM   1549  CG  ASN A 231      13.521  50.424  -5.105  1.00 59.56           C  
ATOM   1550  OD1 ASN A 231      14.395  49.717  -5.632  1.00 58.98           O  
ATOM   1551  ND2 ASN A 231      13.221  51.647  -5.549  1.00 59.15           N  
ATOM   1552  N   LYS A 232      10.643  47.838  -2.396  1.00 57.46           N  
ATOM   1553  CA  LYS A 232      10.130  47.350  -1.112  1.00 56.59           C  
ATOM   1554  C   LYS A 232      10.492  45.863  -1.051  1.00 54.11           C  
ATOM   1555  O   LYS A 232      10.925  45.359  -0.033  1.00 53.43           O  
ATOM   1556  CB  LYS A 232       8.628  47.607  -1.015  1.00 58.31           C  
ATOM   1557  CG  LYS A 232       7.943  46.967   0.170  1.00 62.91           C  
ATOM   1558  CD  LYS A 232       8.166  47.721   1.462  1.00 66.14           C  
ATOM   1559  CE  LYS A 232       9.277  47.095   2.296  1.00 65.78           C  
ATOM   1560  NZ  LYS A 232       9.507  47.802   3.614  1.00 65.74           N  
ATOM   1561  N   LEU A 233      10.355  45.183  -2.178  1.00 53.22           N  
ATOM   1562  CA  LEU A 233      10.691  43.774  -2.260  1.00 52.28           C  
ATOM   1563  C   LEU A 233      12.148  43.604  -1.845  1.00 51.75           C  
ATOM   1564  O   LEU A 233      12.478  42.779  -0.984  1.00 52.49           O  
ATOM   1565  CB  LEU A 233      10.525  43.297  -3.697  1.00 52.90           C  
ATOM   1566  CG  LEU A 233       9.809  41.976  -3.967  1.00 53.66           C  
ATOM   1567  CD1 LEU A 233       8.432  41.959  -3.283  1.00 52.71           C  
ATOM   1568  CD2 LEU A 233       9.665  41.830  -5.468  1.00 53.97           C  
ATOM   1569  N   LEU A 234      13.023  44.384  -2.472  1.00 50.06           N  
ATOM   1570  CA  LEU A 234      14.456  44.328  -2.198  1.00 48.25           C  
ATOM   1571  C   LEU A 234      14.776  44.659  -0.751  1.00 45.66           C  
ATOM   1572  O   LEU A 234      15.498  43.919  -0.111  1.00 44.58           O  
ATOM   1573  CB  LEU A 234      15.232  45.255  -3.158  1.00 49.30           C  
ATOM   1574  CG  LEU A 234      15.322  44.751  -4.616  1.00 51.22           C  
ATOM   1575  CD1 LEU A 234      15.959  45.802  -5.538  1.00 51.77           C  
ATOM   1576  CD2 LEU A 234      16.149  43.477  -4.665  1.00 51.91           C  
ATOM   1577  N   LYS A 235      14.220  45.743  -0.225  1.00 44.57           N  
ATOM   1578  CA  LYS A 235      14.478  46.124   1.157  1.00 43.09           C  
ATOM   1579  C   LYS A 235      13.975  45.084   2.181  1.00 43.77           C  
ATOM   1580  O   LYS A 235      14.750  44.600   3.011  1.00 42.68           O  
ATOM   1581  CB  LYS A 235      13.810  47.448   1.442  1.00 43.67           C  
ATOM   1582  CG  LYS A 235      13.875  47.831   2.880  1.00 43.87           C  
ATOM   1583  CD  LYS A 235      12.695  48.681   3.258  1.00 46.17           C  
ATOM   1584  CE  LYS A 235      12.697  49.018   4.758  1.00 46.29           C  
ATOM   1585  NZ  LYS A 235      11.660  50.079   5.040  1.00 48.22           N  
ATOM   1586  N   ASN A 236      12.680  44.745   2.136  1.00 43.54           N  
ATOM   1587  CA  ASN A 236      12.129  43.747   3.066  1.00 43.34           C  
ATOM   1588  C   ASN A 236      12.953  42.451   3.114  1.00 41.85           C  
ATOM   1589  O   ASN A 236      13.163  41.901   4.194  1.00 40.59           O  
ATOM   1590  CB  ASN A 236      10.693  43.437   2.699  1.00 44.80           C  
ATOM   1591  CG  ASN A 236       9.774  44.541   3.065  1.00 47.48           C  
ATOM   1592  OD1 ASN A 236      10.060  45.312   3.980  1.00 51.07           O  
ATOM   1593  ND2 ASN A 236       8.652  44.633   2.378  1.00 49.00           N  
ATOM   1594  N   VAL A 237      13.432  41.987   1.957  1.00 40.79           N  
ATOM   1595  CA  VAL A 237      14.260  40.781   1.905  1.00 42.48           C  
ATOM   1596  C   VAL A 237      15.574  41.042   2.650  1.00 42.18           C  
ATOM   1597  O   VAL A 237      16.083  40.181   3.397  1.00 40.78           O  
ATOM   1598  CB  VAL A 237      14.606  40.323   0.446  1.00 43.70           C  
ATOM   1599  CG1 VAL A 237      15.597  39.138   0.489  1.00 44.96           C  
ATOM   1600  CG2 VAL A 237      13.336  39.876  -0.284  1.00 46.16           C  
ATOM   1601  N   ALA A 238      16.133  42.235   2.435  1.00 41.63           N  
ATOM   1602  CA  ALA A 238      17.362  42.614   3.121  1.00 39.96           C  
ATOM   1603  C   ALA A 238      17.102  42.577   4.619  1.00 37.64           C  
ATOM   1604  O   ALA A 238      17.886  42.016   5.393  1.00 37.94           O  
ATOM   1605  CB  ALA A 238      17.794  43.996   2.696  1.00 40.48           C  
ATOM   1606  N   PHE A 239      15.984  43.140   5.027  1.00 35.77           N  
ATOM   1607  CA  PHE A 239      15.635  43.135   6.443  1.00 37.68           C  
ATOM   1608  C   PHE A 239      15.537  41.724   7.001  1.00 38.46           C  
ATOM   1609  O   PHE A 239      16.101  41.409   8.075  1.00 37.49           O  
ATOM   1610  CB  PHE A 239      14.312  43.844   6.651  1.00 39.10           C  
ATOM   1611  CG  PHE A 239      13.787  43.747   8.051  1.00 42.32           C  
ATOM   1612  CD1 PHE A 239      13.159  42.580   8.498  1.00 42.80           C  
ATOM   1613  CD2 PHE A 239      13.875  44.847   8.926  1.00 44.05           C  
ATOM   1614  CE1 PHE A 239      12.634  42.499   9.782  1.00 44.90           C  
ATOM   1615  CE2 PHE A 239      13.340  44.782  10.233  1.00 43.97           C  
ATOM   1616  CZ  PHE A 239      12.720  43.615  10.664  1.00 45.37           C  
ATOM   1617  N   MET A 240      14.802  40.861   6.285  1.00 37.39           N  
ATOM   1618  CA  MET A 240      14.650  39.471   6.746  1.00 36.36           C  
ATOM   1619  C   MET A 240      15.964  38.713   6.871  1.00 34.90           C  
ATOM   1620  O   MET A 240      16.196  38.028   7.884  1.00 32.88           O  
ATOM   1621  CB  MET A 240      13.662  38.709   5.839  1.00 35.06           C  
ATOM   1622  CG  MET A 240      12.232  39.194   6.055  1.00 37.55           C  
ATOM   1623  SD  MET A 240      10.906  38.367   5.062  1.00 40.11           S  
ATOM   1624  CE  MET A 240      11.601  38.569   3.330  1.00 38.23           C  
ATOM   1625  N   LYS A 241      16.807  38.813   5.838  1.00 34.58           N  
ATOM   1626  CA  LYS A 241      18.114  38.157   5.846  1.00 36.05           C  
ATOM   1627  C   LYS A 241      18.967  38.654   7.021  1.00 36.78           C  
ATOM   1628  O   LYS A 241      19.685  37.900   7.686  1.00 35.19           O  
ATOM   1629  CB  LYS A 241      18.856  38.438   4.535  1.00 36.18           C  
ATOM   1630  CG  LYS A 241      18.063  38.000   3.307  1.00 38.70           C  
ATOM   1631  CD  LYS A 241      18.941  37.474   2.163  1.00 38.41           C  
ATOM   1632  CE  LYS A 241      19.877  38.519   1.614  1.00 40.96           C  
ATOM   1633  NZ  LYS A 241      20.953  37.890   0.788  1.00 41.09           N  
ATOM   1634  N   SER A 242      18.868  39.954   7.260  1.00 37.66           N  
ATOM   1635  CA  SER A 242      19.614  40.607   8.324  1.00 38.50           C  
ATOM   1636  C   SER A 242      19.143  40.069   9.672  1.00 37.74           C  
ATOM   1637  O   SER A 242      19.958  39.836  10.567  1.00 36.14           O  
ATOM   1638  CB  SER A 242      19.386  42.122   8.239  1.00 39.51           C  
ATOM   1639  OG  SER A 242      20.222  42.772   9.159  1.00 43.18           O  
ATOM   1640  N   TYR A 243      17.820  39.887   9.809  1.00 37.91           N  
ATOM   1641  CA  TYR A 243      17.249  39.337  11.041  1.00 36.63           C  
ATOM   1642  C   TYR A 243      17.700  37.915  11.256  1.00 35.36           C  
ATOM   1643  O   TYR A 243      17.995  37.522  12.371  1.00 34.34           O  
ATOM   1644  CB  TYR A 243      15.748  39.354  10.988  1.00 38.71           C  
ATOM   1645  CG  TYR A 243      15.127  38.623  12.150  1.00 40.89           C  
ATOM   1646  CD1 TYR A 243      14.767  37.288  12.042  1.00 41.91           C  
ATOM   1647  CD2 TYR A 243      14.844  39.282  13.335  1.00 42.80           C  
ATOM   1648  CE1 TYR A 243      14.117  36.645  13.060  1.00 43.36           C  
ATOM   1649  CE2 TYR A 243      14.191  38.641  14.379  1.00 43.27           C  
ATOM   1650  CZ  TYR A 243      13.822  37.319  14.233  1.00 45.14           C  
ATOM   1651  OH  TYR A 243      13.078  36.690  15.222  1.00 46.38           O  
ATOM   1652  N   ILE A 244      17.756  37.137  10.176  1.00 34.72           N  
ATOM   1653  CA  ILE A 244      18.215  35.770  10.294  1.00 34.26           C  
ATOM   1654  C   ILE A 244      19.707  35.704  10.625  1.00 34.75           C  
ATOM   1655  O   ILE A 244      20.128  34.904  11.480  1.00 32.77           O  
ATOM   1656  CB  ILE A 244      17.925  35.007   9.013  1.00 34.76           C  
ATOM   1657  CG1 ILE A 244      16.438  34.618   9.002  1.00 35.92           C  
ATOM   1658  CG2 ILE A 244      18.761  33.770   8.948  1.00 33.66           C  
ATOM   1659  CD1 ILE A 244      15.808  34.710   7.638  1.00 38.72           C  
ATOM   1660  N   LEU A 245      20.505  36.522   9.926  1.00 34.85           N  
ATOM   1661  CA  LEU A 245      21.956  36.583  10.171  1.00 35.19           C  
ATOM   1662  C   LEU A 245      22.250  36.862  11.653  1.00 33.62           C  
ATOM   1663  O   LEU A 245      23.194  36.325  12.220  1.00 33.00           O  
ATOM   1664  CB  LEU A 245      22.590  37.654   9.291  1.00 35.63           C  
ATOM   1665  CG  LEU A 245      24.125  37.739   9.204  1.00 39.48           C  
ATOM   1666  CD1 LEU A 245      24.738  36.372   8.933  1.00 40.32           C  
ATOM   1667  CD2 LEU A 245      24.501  38.710   8.053  1.00 40.81           C  
ATOM   1668  N   GLU A 246      21.417  37.676  12.281  1.00 35.24           N  
ATOM   1669  CA  GLU A 246      21.589  37.952  13.709  1.00 36.66           C  
ATOM   1670  C   GLU A 246      21.505  36.618  14.467  1.00 35.73           C  
ATOM   1671  O   GLU A 246      22.359  36.288  15.308  1.00 33.70           O  
ATOM   1672  CB  GLU A 246      20.490  38.894  14.198  1.00 39.13           C  
ATOM   1673  CG  GLU A 246      20.951  39.884  15.264  1.00 44.04           C  
ATOM   1674  CD  GLU A 246      19.790  40.590  15.985  1.00 46.25           C  
ATOM   1675  OE1 GLU A 246      18.820  41.063  15.298  1.00 46.23           O  
ATOM   1676  OE2 GLU A 246      19.874  40.670  17.242  1.00 46.47           O  
ATOM   1677  N   LYS A 247      20.469  35.836  14.142  1.00 35.78           N  
ATOM   1678  CA  LYS A 247      20.251  34.538  14.765  1.00 34.47           C  
ATOM   1679  C   LYS A 247      21.410  33.630  14.452  1.00 32.66           C  
ATOM   1680  O   LYS A 247      21.849  32.892  15.294  1.00 33.35           O  
ATOM   1681  CB  LYS A 247      18.942  33.916  14.260  1.00 37.17           C  
ATOM   1682  CG  LYS A 247      17.689  34.761  14.539  1.00 40.46           C  
ATOM   1683  CD  LYS A 247      17.394  34.821  16.026  1.00 42.95           C  
ATOM   1684  CE  LYS A 247      16.105  35.569  16.291  1.00 45.53           C  
ATOM   1685  NZ  LYS A 247      16.225  37.018  15.968  1.00 49.08           N  
ATOM   1686  N   VAL A 248      21.895  33.677  13.222  1.00 32.53           N  
ATOM   1687  CA  VAL A 248      23.040  32.875  12.816  1.00 32.70           C  
ATOM   1688  C   VAL A 248      24.255  33.203  13.698  1.00 35.52           C  
ATOM   1689  O   VAL A 248      24.962  32.291  14.202  1.00 34.14           O  
ATOM   1690  CB  VAL A 248      23.368  33.141  11.324  1.00 33.33           C  
ATOM   1691  CG1 VAL A 248      24.692  32.456  10.911  1.00 32.65           C  
ATOM   1692  CG2 VAL A 248      22.226  32.592  10.455  1.00 31.80           C  
ATOM   1693  N   LYS A 249      24.475  34.504  13.912  1.00 36.14           N  
ATOM   1694  CA  LYS A 249      25.598  34.943  14.748  1.00 38.92           C  
ATOM   1695  C   LYS A 249      25.517  34.346  16.140  1.00 37.68           C  
ATOM   1696  O   LYS A 249      26.515  33.862  16.642  1.00 38.58           O  
ATOM   1697  CB  LYS A 249      25.662  36.474  14.812  1.00 41.96           C  
ATOM   1698  CG  LYS A 249      26.056  37.107  13.488  1.00 43.79           C  
ATOM   1699  CD  LYS A 249      26.575  38.535  13.681  1.00 49.67           C  
ATOM   1700  CE  LYS A 249      26.952  39.120  12.318  1.00 51.54           C  
ATOM   1701  NZ  LYS A 249      27.847  40.330  12.366  1.00 54.36           N  
ATOM   1702  N   GLU A 250      24.332  34.335  16.745  1.00 36.68           N  
ATOM   1703  CA  GLU A 250      24.188  33.743  18.057  1.00 37.18           C  
ATOM   1704  C   GLU A 250      24.386  32.231  18.053  1.00 37.70           C  
ATOM   1705  O   GLU A 250      24.951  31.669  19.010  1.00 38.19           O  
ATOM   1706  CB  GLU A 250      22.830  34.073  18.618  1.00 38.88           C  
ATOM   1707  CG  GLU A 250      22.364  35.371  18.100  1.00 43.06           C  
ATOM   1708  CD  GLU A 250      21.092  35.831  18.762  1.00 45.02           C  
ATOM   1709  OE1 GLU A 250      20.115  35.046  18.826  1.00 45.46           O  
ATOM   1710  OE2 GLU A 250      21.076  36.995  19.213  1.00 45.85           O  
ATOM   1711  N   HIS A 251      23.924  31.551  16.996  1.00 36.54           N  
ATOM   1712  CA  HIS A 251      24.106  30.092  16.909  1.00 35.13           C  
ATOM   1713  C   HIS A 251      25.615  29.731  16.802  1.00 36.34           C  
ATOM   1714  O   HIS A 251      26.051  28.709  17.326  1.00 34.49           O  
ATOM   1715  CB  HIS A 251      23.327  29.495  15.679  1.00 30.79           C  
ATOM   1716  CG  HIS A 251      21.849  29.321  15.933  1.00 29.19           C  
ATOM   1717  ND1 HIS A 251      21.032  30.326  16.308  1.00 28.30           N  
ATOM   1718  CD2 HIS A 251      21.079  28.188  15.839  1.00 29.00           C  
ATOM   1719  CE1 HIS A 251      19.781  29.861  16.460  1.00 30.06           C  
ATOM   1720  NE2 HIS A 251      19.798  28.583  16.183  1.00 29.22           N  
ATOM   1721  N   GLN A 252      26.388  30.563  16.102  1.00 40.40           N  
ATOM   1722  CA  GLN A 252      27.825  30.314  15.930  1.00 43.76           C  
ATOM   1723  C   GLN A 252      28.533  30.335  17.286  1.00 46.03           C  
ATOM   1724  O   GLN A 252      29.525  29.654  17.481  1.00 45.41           O  
ATOM   1725  CB  GLN A 252      28.456  31.348  15.003  1.00 44.10           C  
ATOM   1726  CG  GLN A 252      28.113  31.153  13.536  1.00 45.89           C  
ATOM   1727  CD  GLN A 252      28.449  32.360  12.674  1.00 46.54           C  
ATOM   1728  OE1 GLN A 252      28.141  33.500  13.034  1.00 47.54           O  
ATOM   1729  NE2 GLN A 252      29.061  32.116  11.515  1.00 45.74           N  
ATOM   1730  N   GLU A 253      28.002  31.097  18.235  1.00 49.78           N  
ATOM   1731  CA  GLU A 253      28.619  31.154  19.560  1.00 52.58           C  
ATOM   1732  C   GLU A 253      28.588  29.756  20.194  1.00 54.31           C  
ATOM   1733  O   GLU A 253      29.626  29.212  20.591  1.00 55.03           O  
ATOM   1734  CB  GLU A 253      27.881  32.148  20.467  1.00 53.81           C  
ATOM   1735  CG  GLU A 253      27.906  33.624  20.012  1.00 55.69           C  
ATOM   1736  CD  GLU A 253      26.873  34.466  20.789  1.00 58.98           C  
ATOM   1737  OE1 GLU A 253      26.524  34.071  21.945  1.00 60.29           O  
ATOM   1738  OE2 GLU A 253      26.410  35.515  20.256  1.00 58.64           O  
ATOM   1739  N   SER A 254      27.411  29.142  20.252  1.00 55.44           N  
ATOM   1740  CA  SER A 254      27.319  27.832  20.883  1.00 56.29           C  
ATOM   1741  C   SER A 254      27.335  26.635  19.947  1.00 56.44           C  
ATOM   1742  O   SER A 254      26.873  25.556  20.325  1.00 56.33           O  
ATOM   1743  CB  SER A 254      26.058  27.771  21.751  1.00 57.83           C  
ATOM   1744  OG  SER A 254      24.885  27.936  20.970  1.00 59.77           O  
ATOM   1745  N   MET A 255      27.877  26.790  18.746  1.00 55.20           N  
ATOM   1746  CA  MET A 255      27.844  25.668  17.840  1.00 55.57           C  
ATOM   1747  C   MET A 255      28.605  24.459  18.321  1.00 53.67           C  
ATOM   1748  O   MET A 255      29.801  24.522  18.565  1.00 54.79           O  
ATOM   1749  CB  MET A 255      28.292  26.069  16.427  1.00 58.56           C  
ATOM   1750  CG  MET A 255      29.718  26.470  16.216  1.00 60.74           C  
ATOM   1751  SD  MET A 255      29.762  26.895  14.437  1.00 65.42           S  
ATOM   1752  CE  MET A 255      29.871  25.114  13.708  1.00 63.14           C  
ATOM   1753  N   ASP A 256      27.872  23.349  18.398  1.00 50.84           N  
ATOM   1754  CA  ASP A 256      28.334  22.069  18.887  1.00 47.14           C  
ATOM   1755  C   ASP A 256      28.019  20.901  17.931  1.00 46.17           C  
ATOM   1756  O   ASP A 256      26.853  20.558  17.727  1.00 43.44           O  
ATOM   1757  CB  ASP A 256      27.660  21.864  20.248  1.00 46.78           C  
ATOM   1758  CG  ASP A 256      27.868  20.491  20.816  1.00 46.28           C  
ATOM   1759  OD1 ASP A 256      27.400  20.283  21.959  1.00 48.11           O  
ATOM   1760  OD2 ASP A 256      28.475  19.623  20.150  1.00 45.92           O  
ATOM   1761  N   MET A 257      29.070  20.254  17.413  1.00 45.62           N  
ATOM   1762  CA  MET A 257      28.932  19.141  16.471  1.00 45.83           C  
ATOM   1763  C   MET A 257      28.154  17.963  17.027  1.00 44.58           C  
ATOM   1764  O   MET A 257      27.816  17.045  16.285  1.00 44.20           O  
ATOM   1765  CB  MET A 257      30.292  18.647  15.959  1.00 48.70           C  
ATOM   1766  CG  MET A 257      31.058  19.630  15.060  1.00 54.38           C  
ATOM   1767  SD  MET A 257      30.292  20.269  13.452  1.00 62.18           S  
ATOM   1768  CE  MET A 257      30.445  18.831  12.271  1.00 57.67           C  
ATOM   1769  N   ASN A 258      27.836  17.968  18.319  1.00 42.56           N  
ATOM   1770  CA  ASN A 258      27.045  16.863  18.812  1.00 41.02           C  
ATOM   1771  C   ASN A 258      25.700  17.300  19.321  1.00 38.98           C  
ATOM   1772  O   ASN A 258      24.974  16.494  19.913  1.00 39.68           O  
ATOM   1773  CB  ASN A 258      27.795  16.106  19.889  1.00 46.27           C  
ATOM   1774  CG  ASN A 258      29.087  15.525  19.364  1.00 50.27           C  
ATOM   1775  OD1 ASN A 258      30.020  16.272  19.010  1.00 53.57           O  
ATOM   1776  ND2 ASN A 258      29.152  14.195  19.274  1.00 50.59           N  
ATOM   1777  N   ASN A 259      25.338  18.561  19.086  1.00 35.75           N  
ATOM   1778  CA  ASN A 259      24.042  19.034  19.589  1.00 34.59           C  
ATOM   1779  C   ASN A 259      23.239  19.986  18.677  1.00 32.85           C  
ATOM   1780  O   ASN A 259      22.657  20.964  19.172  1.00 32.58           O  
ATOM   1781  CB  ASN A 259      24.225  19.699  20.988  1.00 33.21           C  
ATOM   1782  CG  ASN A 259      22.932  19.758  21.785  1.00 33.43           C  
ATOM   1783  OD1 ASN A 259      22.075  18.850  21.710  1.00 33.25           O  
ATOM   1784  ND2 ASN A 259      22.790  20.807  22.588  1.00 33.51           N  
ATOM   1785  N   PRO A 260      23.188  19.712  17.335  1.00 30.62           N  
ATOM   1786  CA  PRO A 260      22.401  20.642  16.532  1.00 28.09           C  
ATOM   1787  C   PRO A 260      20.957  20.436  16.962  1.00 25.10           C  
ATOM   1788  O   PRO A 260      20.533  19.305  17.248  1.00 26.53           O  
ATOM   1789  CB  PRO A 260      22.667  20.163  15.089  1.00 28.72           C  
ATOM   1790  CG  PRO A 260      22.657  18.695  15.271  1.00 30.70           C  
ATOM   1791  CD  PRO A 260      23.513  18.498  16.559  1.00 30.61           C  
ATOM   1792  N   GLN A 261      20.190  21.506  17.005  1.00 24.43           N  
ATOM   1793  CA  GLN A 261      18.770  21.396  17.381  1.00 26.62           C  
ATOM   1794  C   GLN A 261      17.897  22.201  16.416  1.00 25.24           C  
ATOM   1795  O   GLN A 261      16.720  22.383  16.677  1.00 25.20           O  
ATOM   1796  CB  GLN A 261      18.503  21.887  18.835  1.00 27.15           C  
ATOM   1797  CG  GLN A 261      19.536  21.341  19.847  1.00 31.29           C  
ATOM   1798  CD  GLN A 261      19.084  21.474  21.331  1.00 34.82           C  
ATOM   1799  OE1 GLN A 261      18.275  22.348  21.687  1.00 35.86           O  
ATOM   1800  NE2 GLN A 261      19.626  20.602  22.190  1.00 31.35           N  
ATOM   1801  N   ASP A 262      18.456  22.662  15.300  1.00 25.27           N  
ATOM   1802  CA  ASP A 262      17.610  23.391  14.344  1.00 25.68           C  
ATOM   1803  C   ASP A 262      18.241  23.522  12.999  1.00 25.10           C  
ATOM   1804  O   ASP A 262      19.336  23.037  12.795  1.00 26.25           O  
ATOM   1805  CB  ASP A 262      17.179  24.749  14.900  1.00 27.94           C  
ATOM   1806  CG  ASP A 262      18.353  25.728  15.127  1.00 27.48           C  
ATOM   1807  OD1 ASP A 262      18.128  26.660  15.956  1.00 27.92           O  
ATOM   1808  OD2 ASP A 262      19.413  25.588  14.465  1.00 25.22           O  
ATOM   1809  N   PHE A 263      17.561  24.173  12.056  1.00 25.81           N  
ATOM   1810  CA  PHE A 263      18.120  24.257  10.703  1.00 24.69           C  
ATOM   1811  C   PHE A 263      19.446  25.011  10.634  1.00 26.43           C  
ATOM   1812  O   PHE A 263      20.346  24.645   9.869  1.00 25.70           O  
ATOM   1813  CB  PHE A 263      17.111  24.938   9.800  1.00 25.48           C  
ATOM   1814  CG  PHE A 263      17.419  24.823   8.340  1.00 27.74           C  
ATOM   1815  CD1 PHE A 263      16.853  23.787   7.578  1.00 27.99           C  
ATOM   1816  CD2 PHE A 263      18.204  25.776   7.698  1.00 29.07           C  
ATOM   1817  CE1 PHE A 263      17.083  23.714   6.189  1.00 26.94           C  
ATOM   1818  CE2 PHE A 263      18.431  25.701   6.305  1.00 28.52           C  
ATOM   1819  CZ  PHE A 263      17.856  24.664   5.562  1.00 26.36           C  
ATOM   1820  N   ILE A 264      19.562  26.094  11.408  1.00 27.58           N  
ATOM   1821  CA  ILE A 264      20.806  26.892  11.391  1.00 28.87           C  
ATOM   1822  C   ILE A 264      21.959  26.049  11.915  1.00 29.85           C  
ATOM   1823  O   ILE A 264      23.014  26.013  11.264  1.00 28.18           O  
ATOM   1824  CB  ILE A 264      20.674  28.209  12.209  1.00 29.90           C  
ATOM   1825  CG1 ILE A 264      19.765  29.159  11.405  1.00 29.84           C  
ATOM   1826  CG2 ILE A 264      22.089  28.879  12.469  1.00 28.80           C  
ATOM   1827  CD1 ILE A 264      19.284  30.362  12.184  1.00 31.22           C  
ATOM   1828  N   ASP A 265      21.780  25.375  13.061  1.00 30.30           N  
ATOM   1829  CA  ASP A 265      22.874  24.521  13.547  1.00 32.18           C  
ATOM   1830  C   ASP A 265      23.265  23.481  12.502  1.00 32.80           C  
ATOM   1831  O   ASP A 265      24.464  23.290  12.217  1.00 33.21           O  
ATOM   1832  CB  ASP A 265      22.489  23.755  14.801  1.00 31.92           C  
ATOM   1833  CG  ASP A 265      22.360  24.648  16.016  1.00 32.43           C  
ATOM   1834  OD1 ASP A 265      22.965  25.724  16.019  1.00 31.38           O  
ATOM   1835  OD2 ASP A 265      21.627  24.261  16.939  1.00 32.67           O  
ATOM   1836  N   CYS A 266      22.246  22.788  11.949  1.00 32.31           N  
ATOM   1837  CA  CYS A 266      22.503  21.752  10.942  1.00 31.92           C  
ATOM   1838  C   CYS A 266      23.305  22.319   9.739  1.00 30.38           C  
ATOM   1839  O   CYS A 266      24.279  21.689   9.295  1.00 29.77           O  
ATOM   1840  CB  CYS A 266      21.169  21.073  10.515  1.00 33.19           C  
ATOM   1841  SG  CYS A 266      21.384  19.705   9.330  1.00 41.75           S  
ATOM   1842  N   PHE A 267      22.923  23.508   9.244  1.00 29.31           N  
ATOM   1843  CA  PHE A 267      23.616  24.178   8.127  1.00 30.21           C  
ATOM   1844  C   PHE A 267      25.063  24.568   8.518  1.00 31.83           C  
ATOM   1845  O   PHE A 267      26.014  24.346   7.758  1.00 30.15           O  
ATOM   1846  CB  PHE A 267      22.872  25.470   7.692  1.00 27.97           C  
ATOM   1847  CG  PHE A 267      23.189  25.903   6.263  1.00 28.37           C  
ATOM   1848  CD1 PHE A 267      22.265  25.694   5.232  1.00 28.45           C  
ATOM   1849  CD2 PHE A 267      24.377  26.565   5.964  1.00 25.28           C  
ATOM   1850  CE1 PHE A 267      22.553  26.111   3.932  1.00 29.47           C  
ATOM   1851  CE2 PHE A 267      24.676  26.976   4.654  1.00 26.96           C  
ATOM   1852  CZ  PHE A 267      23.780  26.778   3.645  1.00 28.03           C  
ATOM   1853  N   LEU A 268      25.221  25.179   9.691  1.00 32.83           N  
ATOM   1854  CA  LEU A 268      26.566  25.544  10.148  1.00 35.51           C  
ATOM   1855  C   LEU A 268      27.447  24.284  10.290  1.00 36.21           C  
ATOM   1856  O   LEU A 268      28.638  24.324   9.990  1.00 37.48           O  
ATOM   1857  CB  LEU A 268      26.495  26.279  11.484  1.00 34.27           C  
ATOM   1858  CG  LEU A 268      25.874  27.649  11.415  1.00 33.42           C  
ATOM   1859  CD1 LEU A 268      25.616  28.196  12.855  1.00 35.70           C  
ATOM   1860  CD2 LEU A 268      26.853  28.536  10.641  1.00 34.60           C  
ATOM   1861  N   MET A 269      26.866  23.195  10.764  1.00 35.11           N  
ATOM   1862  CA  MET A 269      27.593  21.934  10.858  1.00 38.65           C  
ATOM   1863  C   MET A 269      27.946  21.389   9.435  1.00 39.96           C  
ATOM   1864  O   MET A 269      28.929  20.686   9.268  1.00 40.25           O  
ATOM   1865  CB  MET A 269      26.739  20.905  11.568  1.00 41.23           C  
ATOM   1866  CG  MET A 269      27.339  20.270  12.746  1.00 45.09           C  
ATOM   1867  SD  MET A 269      26.114  19.229  13.644  1.00 51.26           S  
ATOM   1868  CE  MET A 269      26.647  17.499  13.091  1.00 49.55           C  
ATOM   1869  N   LYS A 270      27.142  21.713   8.417  1.00 39.54           N  
ATOM   1870  CA  LYS A 270      27.437  21.283   7.060  1.00 38.92           C  
ATOM   1871  C   LYS A 270      28.614  22.108   6.517  1.00 40.32           C  
ATOM   1872  O   LYS A 270      29.518  21.581   5.867  1.00 40.13           O  
ATOM   1873  CB  LYS A 270      26.220  21.490   6.149  1.00 37.73           C  
ATOM   1874  CG  LYS A 270      26.450  21.119   4.693  1.00 36.72           C  
ATOM   1875  CD  LYS A 270      26.649  19.607   4.530  1.00 36.66           C  
ATOM   1876  CE  LYS A 270      26.671  19.186   3.036  1.00 38.93           C  
ATOM   1877  NZ  LYS A 270      26.633  17.698   2.850  1.00 41.79           N  
ATOM   1878  N   MET A 271      28.590  23.411   6.754  1.00 41.47           N  
ATOM   1879  CA  MET A 271      29.662  24.256   6.288  1.00 42.32           C  
ATOM   1880  C   MET A 271      30.945  23.727   6.889  1.00 44.88           C  
ATOM   1881  O   MET A 271      31.960  23.601   6.206  1.00 43.88           O  
ATOM   1882  CB  MET A 271      29.428  25.686   6.724  1.00 41.76           C  
ATOM   1883  CG  MET A 271      28.346  26.373   5.949  1.00 40.36           C  
ATOM   1884  SD  MET A 271      28.000  28.026   6.567  1.00 42.25           S  
ATOM   1885  CE  MET A 271      29.484  28.849   6.031  1.00 40.79           C  
ATOM   1886  N   GLU A 272      30.884  23.396   8.173  1.00 47.42           N  
ATOM   1887  CA  GLU A 272      32.038  22.851   8.862  1.00 50.54           C  
ATOM   1888  C   GLU A 272      32.621  21.646   8.109  1.00 50.60           C  
ATOM   1889  O   GLU A 272      33.815  21.585   7.842  1.00 50.42           O  
ATOM   1890  CB  GLU A 272      31.633  22.404  10.251  1.00 54.12           C  
ATOM   1891  CG  GLU A 272      32.814  22.108  11.131  1.00 59.26           C  
ATOM   1892  CD  GLU A 272      33.442  23.396  11.622  1.00 61.84           C  
ATOM   1893  OE1 GLU A 272      32.786  24.082  12.447  1.00 63.58           O  
ATOM   1894  OE2 GLU A 272      34.570  23.727  11.172  1.00 63.03           O  
ATOM   1895  N   LYS A 273      31.766  20.676   7.800  1.00 51.62           N  
ATOM   1896  CA  LYS A 273      32.166  19.467   7.086  1.00 52.92           C  
ATOM   1897  C   LYS A 273      32.529  19.747   5.621  1.00 53.77           C  
ATOM   1898  O   LYS A 273      33.177  18.930   4.974  1.00 53.39           O  
ATOM   1899  CB  LYS A 273      31.032  18.442   7.143  1.00 52.79           C  
ATOM   1900  CG  LYS A 273      30.604  18.145   8.541  1.00 54.37           C  
ATOM   1901  CD  LYS A 273      29.092  18.033   8.677  1.00 56.19           C  
ATOM   1902  CE  LYS A 273      28.548  16.744   8.097  1.00 57.24           C  
ATOM   1903  NZ  LYS A 273      27.228  16.421   8.721  1.00 57.30           N  
ATOM   1904  N   GLU A 274      32.113  20.898   5.104  1.00 54.90           N  
ATOM   1905  CA  GLU A 274      32.402  21.252   3.721  1.00 57.34           C  
ATOM   1906  C   GLU A 274      33.670  22.123   3.575  1.00 57.81           C  
ATOM   1907  O   GLU A 274      34.069  22.492   2.472  1.00 57.79           O  
ATOM   1908  CB  GLU A 274      31.192  21.977   3.122  1.00 58.44           C  
ATOM   1909  CG  GLU A 274      31.002  21.712   1.650  1.00 60.97           C  
ATOM   1910  CD  GLU A 274      30.226  20.442   1.366  1.00 62.03           C  
ATOM   1911  OE1 GLU A 274      30.530  19.357   1.930  1.00 62.02           O  
ATOM   1912  OE2 GLU A 274      29.298  20.542   0.547  1.00 63.18           O  
ATOM   1913  N   LYS A 275      34.288  22.472   4.694  1.00 58.96           N  
ATOM   1914  CA  LYS A 275      35.503  23.259   4.656  1.00 60.59           C  
ATOM   1915  C   LYS A 275      36.570  22.289   4.118  1.00 61.81           C  
ATOM   1916  O   LYS A 275      36.388  21.067   4.147  1.00 61.68           O  
ATOM   1917  CB  LYS A 275      35.855  23.765   6.067  1.00 59.96           C  
ATOM   1918  CG  LYS A 275      36.353  22.682   7.049  1.00 60.04           C  
ATOM   1919  CD  LYS A 275      36.340  23.184   8.501  1.00 60.91           C  
ATOM   1920  CE  LYS A 275      37.176  24.471   8.689  1.00 61.09           C  
ATOM   1921  NZ  LYS A 275      37.041  25.085  10.060  1.00 60.30           N  
ATOM   1922  N   HIS A 276      37.679  22.827   3.624  1.00 63.50           N  
ATOM   1923  CA  HIS A 276      38.730  21.985   3.052  1.00 64.76           C  
ATOM   1924  C   HIS A 276      38.194  21.435   1.719  1.00 64.75           C  
ATOM   1925  O   HIS A 276      38.716  20.459   1.169  1.00 64.76           O  
ATOM   1926  CB  HIS A 276      39.106  20.830   3.995  1.00 65.68           C  
ATOM   1927  CG  HIS A 276      39.630  21.277   5.329  1.00 67.29           C  
ATOM   1928  ND1 HIS A 276      39.843  20.404   6.373  1.00 68.09           N  
ATOM   1929  CD2 HIS A 276      39.948  22.509   5.798  1.00 68.39           C  
ATOM   1930  CE1 HIS A 276      40.265  21.073   7.436  1.00 68.74           C  
ATOM   1931  NE2 HIS A 276      40.337  22.361   7.107  1.00 69.34           N  
ATOM   1932  N   ASN A 277      37.128  22.062   1.221  1.00 64.43           N  
ATOM   1933  CA  ASN A 277      36.554  21.695  -0.063  1.00 63.98           C  
ATOM   1934  C   ASN A 277      35.868  22.878  -0.711  1.00 63.66           C  
ATOM   1935  O   ASN A 277      34.774  22.753  -1.275  1.00 63.43           O  
ATOM   1936  CB  ASN A 277      35.562  20.558   0.048  1.00 65.14           C  
ATOM   1937  CG  ASN A 277      35.072  20.112  -1.316  1.00 67.10           C  
ATOM   1938  OD1 ASN A 277      35.878  19.781  -2.203  1.00 67.40           O  
ATOM   1939  ND2 ASN A 277      33.755  20.116  -1.507  1.00 67.55           N  
ATOM   1940  N   GLN A 278      36.519  24.030  -0.613  1.00 62.73           N  
ATOM   1941  CA  GLN A 278      36.027  25.267  -1.199  1.00 62.40           C  
ATOM   1942  C   GLN A 278      36.161  25.141  -2.697  1.00 61.07           C  
ATOM   1943  O   GLN A 278      37.101  24.505  -3.184  1.00 62.89           O  
ATOM   1944  CB  GLN A 278      36.877  26.439  -0.732  1.00 63.50           C  
ATOM   1945  CG  GLN A 278      36.990  26.511   0.760  1.00 65.51           C  
ATOM   1946  CD  GLN A 278      35.632  26.458   1.416  1.00 66.02           C  
ATOM   1947  OE1 GLN A 278      34.987  25.410   1.452  1.00 67.25           O  
ATOM   1948  NE2 GLN A 278      35.181  27.598   1.926  1.00 66.70           N  
ATOM   1949  N   PRO A 279      35.265  25.789  -3.453  1.00 59.00           N  
ATOM   1950  CA  PRO A 279      34.138  26.606  -2.979  1.00 56.48           C  
ATOM   1951  C   PRO A 279      32.880  25.787  -2.706  1.00 53.30           C  
ATOM   1952  O   PRO A 279      32.366  25.100  -3.598  1.00 54.24           O  
ATOM   1953  CB  PRO A 279      33.901  27.591  -4.134  1.00 56.94           C  
ATOM   1954  CG  PRO A 279      35.020  27.308  -5.145  1.00 58.86           C  
ATOM   1955  CD  PRO A 279      35.361  25.860  -4.916  1.00 59.23           C  
ATOM   1956  N   SER A 280      32.373  25.875  -1.484  1.00 49.38           N  
ATOM   1957  CA  SER A 280      31.160  25.139  -1.117  1.00 44.54           C  
ATOM   1958  C   SER A 280      29.897  25.911  -1.521  1.00 41.20           C  
ATOM   1959  O   SER A 280      29.921  27.150  -1.642  1.00 37.86           O  
ATOM   1960  CB  SER A 280      31.131  24.884   0.397  1.00 44.85           C  
ATOM   1961  OG  SER A 280      29.945  24.202   0.786  1.00 46.00           O  
ATOM   1962  N   GLU A 281      28.810  25.162  -1.749  1.00 37.34           N  
ATOM   1963  CA  GLU A 281      27.525  25.758  -2.059  1.00 34.36           C  
ATOM   1964  C   GLU A 281      26.964  26.248  -0.738  1.00 32.48           C  
ATOM   1965  O   GLU A 281      26.062  27.054  -0.715  1.00 31.84           O  
ATOM   1966  CB  GLU A 281      26.574  24.732  -2.642  1.00 33.57           C  
ATOM   1967  CG  GLU A 281      27.064  24.112  -3.907  1.00 35.21           C  
ATOM   1968  CD  GLU A 281      27.152  25.094  -5.036  1.00 34.88           C  
ATOM   1969  OE1 GLU A 281      27.721  24.726  -6.080  1.00 36.36           O  
ATOM   1970  OE2 GLU A 281      26.650  26.235  -4.914  1.00 36.60           O  
ATOM   1971  N   PHE A 282      27.504  25.761   0.372  1.00 33.37           N  
ATOM   1972  CA  PHE A 282      27.011  26.175   1.707  1.00 32.88           C  
ATOM   1973  C   PHE A 282      27.800  27.343   2.292  1.00 34.14           C  
ATOM   1974  O   PHE A 282      28.919  27.177   2.734  1.00 33.87           O  
ATOM   1975  CB  PHE A 282      27.076  24.985   2.637  1.00 30.92           C  
ATOM   1976  CG  PHE A 282      26.282  23.807   2.145  1.00 32.29           C  
ATOM   1977  CD1 PHE A 282      24.953  23.641   2.538  1.00 32.53           C  
ATOM   1978  CD2 PHE A 282      26.820  22.948   1.207  1.00 31.05           C  
ATOM   1979  CE1 PHE A 282      24.171  22.571   2.017  1.00 33.06           C  
ATOM   1980  CE2 PHE A 282      26.060  21.889   0.684  1.00 33.55           C  
ATOM   1981  CZ  PHE A 282      24.736  21.721   1.070  1.00 32.63           C  
ATOM   1982  N   THR A 283      27.176  28.503   2.320  1.00 34.83           N  
ATOM   1983  CA  THR A 283      27.792  29.709   2.828  1.00 36.67           C  
ATOM   1984  C   THR A 283      26.769  30.464   3.647  1.00 38.26           C  
ATOM   1985  O   THR A 283      25.587  30.137   3.652  1.00 37.57           O  
ATOM   1986  CB  THR A 283      28.206  30.624   1.696  1.00 37.00           C  
ATOM   1987  OG1 THR A 283      27.037  30.978   0.940  1.00 36.58           O  
ATOM   1988  CG2 THR A 283      29.270  29.940   0.792  1.00 35.22           C  
ATOM   1989  N   ILE A 284      27.226  31.495   4.332  1.00 37.81           N  
ATOM   1990  CA  ILE A 284      26.324  32.295   5.121  1.00 38.96           C  
ATOM   1991  C   ILE A 284      25.276  32.967   4.231  1.00 38.76           C  
ATOM   1992  O   ILE A 284      24.102  33.013   4.599  1.00 38.98           O  
ATOM   1993  CB  ILE A 284      27.119  33.315   5.952  1.00 39.10           C  
ATOM   1994  CG1 ILE A 284      28.061  32.564   6.893  1.00 40.47           C  
ATOM   1995  CG2 ILE A 284      26.208  34.141   6.786  1.00 40.28           C  
ATOM   1996  CD1 ILE A 284      27.340  31.665   7.890  1.00 41.23           C  
ATOM   1997  N   GLU A 285      25.686  33.454   3.061  1.00 38.15           N  
ATOM   1998  CA  GLU A 285      24.761  34.107   2.108  1.00 39.98           C  
ATOM   1999  C   GLU A 285      23.698  33.094   1.687  1.00 38.79           C  
ATOM   2000  O   GLU A 285      22.511  33.435   1.576  1.00 37.54           O  
ATOM   2001  CB  GLU A 285      25.517  34.619   0.841  1.00 42.90           C  
ATOM   2002  CG  GLU A 285      24.722  34.711  -0.500  1.00 47.90           C  
ATOM   2003  CD  GLU A 285      23.761  35.939  -0.622  1.00 52.59           C  
ATOM   2004  OE1 GLU A 285      23.356  36.527   0.421  1.00 54.03           O  
ATOM   2005  OE2 GLU A 285      23.386  36.309  -1.780  1.00 54.11           O  
ATOM   2006  N   SER A 286      24.149  31.859   1.470  1.00 35.87           N  
ATOM   2007  CA  SER A 286      23.280  30.768   1.066  1.00 35.99           C  
ATOM   2008  C   SER A 286      22.345  30.319   2.242  1.00 35.16           C  
ATOM   2009  O   SER A 286      21.163  30.056   2.037  1.00 36.44           O  
ATOM   2010  CB  SER A 286      24.187  29.656   0.519  1.00 34.90           C  
ATOM   2011  OG  SER A 286      23.747  28.383   0.811  1.00 38.45           O  
ATOM   2012  N   LEU A 287      22.867  30.250   3.465  1.00 33.70           N  
ATOM   2013  CA  LEU A 287      22.036  29.896   4.615  1.00 31.57           C  
ATOM   2014  C   LEU A 287      20.979  30.981   4.768  1.00 31.61           C  
ATOM   2015  O   LEU A 287      19.796  30.679   4.942  1.00 29.96           O  
ATOM   2016  CB  LEU A 287      22.856  29.821   5.921  1.00 30.34           C  
ATOM   2017  CG  LEU A 287      22.052  29.744   7.255  1.00 30.35           C  
ATOM   2018  CD1 LEU A 287      21.109  28.486   7.232  1.00 29.97           C  
ATOM   2019  CD2 LEU A 287      23.009  29.667   8.460  1.00 27.61           C  
ATOM   2020  N   GLU A 288      21.359  32.259   4.715  1.00 31.75           N  
ATOM   2021  CA  GLU A 288      20.296  33.223   4.897  1.00 32.54           C  
ATOM   2022  C   GLU A 288      19.248  33.268   3.828  1.00 30.88           C  
ATOM   2023  O   GLU A 288      18.062  33.456   4.149  1.00 29.07           O  
ATOM   2024  CB  GLU A 288      20.814  34.632   5.219  1.00 37.90           C  
ATOM   2025  CG  GLU A 288      21.639  35.364   4.255  1.00 41.65           C  
ATOM   2026  CD  GLU A 288      22.307  36.580   4.970  1.00 44.14           C  
ATOM   2027  OE1 GLU A 288      23.255  36.381   5.783  1.00 44.53           O  
ATOM   2028  OE2 GLU A 288      21.853  37.721   4.742  1.00 43.83           O  
ATOM   2029  N   ASN A 289      19.652  33.089   2.575  1.00 27.92           N  
ATOM   2030  CA  ASN A 289      18.678  33.064   1.480  1.00 29.80           C  
ATOM   2031  C   ASN A 289      17.767  31.801   1.540  1.00 27.08           C  
ATOM   2032  O   ASN A 289      16.626  31.879   1.158  1.00 23.98           O  
ATOM   2033  CB  ASN A 289      19.380  33.062   0.104  1.00 32.05           C  
ATOM   2034  CG  ASN A 289      19.714  34.486  -0.409  1.00 36.88           C  
ATOM   2035  OD1 ASN A 289      18.825  35.239  -0.869  1.00 40.56           O  
ATOM   2036  ND2 ASN A 289      20.976  34.836  -0.350  1.00 34.91           N  
ATOM   2037  N   THR A 290      18.288  30.672   2.040  1.00 24.19           N  
ATOM   2038  CA  THR A 290      17.499  29.448   2.092  1.00 24.76           C  
ATOM   2039  C   THR A 290      16.484  29.622   3.212  1.00 24.30           C  
ATOM   2040  O   THR A 290      15.329  29.286   3.064  1.00 20.37           O  
ATOM   2041  CB  THR A 290      18.421  28.195   2.329  1.00 23.28           C  
ATOM   2042  OG1 THR A 290      19.300  28.027   1.202  1.00 23.62           O  
ATOM   2043  CG2 THR A 290      17.571  26.901   2.537  1.00 21.92           C  
ATOM   2044  N   ALA A 291      16.933  30.257   4.302  1.00 25.49           N  
ATOM   2045  CA  ALA A 291      16.071  30.506   5.441  1.00 24.51           C  
ATOM   2046  C   ALA A 291      14.945  31.435   5.007  1.00 24.70           C  
ATOM   2047  O   ALA A 291      13.772  31.226   5.348  1.00 26.26           O  
ATOM   2048  CB  ALA A 291      16.863  31.117   6.548  1.00 25.70           C  
ATOM   2049  N   VAL A 292      15.285  32.455   4.240  1.00 23.72           N  
ATOM   2050  CA  VAL A 292      14.260  33.357   3.765  1.00 25.10           C  
ATOM   2051  C   VAL A 292      13.277  32.565   2.860  1.00 24.41           C  
ATOM   2052  O   VAL A 292      12.076  32.741   2.992  1.00 24.39           O  
ATOM   2053  CB  VAL A 292      14.837  34.582   2.995  1.00 25.81           C  
ATOM   2054  CG1 VAL A 292      13.761  35.172   2.054  1.00 28.94           C  
ATOM   2055  CG2 VAL A 292      15.252  35.641   3.980  1.00 28.26           C  
ATOM   2056  N   ASP A 293      13.779  31.688   1.998  1.00 26.09           N  
ATOM   2057  CA  ASP A 293      12.867  30.885   1.151  1.00 27.35           C  
ATOM   2058  C   ASP A 293      11.898  30.042   1.962  1.00 27.41           C  
ATOM   2059  O   ASP A 293      10.707  30.005   1.653  1.00 28.65           O  
ATOM   2060  CB  ASP A 293      13.637  29.953   0.223  1.00 29.46           C  
ATOM   2061  CG  ASP A 293      14.244  30.674  -0.991  1.00 32.75           C  
ATOM   2062  OD1 ASP A 293      15.026  30.037  -1.715  1.00 31.47           O  
ATOM   2063  OD2 ASP A 293      13.934  31.875  -1.202  1.00 33.58           O  
ATOM   2064  N   LEU A 294      12.396  29.373   3.011  1.00 28.18           N  
ATOM   2065  CA  LEU A 294      11.541  28.526   3.819  1.00 27.17           C  
ATOM   2066  C   LEU A 294      10.396  29.352   4.389  1.00 29.40           C  
ATOM   2067  O   LEU A 294       9.243  28.982   4.245  1.00 30.48           O  
ATOM   2068  CB  LEU A 294      12.372  27.815   4.894  1.00 26.98           C  
ATOM   2069  CG  LEU A 294      13.405  26.866   4.270  1.00 26.71           C  
ATOM   2070  CD1 LEU A 294      14.180  26.088   5.358  1.00 28.61           C  
ATOM   2071  CD2 LEU A 294      12.673  25.830   3.381  1.00 23.92           C  
ATOM   2072  N   PHE A 295      10.706  30.507   4.974  1.00 29.76           N  
ATOM   2073  CA  PHE A 295       9.692  31.405   5.502  1.00 30.28           C  
ATOM   2074  C   PHE A 295       8.666  31.828   4.482  1.00 31.58           C  
ATOM   2075  O   PHE A 295       7.474  31.807   4.739  1.00 33.51           O  
ATOM   2076  CB  PHE A 295      10.317  32.708   6.042  1.00 30.50           C  
ATOM   2077  CG  PHE A 295      10.700  32.637   7.445  1.00 29.43           C  
ATOM   2078  CD1 PHE A 295      12.027  32.566   7.801  1.00 28.54           C  
ATOM   2079  CD2 PHE A 295       9.708  32.427   8.417  1.00 32.37           C  
ATOM   2080  CE1 PHE A 295      12.411  32.351   9.156  1.00 32.15           C  
ATOM   2081  CE2 PHE A 295      10.042  32.205   9.760  1.00 32.19           C  
ATOM   2082  CZ  PHE A 295      11.427  32.134  10.130  1.00 33.61           C  
ATOM   2083  N   GLY A 296       9.145  32.231   3.322  1.00 33.10           N  
ATOM   2084  CA  GLY A 296       8.242  32.713   2.299  1.00 34.02           C  
ATOM   2085  C   GLY A 296       7.388  31.627   1.656  1.00 35.41           C  
ATOM   2086  O   GLY A 296       6.204  31.833   1.342  1.00 36.87           O  
ATOM   2087  N   ALA A 297       7.987  30.477   1.443  1.00 32.51           N  
ATOM   2088  CA  ALA A 297       7.272  29.406   0.783  1.00 32.43           C  
ATOM   2089  C   ALA A 297       6.401  28.671   1.739  1.00 31.91           C  
ATOM   2090  O   ALA A 297       5.382  28.146   1.353  1.00 33.49           O  
ATOM   2091  CB  ALA A 297       8.254  28.459   0.185  1.00 28.45           C  
ATOM   2092  N   GLY A 298       6.804  28.652   2.998  1.00 32.80           N  
ATOM   2093  CA  GLY A 298       6.093  27.874   3.985  1.00 32.04           C  
ATOM   2094  C   GLY A 298       5.082  28.535   4.844  1.00 33.96           C  
ATOM   2095  O   GLY A 298       4.388  27.868   5.648  1.00 32.82           O  
ATOM   2096  N   THR A 299       4.987  29.853   4.695  1.00 33.24           N  
ATOM   2097  CA  THR A 299       4.054  30.580   5.487  1.00 32.56           C  
ATOM   2098  C   THR A 299       2.762  30.861   4.811  1.00 31.86           C  
ATOM   2099  O   THR A 299       1.705  30.431   5.298  1.00 31.57           O  
ATOM   2100  CB  THR A 299       4.670  31.907   5.995  1.00 33.72           C  
ATOM   2101  OG1 THR A 299       5.748  31.581   6.873  1.00 36.11           O  
ATOM   2102  CG2 THR A 299       3.636  32.704   6.789  1.00 33.64           C  
ATOM   2103  N   GLU A 300       2.827  31.545   3.671  1.00 30.97           N  
ATOM   2104  CA  GLU A 300       1.616  31.949   2.993  1.00 30.70           C  
ATOM   2105  C   GLU A 300       0.820  30.837   2.355  1.00 29.09           C  
ATOM   2106  O   GLU A 300      -0.428  30.846   2.433  1.00 29.22           O  
ATOM   2107  CB  GLU A 300       1.892  33.033   1.919  1.00 33.11           C  
ATOM   2108  CG  GLU A 300       0.597  33.748   1.471  1.00 35.33           C  
ATOM   2109  CD  GLU A 300      -0.145  34.366   2.648  1.00 41.47           C  
ATOM   2110  OE1 GLU A 300      -1.417  34.403   2.641  1.00 46.22           O  
ATOM   2111  OE2 GLU A 300       0.526  34.835   3.621  1.00 45.10           O  
ATOM   2112  N   THR A 301       1.495  29.892   1.715  1.00 27.98           N  
ATOM   2113  CA  THR A 301       0.762  28.788   1.075  1.00 26.08           C  
ATOM   2114  C   THR A 301      -0.055  28.056   2.138  1.00 24.95           C  
ATOM   2115  O   THR A 301      -1.250  27.848   1.985  1.00 25.08           O  
ATOM   2116  CB  THR A 301       1.714  27.803   0.422  1.00 26.04           C  
ATOM   2117  OG1 THR A 301       2.746  27.508   1.346  1.00 29.92           O  
ATOM   2118  CG2 THR A 301       2.317  28.353  -0.838  1.00 26.99           C  
ATOM   2119  N   THR A 302       0.597  27.655   3.234  1.00 25.63           N  
ATOM   2120  CA  THR A 302      -0.108  26.957   4.298  1.00 25.72           C  
ATOM   2121  C   THR A 302      -1.238  27.788   4.862  1.00 24.12           C  
ATOM   2122  O   THR A 302      -2.338  27.326   5.087  1.00 21.32           O  
ATOM   2123  CB  THR A 302       0.835  26.625   5.452  1.00 27.21           C  
ATOM   2124  OG1 THR A 302       1.918  25.866   4.940  1.00 29.27           O  
ATOM   2125  CG2 THR A 302       0.103  25.805   6.555  1.00 25.93           C  
ATOM   2126  N   SER A 303      -0.919  29.046   5.147  1.00 22.83           N  
ATOM   2127  CA  SER A 303      -1.891  29.936   5.698  1.00 23.32           C  
ATOM   2128  C   SER A 303      -3.127  30.098   4.793  1.00 21.89           C  
ATOM   2129  O   SER A 303      -4.288  30.027   5.255  1.00 24.19           O  
ATOM   2130  CB  SER A 303      -1.191  31.282   5.985  1.00 22.45           C  
ATOM   2131  OG  SER A 303      -2.173  32.278   6.120  1.00 27.92           O  
ATOM   2132  N   THR A 304      -2.901  30.331   3.506  1.00 20.45           N  
ATOM   2133  CA  THR A 304      -4.018  30.481   2.572  1.00 21.67           C  
ATOM   2134  C   THR A 304      -4.855  29.195   2.447  1.00 19.53           C  
ATOM   2135  O   THR A 304      -6.094  29.251   2.361  1.00 19.79           O  
ATOM   2136  CB  THR A 304      -3.526  30.896   1.149  1.00 23.53           C  
ATOM   2137  OG1 THR A 304      -2.812  32.143   1.248  1.00 24.81           O  
ATOM   2138  CG2 THR A 304      -4.714  31.028   0.187  1.00 24.40           C  
ATOM   2139  N   THR A 305      -4.201  28.038   2.505  1.00 21.29           N  
ATOM   2140  CA  THR A 305      -4.944  26.767   2.393  1.00 20.70           C  
ATOM   2141  C   THR A 305      -5.831  26.573   3.664  1.00 20.77           C  
ATOM   2142  O   THR A 305      -6.970  26.139   3.567  1.00 21.33           O  
ATOM   2143  CB  THR A 305      -3.966  25.603   2.204  1.00 21.27           C  
ATOM   2144  OG1 THR A 305      -3.213  25.814   0.966  1.00 22.08           O  
ATOM   2145  CG2 THR A 305      -4.750  24.236   2.095  1.00 18.12           C  
ATOM   2146  N   LEU A 306      -5.293  26.911   4.828  1.00 21.34           N  
ATOM   2147  CA  LEU A 306      -6.028  26.820   6.093  1.00 20.86           C  
ATOM   2148  C   LEU A 306      -7.234  27.744   6.013  1.00 22.64           C  
ATOM   2149  O   LEU A 306      -8.379  27.364   6.320  1.00 23.39           O  
ATOM   2150  CB  LEU A 306      -5.131  27.258   7.231  1.00 18.81           C  
ATOM   2151  CG  LEU A 306      -3.988  26.302   7.663  1.00 24.08           C  
ATOM   2152  CD1 LEU A 306      -3.070  26.989   8.657  1.00 24.80           C  
ATOM   2153  CD2 LEU A 306      -4.572  24.986   8.220  1.00 22.67           C  
ATOM   2154  N   ARG A 307      -6.992  28.979   5.607  1.00 23.73           N  
ATOM   2155  CA  ARG A 307      -8.118  29.915   5.516  1.00 24.53           C  
ATOM   2156  C   ARG A 307      -9.147  29.424   4.524  1.00 24.40           C  
ATOM   2157  O   ARG A 307     -10.334  29.480   4.800  1.00 25.91           O  
ATOM   2158  CB  ARG A 307      -7.629  31.312   5.132  1.00 26.40           C  
ATOM   2159  CG  ARG A 307      -8.622  32.460   5.538  1.00 26.97           C  
ATOM   2160  CD  ARG A 307      -7.907  33.844   5.521  1.00 29.56           C  
ATOM   2161  NE  ARG A 307      -7.457  34.255   4.165  1.00 29.27           N  
ATOM   2162  CZ  ARG A 307      -6.229  34.174   3.669  1.00 27.68           C  
ATOM   2163  NH1 ARG A 307      -6.016  34.598   2.421  1.00 33.05           N  
ATOM   2164  NH2 ARG A 307      -5.210  33.679   4.355  1.00 27.90           N  
ATOM   2165  N   TYR A 308      -8.717  28.949   3.366  1.00 22.88           N  
ATOM   2166  CA  TYR A 308      -9.662  28.413   2.393  1.00 25.04           C  
ATOM   2167  C   TYR A 308     -10.480  27.181   2.938  1.00 24.68           C  
ATOM   2168  O   TYR A 308     -11.676  27.091   2.696  1.00 23.68           O  
ATOM   2169  CB  TYR A 308      -8.928  28.051   1.094  1.00 25.68           C  
ATOM   2170  CG  TYR A 308      -9.604  28.575  -0.156  1.00 25.87           C  
ATOM   2171  CD1 TYR A 308      -8.854  29.036  -1.239  1.00 26.91           C  
ATOM   2172  CD2 TYR A 308     -10.980  28.552  -0.273  1.00 26.52           C  
ATOM   2173  CE1 TYR A 308      -9.479  29.457  -2.426  1.00 28.23           C  
ATOM   2174  CE2 TYR A 308     -11.615  28.947  -1.432  1.00 28.72           C  
ATOM   2175  CZ  TYR A 308     -10.867  29.414  -2.505  1.00 29.00           C  
ATOM   2176  OH  TYR A 308     -11.529  29.885  -3.629  1.00 32.68           O  
ATOM   2177  N   ALA A 309      -9.814  26.271   3.664  1.00 23.68           N  
ATOM   2178  CA  ALA A 309     -10.431  25.113   4.265  1.00 25.42           C  
ATOM   2179  C   ALA A 309     -11.548  25.532   5.230  1.00 23.57           C  
ATOM   2180  O   ALA A 309     -12.631  25.012   5.141  1.00 24.44           O  
ATOM   2181  CB  ALA A 309      -9.377  24.255   5.065  1.00 20.91           C  
ATOM   2182  N   LEU A 310     -11.285  26.469   6.143  1.00 25.01           N  
ATOM   2183  CA  LEU A 310     -12.361  26.832   7.062  1.00 24.01           C  
ATOM   2184  C   LEU A 310     -13.530  27.396   6.290  1.00 23.51           C  
ATOM   2185  O   LEU A 310     -14.702  27.132   6.636  1.00 23.26           O  
ATOM   2186  CB  LEU A 310     -11.913  27.853   8.094  1.00 23.65           C  
ATOM   2187  CG  LEU A 310     -10.783  27.415   8.989  1.00 26.55           C  
ATOM   2188  CD1 LEU A 310     -10.637  28.463  10.060  1.00 24.92           C  
ATOM   2189  CD2 LEU A 310     -11.039  26.001   9.577  1.00 25.92           C  
ATOM   2190  N   LEU A 311     -13.230  28.165   5.239  1.00 23.17           N  
ATOM   2191  CA  LEU A 311     -14.309  28.739   4.461  1.00 23.69           C  
ATOM   2192  C   LEU A 311     -15.121  27.587   3.788  1.00 25.58           C  
ATOM   2193  O   LEU A 311     -16.373  27.598   3.783  1.00 25.08           O  
ATOM   2194  CB  LEU A 311     -13.770  29.698   3.407  1.00 25.26           C  
ATOM   2195  CG  LEU A 311     -14.843  30.243   2.447  1.00 27.73           C  
ATOM   2196  CD1 LEU A 311     -15.922  30.947   3.297  1.00 25.58           C  
ATOM   2197  CD2 LEU A 311     -14.227  31.174   1.395  1.00 26.52           C  
ATOM   2198  N   LEU A 312     -14.433  26.577   3.250  1.00 24.38           N  
ATOM   2199  CA  LEU A 312     -15.188  25.481   2.635  1.00 22.98           C  
ATOM   2200  C   LEU A 312     -15.936  24.722   3.741  1.00 23.62           C  
ATOM   2201  O   LEU A 312     -17.029  24.228   3.516  1.00 24.28           O  
ATOM   2202  CB  LEU A 312     -14.251  24.577   1.843  1.00 23.47           C  
ATOM   2203  CG  LEU A 312     -13.727  25.282   0.593  1.00 24.13           C  
ATOM   2204  CD1 LEU A 312     -12.561  24.540  -0.095  1.00 20.90           C  
ATOM   2205  CD2 LEU A 312     -14.939  25.416  -0.330  1.00 25.59           C  
ATOM   2206  N   LEU A 313     -15.379  24.652   4.944  1.00 24.87           N  
ATOM   2207  CA  LEU A 313     -16.104  23.963   6.014  1.00 26.89           C  
ATOM   2208  C   LEU A 313     -17.409  24.710   6.423  1.00 29.08           C  
ATOM   2209  O   LEU A 313     -18.432  24.070   6.686  1.00 30.78           O  
ATOM   2210  CB  LEU A 313     -15.196  23.719   7.212  1.00 25.72           C  
ATOM   2211  CG  LEU A 313     -14.004  22.789   6.888  1.00 25.28           C  
ATOM   2212  CD1 LEU A 313     -13.037  22.714   8.003  1.00 23.98           C  
ATOM   2213  CD2 LEU A 313     -14.512  21.425   6.563  1.00 27.54           C  
ATOM   2214  N   LEU A 314     -17.378  26.040   6.458  1.00 27.94           N  
ATOM   2215  CA  LEU A 314     -18.571  26.840   6.774  1.00 27.73           C  
ATOM   2216  C   LEU A 314     -19.576  26.638   5.677  1.00 28.38           C  
ATOM   2217  O   LEU A 314     -20.773  26.506   5.936  1.00 29.57           O  
ATOM   2218  CB  LEU A 314     -18.246  28.352   6.804  1.00 28.41           C  
ATOM   2219  CG  LEU A 314     -17.287  28.774   7.895  1.00 29.29           C  
ATOM   2220  CD1 LEU A 314     -17.067  30.287   7.808  1.00 31.30           C  
ATOM   2221  CD2 LEU A 314     -17.850  28.373   9.248  1.00 31.24           C  
ATOM   2222  N   LYS A 315     -19.092  26.628   4.446  1.00 26.38           N  
ATOM   2223  CA  LYS A 315     -19.958  26.460   3.302  1.00 28.64           C  
ATOM   2224  C   LYS A 315     -20.638  25.084   3.202  1.00 30.06           C  
ATOM   2225  O   LYS A 315     -21.714  24.993   2.592  1.00 28.42           O  
ATOM   2226  CB  LYS A 315     -19.186  26.682   2.009  1.00 28.35           C  
ATOM   2227  CG  LYS A 315     -20.028  26.537   0.772  1.00 30.61           C  
ATOM   2228  CD  LYS A 315     -20.980  27.744   0.642  1.00 34.76           C  
ATOM   2229  CE  LYS A 315     -21.974  27.620  -0.504  1.00 36.38           C  
ATOM   2230  NZ  LYS A 315     -22.551  28.968  -0.779  1.00 39.56           N  
ATOM   2231  N   HIS A 316     -20.007  24.037   3.761  1.00 27.17           N  
ATOM   2232  CA  HIS A 316     -20.564  22.682   3.674  1.00 27.65           C  
ATOM   2233  C   HIS A 316     -20.664  22.072   5.064  1.00 26.88           C  
ATOM   2234  O   HIS A 316     -19.864  21.229   5.461  1.00 27.56           O  
ATOM   2235  CB  HIS A 316     -19.673  21.799   2.755  1.00 27.69           C  
ATOM   2236  CG  HIS A 316     -19.554  22.301   1.354  1.00 28.53           C  
ATOM   2237  ND1 HIS A 316     -18.611  23.232   0.961  1.00 29.67           N  
ATOM   2238  CD2 HIS A 316     -20.266  22.000   0.225  1.00 29.14           C  
ATOM   2239  CE1 HIS A 316     -18.735  23.484  -0.339  1.00 27.57           C  
ATOM   2240  NE2 HIS A 316     -19.730  22.744  -0.794  1.00 33.13           N  
ATOM   2241  N   PRO A 317     -21.657  22.503   5.833  1.00 27.01           N  
ATOM   2242  CA  PRO A 317     -21.880  22.010   7.195  1.00 26.31           C  
ATOM   2243  C   PRO A 317     -22.025  20.490   7.304  1.00 24.97           C  
ATOM   2244  O   PRO A 317     -21.656  19.945   8.325  1.00 25.02           O  
ATOM   2245  CB  PRO A 317     -23.161  22.736   7.659  1.00 25.81           C  
ATOM   2246  CG  PRO A 317     -23.494  23.721   6.545  1.00 30.62           C  
ATOM   2247  CD  PRO A 317     -22.784  23.286   5.304  1.00 26.74           C  
ATOM   2248  N   GLU A 318     -22.564  19.791   6.285  1.00 26.45           N  
ATOM   2249  CA  GLU A 318     -22.668  18.317   6.401  1.00 27.50           C  
ATOM   2250  C   GLU A 318     -21.268  17.664   6.386  1.00 26.61           C  
ATOM   2251  O   GLU A 318     -21.046  16.657   7.046  1.00 26.88           O  
ATOM   2252  CB  GLU A 318     -23.503  17.706   5.276  1.00 33.14           C  
ATOM   2253  CG  GLU A 318     -24.978  18.116   5.303  1.00 44.65           C  
ATOM   2254  CD  GLU A 318     -25.933  16.991   4.812  1.00 51.00           C  
ATOM   2255  OE1 GLU A 318     -26.026  15.915   5.496  1.00 54.49           O  
ATOM   2256  OE2 GLU A 318     -26.583  17.197   3.745  1.00 53.88           O  
ATOM   2257  N   VAL A 319     -20.350  18.215   5.590  1.00 23.56           N  
ATOM   2258  CA  VAL A 319     -18.961  17.720   5.550  1.00 21.68           C  
ATOM   2259  C   VAL A 319     -18.302  17.927   6.928  1.00 20.62           C  
ATOM   2260  O   VAL A 319     -17.768  17.015   7.535  1.00 20.87           O  
ATOM   2261  CB  VAL A 319     -18.166  18.463   4.447  1.00 20.91           C  
ATOM   2262  CG1 VAL A 319     -16.688  18.067   4.500  1.00 18.26           C  
ATOM   2263  CG2 VAL A 319     -18.765  18.104   3.068  1.00 22.04           C  
ATOM   2264  N   THR A 320     -18.409  19.130   7.441  1.00 21.39           N  
ATOM   2265  CA  THR A 320     -17.829  19.438   8.720  1.00 22.59           C  
ATOM   2266  C   THR A 320     -18.354  18.532   9.780  1.00 22.75           C  
ATOM   2267  O   THR A 320     -17.602  18.048  10.643  1.00 26.05           O  
ATOM   2268  CB  THR A 320     -18.164  20.892   9.072  1.00 25.15           C  
ATOM   2269  OG1 THR A 320     -17.762  21.696   7.979  1.00 25.21           O  
ATOM   2270  CG2 THR A 320     -17.498  21.361  10.380  1.00 22.80           C  
ATOM   2271  N   ALA A 321     -19.654  18.284   9.755  1.00 25.75           N  
ATOM   2272  CA  ALA A 321     -20.231  17.425  10.804  1.00 26.77           C  
ATOM   2273  C   ALA A 321     -19.582  16.049  10.760  1.00 26.20           C  
ATOM   2274  O   ALA A 321     -19.174  15.529  11.780  1.00 25.83           O  
ATOM   2275  CB  ALA A 321     -21.763  17.322  10.656  1.00 24.98           C  
ATOM   2276  N   LYS A 322     -19.435  15.466   9.575  1.00 26.65           N  
ATOM   2277  CA  LYS A 322     -18.807  14.133   9.549  1.00 27.22           C  
ATOM   2278  C   LYS A 322     -17.347  14.197   9.965  1.00 24.55           C  
ATOM   2279  O   LYS A 322     -16.838  13.236  10.527  1.00 24.41           O  
ATOM   2280  CB  LYS A 322     -18.925  13.467   8.149  1.00 28.06           C  
ATOM   2281  CG  LYS A 322     -20.350  13.067   7.753  1.00 28.97           C  
ATOM   2282  CD  LYS A 322     -20.321  12.690   6.278  1.00 31.98           C  
ATOM   2283  CE  LYS A 322     -21.566  11.925   5.852  1.00 33.07           C  
ATOM   2284  NZ  LYS A 322     -22.772  12.798   5.760  1.00 34.93           N  
ATOM   2285  N   VAL A 323     -16.655  15.311   9.672  1.00 24.00           N  
ATOM   2286  CA  VAL A 323     -15.252  15.383  10.114  1.00 24.52           C  
ATOM   2287  C   VAL A 323     -15.292  15.388  11.650  1.00 25.64           C  
ATOM   2288  O   VAL A 323     -14.475  14.708  12.331  1.00 23.70           O  
ATOM   2289  CB  VAL A 323     -14.462  16.686   9.610  1.00 22.88           C  
ATOM   2290  CG1 VAL A 323     -13.106  16.806  10.276  1.00 20.87           C  
ATOM   2291  CG2 VAL A 323     -14.242  16.625   8.054  1.00 21.87           C  
ATOM   2292  N   GLN A 324     -16.271  16.108  12.199  1.00 27.61           N  
ATOM   2293  CA  GLN A 324     -16.307  16.182  13.673  1.00 29.14           C  
ATOM   2294  C   GLN A 324     -16.652  14.842  14.295  1.00 29.97           C  
ATOM   2295  O   GLN A 324     -16.059  14.442  15.322  1.00 27.64           O  
ATOM   2296  CB  GLN A 324     -17.212  17.308  14.136  1.00 30.25           C  
ATOM   2297  CG  GLN A 324     -16.359  18.565  14.123  1.00 30.06           C  
ATOM   2298  CD  GLN A 324     -17.078  19.777  14.457  1.00 32.90           C  
ATOM   2299  OE1 GLN A 324     -18.141  20.054  13.866  1.00 35.20           O  
ATOM   2300  NE2 GLN A 324     -16.509  20.571  15.388  1.00 30.56           N  
ATOM   2301  N   GLU A 325     -17.532  14.109  13.603  1.00 30.27           N  
ATOM   2302  CA  GLU A 325     -17.889  12.783  14.097  1.00 31.93           C  
ATOM   2303  C   GLU A 325     -16.669  11.906  14.095  1.00 30.59           C  
ATOM   2304  O   GLU A 325     -16.378  11.226  15.068  1.00 30.00           O  
ATOM   2305  CB  GLU A 325     -18.924  12.116  13.218  1.00 35.93           C  
ATOM   2306  CG  GLU A 325     -20.360  12.482  13.431  1.00 38.80           C  
ATOM   2307  CD  GLU A 325     -21.241  11.534  12.617  1.00 42.00           C  
ATOM   2308  OE1 GLU A 325     -21.309  10.339  13.018  1.00 39.29           O  
ATOM   2309  OE2 GLU A 325     -21.805  11.992  11.576  1.00 43.61           O  
ATOM   2310  N   GLU A 326     -15.929  11.923  12.985  1.00 27.79           N  
ATOM   2311  CA  GLU A 326     -14.766  11.086  12.888  1.00 27.18           C  
ATOM   2312  C   GLU A 326     -13.708  11.451  13.919  1.00 26.02           C  
ATOM   2313  O   GLU A 326     -13.063  10.567  14.484  1.00 24.58           O  
ATOM   2314  CB  GLU A 326     -14.221  11.150  11.446  1.00 27.14           C  
ATOM   2315  CG  GLU A 326     -13.289  10.028  11.078  1.00 27.75           C  
ATOM   2316  CD  GLU A 326     -12.827  10.187   9.645  1.00 24.79           C  
ATOM   2317  OE1 GLU A 326     -12.237  11.244   9.314  1.00 25.02           O  
ATOM   2318  OE2 GLU A 326     -13.071   9.266   8.866  1.00 22.30           O  
ATOM   2319  N   ILE A 327     -13.499  12.749  14.137  1.00 26.12           N  
ATOM   2320  CA  ILE A 327     -12.523  13.200  15.126  1.00 27.81           C  
ATOM   2321  C   ILE A 327     -12.960  12.679  16.497  1.00 30.08           C  
ATOM   2322  O   ILE A 327     -12.156  12.151  17.287  1.00 31.29           O  
ATOM   2323  CB  ILE A 327     -12.459  14.768  15.200  1.00 28.67           C  
ATOM   2324  CG1 ILE A 327     -11.722  15.338  13.980  1.00 27.97           C  
ATOM   2325  CG2 ILE A 327     -11.763  15.197  16.491  1.00 27.84           C  
ATOM   2326  CD1 ILE A 327     -11.805  16.858  13.878  1.00 29.43           C  
ATOM   2327  N   GLU A 328     -14.245  12.815  16.764  1.00 32.58           N  
ATOM   2328  CA  GLU A 328     -14.771  12.389  18.028  1.00 37.28           C  
ATOM   2329  C   GLU A 328     -14.554  10.895  18.272  1.00 39.39           C  
ATOM   2330  O   GLU A 328     -14.095  10.507  19.384  1.00 39.30           O  
ATOM   2331  CB  GLU A 328     -16.242  12.752  18.106  1.00 40.82           C  
ATOM   2332  CG  GLU A 328     -16.993  12.121  19.253  1.00 47.38           C  
ATOM   2333  CD  GLU A 328     -16.722  12.784  20.600  1.00 52.05           C  
ATOM   2334  OE1 GLU A 328     -16.977  14.018  20.726  1.00 54.80           O  
ATOM   2335  OE2 GLU A 328     -16.270  12.066  21.537  1.00 54.03           O  
ATOM   2336  N   ARG A 329     -14.817  10.037  17.269  1.00 38.84           N  
ATOM   2337  CA  ARG A 329     -14.615   8.622  17.560  1.00 39.37           C  
ATOM   2338  C   ARG A 329     -13.229   8.057  17.440  1.00 39.07           C  
ATOM   2339  O   ARG A 329     -12.938   7.034  18.054  1.00 41.04           O  
ATOM   2340  CB  ARG A 329     -15.629   7.719  16.845  1.00 41.86           C  
ATOM   2341  CG  ARG A 329     -15.606   7.590  15.378  1.00 44.16           C  
ATOM   2342  CD  ARG A 329     -16.743   6.588  14.940  1.00 44.46           C  
ATOM   2343  NE  ARG A 329     -17.097   6.879  13.553  1.00 48.03           N  
ATOM   2344  CZ  ARG A 329     -16.230   6.796  12.538  1.00 49.04           C  
ATOM   2345  NH1 ARG A 329     -14.987   6.416  12.786  1.00 51.10           N  
ATOM   2346  NH2 ARG A 329     -16.571   7.139  11.296  1.00 48.89           N  
ATOM   2347  N   VAL A 330     -12.340   8.729  16.720  1.00 37.98           N  
ATOM   2348  CA  VAL A 330     -10.978   8.228  16.595  1.00 37.36           C  
ATOM   2349  C   VAL A 330     -10.032   8.876  17.586  1.00 37.70           C  
ATOM   2350  O   VAL A 330      -9.086   8.236  18.077  1.00 38.86           O  
ATOM   2351  CB  VAL A 330     -10.422   8.456  15.176  1.00 35.42           C  
ATOM   2352  CG1 VAL A 330      -8.979   7.999  15.080  1.00 35.17           C  
ATOM   2353  CG2 VAL A 330     -11.260   7.729  14.184  1.00 37.07           C  
ATOM   2354  N   ILE A 331     -10.253  10.151  17.884  1.00 37.77           N  
ATOM   2355  CA  ILE A 331      -9.332  10.814  18.800  1.00 37.14           C  
ATOM   2356  C   ILE A 331      -9.951  11.283  20.107  1.00 38.18           C  
ATOM   2357  O   ILE A 331      -9.237  11.514  21.081  1.00 41.05           O  
ATOM   2358  CB  ILE A 331      -8.674  12.072  18.154  1.00 35.47           C  
ATOM   2359  CG1 ILE A 331      -8.184  11.781  16.731  1.00 34.08           C  
ATOM   2360  CG2 ILE A 331      -7.532  12.512  18.988  1.00 34.78           C  
ATOM   2361  CD1 ILE A 331      -7.907  13.033  15.961  1.00 31.62           C  
ATOM   2362  N   GLY A 332     -11.256  11.472  20.136  1.00 39.49           N  
ATOM   2363  CA  GLY A 332     -11.872  11.985  21.353  1.00 41.98           C  
ATOM   2364  C   GLY A 332     -11.450  13.438  21.504  1.00 43.86           C  
ATOM   2365  O   GLY A 332     -10.783  13.995  20.624  1.00 42.13           O  
ATOM   2366  N   ARG A 333     -11.798  14.073  22.616  1.00 47.30           N  
ATOM   2367  CA  ARG A 333     -11.420  15.475  22.766  1.00 51.43           C  
ATOM   2368  C   ARG A 333     -10.385  15.774  23.817  1.00 52.69           C  
ATOM   2369  O   ARG A 333     -10.152  16.942  24.130  1.00 54.01           O  
ATOM   2370  CB  ARG A 333     -12.645  16.378  22.985  1.00 52.63           C  
ATOM   2371  CG  ARG A 333     -13.875  15.645  23.474  1.00 55.79           C  
ATOM   2372  CD  ARG A 333     -13.631  14.839  24.784  1.00 56.96           C  
ATOM   2373  NE  ARG A 333     -13.340  13.412  24.547  1.00 57.11           N  
ATOM   2374  CZ  ARG A 333     -14.208  12.521  24.076  1.00 56.41           C  
ATOM   2375  NH1 ARG A 333     -15.452  12.888  23.780  1.00 56.27           N  
ATOM   2376  NH2 ARG A 333     -13.826  11.256  23.889  1.00 56.50           N  
ATOM   2377  N   ASN A 334      -9.753  14.743  24.361  1.00 54.20           N  
ATOM   2378  CA  ASN A 334      -8.709  14.988  25.348  1.00 55.71           C  
ATOM   2379  C   ASN A 334      -7.333  15.203  24.703  1.00 55.06           C  
ATOM   2380  O   ASN A 334      -6.857  16.362  24.607  1.00 56.58           O  
ATOM   2381  CB  ASN A 334      -8.616  13.835  26.324  1.00 58.25           C  
ATOM   2382  CG  ASN A 334      -9.868  13.691  27.147  1.00 61.43           C  
ATOM   2383  OD1 ASN A 334     -10.619  14.668  27.351  1.00 62.32           O  
ATOM   2384  ND2 ASN A 334     -10.106  12.475  27.645  1.00 62.87           N  
ATOM   2385  N   ARG A 335      -6.695  14.106  24.268  1.00 51.50           N  
ATOM   2386  CA  ARG A 335      -5.372  14.204  23.644  1.00 47.75           C  
ATOM   2387  C   ARG A 335      -5.383  14.959  22.311  1.00 45.14           C  
ATOM   2388  O   ARG A 335      -6.395  15.123  21.654  1.00 44.62           O  
ATOM   2389  CB  ARG A 335      -4.752  12.818  23.421  1.00 47.14           C  
ATOM   2390  CG  ARG A 335      -5.737  11.768  22.960  1.00 47.38           C  
ATOM   2391  CD  ARG A 335      -5.090  10.578  22.281  1.00 44.83           C  
ATOM   2392  NE  ARG A 335      -4.566  10.988  21.012  1.00 46.96           N  
ATOM   2393  CZ  ARG A 335      -4.986  10.583  19.814  1.00 45.29           C  
ATOM   2394  NH1 ARG A 335      -5.971   9.697  19.663  1.00 43.31           N  
ATOM   2395  NH2 ARG A 335      -4.415  11.128  18.755  1.00 41.07           N  
ATOM   2396  N   SER A 336      -4.220  15.415  21.922  1.00 42.62           N  
ATOM   2397  CA  SER A 336      -4.106  16.136  20.699  1.00 41.00           C  
ATOM   2398  C   SER A 336      -4.062  15.137  19.553  1.00 37.40           C  
ATOM   2399  O   SER A 336      -3.724  13.982  19.735  1.00 36.02           O  
ATOM   2400  CB  SER A 336      -2.816  16.897  20.730  1.00 42.74           C  
ATOM   2401  OG  SER A 336      -1.782  15.944  20.685  1.00 47.13           O  
ATOM   2402  N   PRO A 337      -4.456  15.574  18.358  1.00 34.87           N  
ATOM   2403  CA  PRO A 337      -4.445  14.728  17.160  1.00 31.90           C  
ATOM   2404  C   PRO A 337      -2.982  14.427  16.864  1.00 28.56           C  
ATOM   2405  O   PRO A 337      -2.100  15.220  17.233  1.00 29.13           O  
ATOM   2406  CB  PRO A 337      -5.021  15.647  16.082  1.00 31.44           C  
ATOM   2407  CG  PRO A 337      -6.006  16.466  16.834  1.00 31.48           C  
ATOM   2408  CD  PRO A 337      -5.245  16.797  18.137  1.00 33.58           C  
ATOM   2409  N   CYS A 338      -2.685  13.299  16.238  1.00 26.13           N  
ATOM   2410  CA  CYS A 338      -1.283  13.068  15.872  1.00 25.51           C  
ATOM   2411  C   CYS A 338      -1.341  12.461  14.499  1.00 24.95           C  
ATOM   2412  O   CYS A 338      -2.390  12.033  14.079  1.00 24.07           O  
ATOM   2413  CB  CYS A 338      -0.584  12.164  16.903  1.00 28.42           C  
ATOM   2414  SG  CYS A 338      -1.063  10.459  16.799  1.00 33.52           S  
ATOM   2415  N   MET A 339      -0.236  12.425  13.781  1.00 26.97           N  
ATOM   2416  CA  MET A 339      -0.275  11.899  12.410  1.00 28.48           C  
ATOM   2417  C   MET A 339      -0.751  10.454  12.229  1.00 29.74           C  
ATOM   2418  O   MET A 339      -1.237  10.071  11.164  1.00 28.50           O  
ATOM   2419  CB  MET A 339       1.087  12.060  11.729  1.00 28.29           C  
ATOM   2420  CG  MET A 339       1.441  13.507  11.434  1.00 27.69           C  
ATOM   2421  SD  MET A 339       0.078  14.537  10.691  1.00 28.16           S  
ATOM   2422  CE  MET A 339      -0.056  13.904   8.963  1.00 27.79           C  
ATOM   2423  N   GLN A 340      -0.619   9.653  13.273  1.00 31.02           N  
ATOM   2424  CA  GLN A 340      -1.056   8.268  13.192  1.00 31.61           C  
ATOM   2425  C   GLN A 340      -2.558   8.179  13.104  1.00 28.68           C  
ATOM   2426  O   GLN A 340      -3.085   7.185  12.647  1.00 28.38           O  
ATOM   2427  CB  GLN A 340      -0.567   7.469  14.385  1.00 34.24           C  
ATOM   2428  CG  GLN A 340       0.918   7.429  14.419  1.00 40.50           C  
ATOM   2429  CD  GLN A 340       1.439   6.285  15.268  1.00 46.34           C  
ATOM   2430  OE1 GLN A 340       0.890   5.981  16.365  1.00 47.19           O  
ATOM   2431  NE2 GLN A 340       2.511   5.639  14.777  1.00 46.98           N  
ATOM   2432  N   ASP A 341      -3.242   9.226  13.530  1.00 28.37           N  
ATOM   2433  CA  ASP A 341      -4.684   9.223  13.454  1.00 27.96           C  
ATOM   2434  C   ASP A 341      -5.160   9.282  11.997  1.00 27.17           C  
ATOM   2435  O   ASP A 341      -6.209   8.780  11.691  1.00 27.59           O  
ATOM   2436  CB  ASP A 341      -5.243  10.418  14.172  1.00 28.42           C  
ATOM   2437  CG  ASP A 341      -4.953  10.391  15.641  1.00 33.44           C  
ATOM   2438  OD1 ASP A 341      -5.096   9.277  16.208  1.00 33.14           O  
ATOM   2439  OD2 ASP A 341      -4.610  11.464  16.221  1.00 29.49           O  
ATOM   2440  N   ARG A 342      -4.389   9.900  11.113  1.00 28.99           N  
ATOM   2441  CA  ARG A 342      -4.830  10.069   9.714  1.00 29.21           C  
ATOM   2442  C   ARG A 342      -5.196   8.777   8.999  1.00 28.48           C  
ATOM   2443  O   ARG A 342      -6.207   8.738   8.277  1.00 28.28           O  
ATOM   2444  CB  ARG A 342      -3.777  10.820   8.901  1.00 31.26           C  
ATOM   2445  CG  ARG A 342      -4.311  11.297   7.501  1.00 35.15           C  
ATOM   2446  CD  ARG A 342      -3.347  12.202   6.786  1.00 36.21           C  
ATOM   2447  NE  ARG A 342      -2.108  11.522   6.504  1.00 40.31           N  
ATOM   2448  CZ  ARG A 342      -0.963  12.149   6.190  1.00 43.04           C  
ATOM   2449  NH1 ARG A 342      -0.911  13.489   6.121  1.00 43.27           N  
ATOM   2450  NH2 ARG A 342       0.145  11.435   5.943  1.00 42.35           N  
ATOM   2451  N   SER A 343      -4.416   7.717   9.200  1.00 26.77           N  
ATOM   2452  CA  SER A 343      -4.759   6.470   8.530  1.00 29.09           C  
ATOM   2453  C   SER A 343      -6.100   5.895   9.009  1.00 28.52           C  
ATOM   2454  O   SER A 343      -6.712   5.137   8.264  1.00 30.55           O  
ATOM   2455  CB  SER A 343      -3.636   5.434   8.641  1.00 31.17           C  
ATOM   2456  OG  SER A 343      -3.223   5.235   9.991  1.00 38.44           O  
ATOM   2457  N   HIS A 344      -6.551   6.272  10.214  1.00 26.74           N  
ATOM   2458  CA  HIS A 344      -7.834   5.837  10.773  1.00 28.03           C  
ATOM   2459  C   HIS A 344      -8.953   6.825  10.534  1.00 26.37           C  
ATOM   2460  O   HIS A 344     -10.043   6.642  11.021  1.00 24.19           O  
ATOM   2461  CB  HIS A 344      -7.721   5.601  12.282  1.00 32.26           C  
ATOM   2462  CG  HIS A 344      -6.751   4.512  12.629  1.00 36.13           C  
ATOM   2463  ND1 HIS A 344      -5.422   4.762  12.859  1.00 40.49           N  
ATOM   2464  CD2 HIS A 344      -6.906   3.165  12.606  1.00 39.69           C  
ATOM   2465  CE1 HIS A 344      -4.775   3.595  12.960  1.00 41.56           C  
ATOM   2466  NE2 HIS A 344      -5.641   2.629  12.812  1.00 41.37           N  
ATOM   2467  N   MET A 345      -8.692   7.876   9.761  1.00 25.68           N  
ATOM   2468  CA  MET A 345      -9.731   8.897   9.523  1.00 24.07           C  
ATOM   2469  C   MET A 345      -9.800   9.185   8.025  1.00 23.57           C  
ATOM   2470  O   MET A 345      -9.382  10.244   7.600  1.00 23.01           O  
ATOM   2471  CB  MET A 345      -9.347  10.179  10.278  1.00 22.14           C  
ATOM   2472  CG  MET A 345      -9.188   9.914  11.766  1.00 23.69           C  
ATOM   2473  SD  MET A 345      -8.549  11.328  12.683  1.00 26.93           S  
ATOM   2474  CE  MET A 345      -9.818  12.470  12.444  1.00 20.48           C  
ATOM   2475  N   PRO A 346     -10.291   8.210   7.209  1.00 21.98           N  
ATOM   2476  CA  PRO A 346     -10.394   8.384   5.761  1.00 20.89           C  
ATOM   2477  C   PRO A 346     -11.275   9.561   5.319  1.00 20.67           C  
ATOM   2478  O   PRO A 346     -10.924  10.161   4.299  1.00 18.56           O  
ATOM   2479  CB  PRO A 346     -10.952   7.016   5.244  1.00 20.52           C  
ATOM   2480  CG  PRO A 346     -11.743   6.470   6.478  1.00 22.22           C  
ATOM   2481  CD  PRO A 346     -10.746   6.862   7.618  1.00 21.64           C  
ATOM   2482  N   TYR A 347     -12.429   9.840   5.992  1.00 17.40           N  
ATOM   2483  CA  TYR A 347     -13.247  10.963   5.548  1.00 18.27           C  
ATOM   2484  C   TYR A 347     -12.448  12.279   5.725  1.00 20.79           C  
ATOM   2485  O   TYR A 347     -12.393  13.118   4.807  1.00 21.77           O  
ATOM   2486  CB  TYR A 347     -14.567  11.084   6.347  1.00 17.02           C  
ATOM   2487  CG  TYR A 347     -15.540  12.074   5.725  1.00 18.66           C  
ATOM   2488  CD1 TYR A 347     -16.238  11.767   4.554  1.00 18.76           C  
ATOM   2489  CD2 TYR A 347     -15.717  13.338   6.263  1.00 19.16           C  
ATOM   2490  CE1 TYR A 347     -17.086  12.691   3.933  1.00 18.48           C  
ATOM   2491  CE2 TYR A 347     -16.574  14.285   5.630  1.00 19.54           C  
ATOM   2492  CZ  TYR A 347     -17.240  13.966   4.480  1.00 20.67           C  
ATOM   2493  OH  TYR A 347     -18.084  14.892   3.873  1.00 22.34           O  
ATOM   2494  N   THR A 348     -11.891  12.473   6.919  1.00 18.65           N  
ATOM   2495  CA  THR A 348     -11.133  13.700   7.156  1.00 21.19           C  
ATOM   2496  C   THR A 348      -9.927  13.757   6.190  1.00 22.49           C  
ATOM   2497  O   THR A 348      -9.589  14.806   5.708  1.00 22.74           O  
ATOM   2498  CB  THR A 348     -10.605  13.770   8.586  1.00 20.26           C  
ATOM   2499  OG1 THR A 348     -11.725  13.728   9.502  1.00 18.59           O  
ATOM   2500  CG2 THR A 348      -9.760  15.060   8.789  1.00 19.29           C  
ATOM   2501  N   ASP A 349      -9.271  12.635   5.937  1.00 21.63           N  
ATOM   2502  CA  ASP A 349      -8.144  12.652   5.003  1.00 22.99           C  
ATOM   2503  C   ASP A 349      -8.633  13.064   3.591  1.00 22.11           C  
ATOM   2504  O   ASP A 349      -7.954  13.811   2.910  1.00 22.95           O  
ATOM   2505  CB  ASP A 349      -7.483  11.264   4.979  1.00 22.71           C  
ATOM   2506  CG  ASP A 349      -6.077  11.277   4.362  1.00 24.13           C  
ATOM   2507  OD1 ASP A 349      -5.477  12.355   4.127  1.00 24.64           O  
ATOM   2508  OD2 ASP A 349      -5.558  10.183   4.143  1.00 24.01           O  
ATOM   2509  N   ALA A 350      -9.820  12.610   3.189  1.00 20.93           N  
ATOM   2510  CA  ALA A 350     -10.366  12.939   1.849  1.00 21.23           C  
ATOM   2511  C   ALA A 350     -10.735  14.423   1.826  1.00 21.42           C  
ATOM   2512  O   ALA A 350     -10.554  15.068   0.825  1.00 21.40           O  
ATOM   2513  CB  ALA A 350     -11.565  12.094   1.536  1.00 17.29           C  
ATOM   2514  N   VAL A 351     -11.205  14.947   2.958  1.00 19.65           N  
ATOM   2515  CA  VAL A 351     -11.574  16.336   3.072  1.00 21.56           C  
ATOM   2516  C   VAL A 351     -10.348  17.270   2.905  1.00 21.91           C  
ATOM   2517  O   VAL A 351     -10.415  18.253   2.161  1.00 22.22           O  
ATOM   2518  CB  VAL A 351     -12.266  16.624   4.412  1.00 21.16           C  
ATOM   2519  CG1 VAL A 351     -12.351  18.176   4.651  1.00 20.78           C  
ATOM   2520  CG2 VAL A 351     -13.697  16.062   4.354  1.00 19.47           C  
ATOM   2521  N   VAL A 352      -9.236  16.932   3.539  1.00 21.57           N  
ATOM   2522  CA  VAL A 352      -8.024  17.749   3.468  1.00 21.79           C  
ATOM   2523  C   VAL A 352      -7.525  17.689   2.024  1.00 22.28           C  
ATOM   2524  O   VAL A 352      -7.139  18.738   1.480  1.00 20.34           O  
ATOM   2525  CB  VAL A 352      -6.926  17.247   4.499  1.00 22.62           C  
ATOM   2526  CG1 VAL A 352      -5.595  17.976   4.315  1.00 20.27           C  
ATOM   2527  CG2 VAL A 352      -7.422  17.425   5.942  1.00 21.54           C  
ATOM   2528  N   HIS A 353      -7.543  16.487   1.413  1.00 19.85           N  
ATOM   2529  CA  HIS A 353      -7.102  16.334   0.017  1.00 20.03           C  
ATOM   2530  C   HIS A 353      -8.009  17.135  -0.940  1.00 18.35           C  
ATOM   2531  O   HIS A 353      -7.538  17.788  -1.871  1.00 18.71           O  
ATOM   2532  CB  HIS A 353      -7.113  14.862  -0.455  1.00 19.02           C  
ATOM   2533  CG  HIS A 353      -5.885  14.056  -0.020  1.00 19.81           C  
ATOM   2534  ND1 HIS A 353      -5.704  13.648   1.253  1.00 22.05           N  
ATOM   2535  CD2 HIS A 353      -4.810  13.683  -0.760  1.00 20.52           C  
ATOM   2536  CE1 HIS A 353      -4.494  13.015   1.330  1.00 19.41           C  
ATOM   2537  NE2 HIS A 353      -3.965  13.023   0.166  1.00 22.79           N  
ATOM   2538  N   GLU A 354      -9.303  17.059  -0.713  1.00 19.33           N  
ATOM   2539  CA  GLU A 354     -10.268  17.726  -1.540  1.00 17.71           C  
ATOM   2540  C   GLU A 354     -10.118  19.246  -1.422  1.00 20.20           C  
ATOM   2541  O   GLU A 354     -10.293  19.969  -2.445  1.00 19.73           O  
ATOM   2542  CB  GLU A 354     -11.728  17.257  -1.202  1.00 18.30           C  
ATOM   2543  CG  GLU A 354     -12.833  17.970  -2.089  1.00 21.20           C  
ATOM   2544  CD  GLU A 354     -12.683  17.640  -3.611  1.00 22.64           C  
ATOM   2545  OE1 GLU A 354     -11.671  16.996  -3.995  1.00 20.93           O  
ATOM   2546  OE2 GLU A 354     -13.550  18.050  -4.421  1.00 22.10           O  
ATOM   2547  N   VAL A 355      -9.839  19.763  -0.223  1.00 17.50           N  
ATOM   2548  CA  VAL A 355      -9.618  21.211  -0.110  1.00 17.17           C  
ATOM   2549  C   VAL A 355      -8.457  21.585  -1.060  1.00 18.98           C  
ATOM   2550  O   VAL A 355      -8.646  22.455  -1.925  1.00 19.70           O  
ATOM   2551  CB  VAL A 355      -9.253  21.663   1.326  1.00 16.13           C  
ATOM   2552  CG1 VAL A 355      -8.668  23.123   1.324  1.00 15.73           C  
ATOM   2553  CG2 VAL A 355     -10.508  21.621   2.211  1.00 15.54           C  
ATOM   2554  N   GLN A 356      -7.320  20.852  -0.973  1.00 17.51           N  
ATOM   2555  CA  GLN A 356      -6.140  21.170  -1.782  1.00 20.36           C  
ATOM   2556  C   GLN A 356      -6.434  21.003  -3.260  1.00 21.59           C  
ATOM   2557  O   GLN A 356      -6.028  21.868  -4.081  1.00 22.24           O  
ATOM   2558  CB  GLN A 356      -4.897  20.297  -1.393  1.00 20.24           C  
ATOM   2559  CG  GLN A 356      -4.483  20.442   0.067  1.00 20.59           C  
ATOM   2560  CD  GLN A 356      -3.065  20.073   0.274  1.00 21.01           C  
ATOM   2561  OE1 GLN A 356      -2.780  18.920   0.588  1.00 20.05           O  
ATOM   2562  NE2 GLN A 356      -2.134  21.042   0.060  1.00 18.60           N  
ATOM   2563  N   ARG A 357      -7.165  19.927  -3.597  1.00 19.37           N  
ATOM   2564  CA  ARG A 357      -7.502  19.679  -4.994  1.00 18.58           C  
ATOM   2565  C   ARG A 357      -8.467  20.734  -5.563  1.00 21.01           C  
ATOM   2566  O   ARG A 357      -8.292  21.288  -6.661  1.00 20.65           O  
ATOM   2567  CB  ARG A 357      -8.148  18.324  -5.171  1.00 17.06           C  
ATOM   2568  CG  ARG A 357      -8.381  18.023  -6.717  1.00 19.65           C  
ATOM   2569  CD  ARG A 357      -9.579  17.089  -6.968  1.00 17.50           C  
ATOM   2570  NE  ARG A 357     -10.805  17.740  -6.601  1.00 18.51           N  
ATOM   2571  CZ  ARG A 357     -11.481  18.581  -7.404  1.00 21.09           C  
ATOM   2572  NH1 ARG A 357     -11.032  18.845  -8.628  1.00 16.54           N  
ATOM   2573  NH2 ARG A 357     -12.578  19.175  -6.951  1.00 19.48           N  
ATOM   2574  N   TYR A 358      -9.500  21.016  -4.798  1.00 20.10           N  
ATOM   2575  CA  TYR A 358     -10.493  21.968  -5.213  1.00 21.84           C  
ATOM   2576  C   TYR A 358      -9.990  23.385  -5.373  1.00 24.41           C  
ATOM   2577  O   TYR A 358     -10.233  24.019  -6.408  1.00 25.27           O  
ATOM   2578  CB  TYR A 358     -11.681  21.967  -4.218  1.00 19.78           C  
ATOM   2579  CG  TYR A 358     -12.715  23.030  -4.515  1.00 25.28           C  
ATOM   2580  CD1 TYR A 358     -12.701  24.220  -3.828  1.00 22.17           C  
ATOM   2581  CD2 TYR A 358     -13.707  22.843  -5.485  1.00 25.76           C  
ATOM   2582  CE1 TYR A 358     -13.680  25.193  -4.062  1.00 27.48           C  
ATOM   2583  CE2 TYR A 358     -14.712  23.838  -5.732  1.00 27.67           C  
ATOM   2584  CZ  TYR A 358     -14.662  24.999  -5.005  1.00 28.64           C  
ATOM   2585  OH  TYR A 358     -15.658  25.953  -5.089  1.00 33.86           O  
ATOM   2586  N   ILE A 359      -9.282  23.896  -4.375  1.00 23.45           N  
ATOM   2587  CA  ILE A 359      -8.861  25.308  -4.447  1.00 22.81           C  
ATOM   2588  C   ILE A 359      -7.721  25.532  -5.458  1.00 24.13           C  
ATOM   2589  O   ILE A 359      -7.567  26.641  -5.909  1.00 22.01           O  
ATOM   2590  CB  ILE A 359      -8.446  25.839  -3.041  1.00 20.53           C  
ATOM   2591  CG1 ILE A 359      -7.147  25.187  -2.605  1.00 17.39           C  
ATOM   2592  CG2 ILE A 359      -9.645  25.584  -1.983  1.00 17.30           C  
ATOM   2593  CD1 ILE A 359      -6.528  25.794  -1.234  1.00 18.76           C  
ATOM   2594  N   ASP A 360      -6.900  24.521  -5.773  1.00 21.15           N  
ATOM   2595  CA  ASP A 360      -5.880  24.713  -6.857  1.00 24.54           C  
ATOM   2596  C   ASP A 360      -5.094  25.964  -6.541  1.00 25.00           C  
ATOM   2597  O   ASP A 360      -5.090  26.919  -7.319  1.00 25.36           O  
ATOM   2598  CB  ASP A 360      -6.645  24.905  -8.184  1.00 24.22           C  
ATOM   2599  CG  ASP A 360      -5.748  25.007  -9.414  1.00 26.38           C  
ATOM   2600  OD1 ASP A 360      -4.606  24.492  -9.348  1.00 23.94           O  
ATOM   2601  OD2 ASP A 360      -6.228  25.578 -10.474  1.00 22.66           O  
ATOM   2602  N   LEU A 361      -4.428  25.921  -5.395  1.00 23.01           N  
ATOM   2603  CA  LEU A 361      -3.702  27.039  -4.833  1.00 22.52           C  
ATOM   2604  C   LEU A 361      -2.720  27.739  -5.774  1.00 22.28           C  
ATOM   2605  O   LEU A 361      -2.697  28.962  -5.772  1.00 20.21           O  
ATOM   2606  CB  LEU A 361      -2.970  26.642  -3.531  1.00 20.04           C  
ATOM   2607  CG  LEU A 361      -2.186  27.785  -2.799  1.00 21.49           C  
ATOM   2608  CD1 LEU A 361      -3.192  28.630  -2.034  1.00 20.10           C  
ATOM   2609  CD2 LEU A 361      -1.160  27.203  -1.762  1.00 18.58           C  
ATOM   2610  N   LEU A 362      -1.936  26.963  -6.521  1.00 20.78           N  
ATOM   2611  CA  LEU A 362      -0.954  27.513  -7.454  1.00 21.19           C  
ATOM   2612  C   LEU A 362      -1.265  26.868  -8.813  1.00 20.37           C  
ATOM   2613  O   LEU A 362      -0.635  25.888  -9.229  1.00 21.85           O  
ATOM   2614  CB  LEU A 362       0.436  27.164  -6.978  1.00 21.17           C  
ATOM   2615  CG  LEU A 362       0.807  27.899  -5.659  1.00 22.67           C  
ATOM   2616  CD1 LEU A 362       2.092  27.258  -5.054  1.00 24.49           C  
ATOM   2617  CD2 LEU A 362       1.010  29.404  -5.932  1.00 24.86           C  
ATOM   2618  N   PRO A 363      -2.264  27.413  -9.509  1.00 20.37           N  
ATOM   2619  CA  PRO A 363      -2.716  26.912 -10.821  1.00 19.84           C  
ATOM   2620  C   PRO A 363      -1.586  26.571 -11.809  1.00 18.13           C  
ATOM   2621  O   PRO A 363      -1.694  25.632 -12.599  1.00 21.08           O  
ATOM   2622  CB  PRO A 363      -3.624  28.066 -11.336  1.00 19.71           C  
ATOM   2623  CG  PRO A 363      -4.103  28.691 -10.097  1.00 18.08           C  
ATOM   2624  CD  PRO A 363      -2.871  28.728  -9.226  1.00 19.96           C  
ATOM   2625  N   THR A 364      -0.518  27.346 -11.808  1.00 18.21           N  
ATOM   2626  CA  THR A 364       0.569  26.999 -12.739  1.00 21.32           C  
ATOM   2627  C   THR A 364       1.867  26.786 -11.991  1.00 22.53           C  
ATOM   2628  O   THR A 364       2.972  27.107 -12.505  1.00 21.66           O  
ATOM   2629  CB  THR A 364       0.762  28.092 -13.843  1.00 22.18           C  
ATOM   2630  OG1 THR A 364       1.131  29.358 -13.261  1.00 23.05           O  
ATOM   2631  CG2 THR A 364      -0.538  28.282 -14.578  1.00 22.68           C  
ATOM   2632  N   SER A 365       1.741  26.247 -10.762  1.00 22.41           N  
ATOM   2633  CA  SER A 365       2.934  25.965  -9.942  1.00 23.06           C  
ATOM   2634  C   SER A 365       3.835  27.217  -9.910  1.00 23.12           C  
ATOM   2635  O   SER A 365       3.345  28.329  -9.758  1.00 23.18           O  
ATOM   2636  CB  SER A 365       3.681  24.796 -10.574  1.00 21.31           C  
ATOM   2637  OG  SER A 365       4.597  24.135  -9.671  1.00 20.90           O  
ATOM   2638  N   LEU A 366       5.144  27.011 -10.005  1.00 22.65           N  
ATOM   2639  CA  LEU A 366       6.081  28.112 -10.172  1.00 25.78           C  
ATOM   2640  C   LEU A 366       6.685  27.674 -11.545  1.00 25.40           C  
ATOM   2641  O   LEU A 366       6.797  26.466 -11.818  1.00 25.71           O  
ATOM   2642  CB  LEU A 366       7.203  28.129  -9.120  1.00 26.51           C  
ATOM   2643  CG  LEU A 366       6.939  28.394  -7.635  1.00 30.61           C  
ATOM   2644  CD1 LEU A 366       8.174  29.100  -7.031  1.00 28.10           C  
ATOM   2645  CD2 LEU A 366       5.659  29.194  -7.421  1.00 29.62           C  
ATOM   2646  N   PRO A 367       7.107  28.621 -12.388  1.00 26.45           N  
ATOM   2647  CA  PRO A 367       7.674  28.194 -13.692  1.00 26.84           C  
ATOM   2648  C   PRO A 367       8.952  27.403 -13.677  1.00 25.53           C  
ATOM   2649  O   PRO A 367       9.836  27.653 -12.908  1.00 28.45           O  
ATOM   2650  CB  PRO A 367       7.802  29.518 -14.495  1.00 28.71           C  
ATOM   2651  CG  PRO A 367       7.928  30.563 -13.496  1.00 29.61           C  
ATOM   2652  CD  PRO A 367       7.063  30.096 -12.261  1.00 27.70           C  
ATOM   2653  N   HIS A 368       9.042  26.415 -14.539  1.00 25.39           N  
ATOM   2654  CA  HIS A 368      10.232  25.575 -14.644  1.00 27.65           C  
ATOM   2655  C   HIS A 368      11.033  26.062 -15.865  1.00 30.11           C  
ATOM   2656  O   HIS A 368      10.662  27.071 -16.519  1.00 29.34           O  
ATOM   2657  CB  HIS A 368       9.838  24.089 -14.877  1.00 25.28           C  
ATOM   2658  CG  HIS A 368       9.347  23.368 -13.629  1.00 24.92           C  
ATOM   2659  ND1 HIS A 368       9.853  22.156 -13.262  1.00 26.61           N  
ATOM   2660  CD2 HIS A 368       8.519  23.797 -12.653  1.00 25.57           C  
ATOM   2661  CE1 HIS A 368       9.357  21.843 -12.045  1.00 24.94           C  
ATOM   2662  NE2 HIS A 368       8.565  22.793 -11.662  1.00 25.39           N  
ATOM   2663  N   ALA A 369      12.106  25.331 -16.160  1.00 30.22           N  
ATOM   2664  CA  ALA A 369      12.962  25.585 -17.342  1.00 30.39           C  
ATOM   2665  C   ALA A 369      13.694  24.270 -17.574  1.00 30.47           C  
ATOM   2666  O   ALA A 369      13.992  23.574 -16.582  1.00 29.60           O  
ATOM   2667  CB  ALA A 369      13.977  26.699 -17.050  1.00 31.00           C  
ATOM   2668  N   VAL A 370      14.000  23.906 -18.837  1.00 29.42           N  
ATOM   2669  CA  VAL A 370      14.720  22.651 -19.037  1.00 31.01           C  
ATOM   2670  C   VAL A 370      16.180  22.863 -18.764  1.00 32.18           C  
ATOM   2671  O   VAL A 370      16.704  23.932 -19.049  1.00 33.73           O  
ATOM   2672  CB  VAL A 370      14.547  22.012 -20.455  1.00 32.61           C  
ATOM   2673  CG1 VAL A 370      13.073  21.513 -20.601  1.00 30.14           C  
ATOM   2674  CG2 VAL A 370      14.992  23.013 -21.596  1.00 30.21           C  
ATOM   2675  N   THR A 371      16.834  21.856 -18.194  1.00 32.65           N  
ATOM   2676  CA  THR A 371      18.252  21.970 -17.819  1.00 33.95           C  
ATOM   2677  C   THR A 371      19.276  21.749 -18.936  1.00 36.23           C  
ATOM   2678  O   THR A 371      20.464  22.034 -18.752  1.00 37.12           O  
ATOM   2679  CB  THR A 371      18.594  21.014 -16.669  1.00 31.64           C  
ATOM   2680  OG1 THR A 371      18.228  19.682 -17.049  1.00 30.11           O  
ATOM   2681  CG2 THR A 371      17.834  21.419 -15.389  1.00 30.96           C  
ATOM   2682  N   CYS A 372      18.811  21.267 -20.087  1.00 38.76           N  
ATOM   2683  CA  CYS A 372      19.660  21.023 -21.269  1.00 40.46           C  
ATOM   2684  C   CYS A 372      18.740  20.877 -22.510  1.00 41.25           C  
ATOM   2685  O   CYS A 372      17.500  20.887 -22.375  1.00 39.82           O  
ATOM   2686  CB  CYS A 372      20.434  19.724 -21.076  1.00 40.10           C  
ATOM   2687  SG  CYS A 372      19.268  18.384 -20.810  1.00 44.80           S  
ATOM   2688  N   ASP A 373      19.339  20.751 -23.704  1.00 40.71           N  
ATOM   2689  CA  ASP A 373      18.559  20.553 -24.935  1.00 41.27           C  
ATOM   2690  C   ASP A 373      17.861  19.189 -24.832  1.00 40.94           C  
ATOM   2691  O   ASP A 373      18.502  18.159 -24.622  1.00 41.61           O  
ATOM   2692  CB  ASP A 373      19.463  20.539 -26.187  1.00 41.93           C  
ATOM   2693  CG  ASP A 373      20.178  21.856 -26.425  1.00 41.90           C  
ATOM   2694  OD1 ASP A 373      21.142  21.849 -27.225  1.00 44.14           O  
ATOM   2695  OD2 ASP A 373      19.789  22.894 -25.851  1.00 43.58           O  
ATOM   2696  N   ILE A 374      16.554  19.139 -25.004  1.00 40.99           N  
ATOM   2697  CA  ILE A 374      15.926  17.843 -24.857  1.00 40.88           C  
ATOM   2698  C   ILE A 374      14.834  17.580 -25.854  1.00 40.89           C  
ATOM   2699  O   ILE A 374      14.045  18.471 -26.147  1.00 41.96           O  
ATOM   2700  CB  ILE A 374      15.357  17.691 -23.408  1.00 41.74           C  
ATOM   2701  CG1 ILE A 374      14.892  16.261 -23.175  1.00 43.93           C  
ATOM   2702  CG2 ILE A 374      14.204  18.676 -23.168  1.00 42.04           C  
ATOM   2703  CD1 ILE A 374      14.125  16.090 -21.882  1.00 46.24           C  
ATOM   2704  N   LYS A 375      14.787  16.371 -26.385  1.00 41.18           N  
ATOM   2705  CA  LYS A 375      13.733  16.025 -27.322  1.00 43.41           C  
ATOM   2706  C   LYS A 375      12.536  15.594 -26.501  1.00 42.38           C  
ATOM   2707  O   LYS A 375      12.656  14.768 -25.622  1.00 42.50           O  
ATOM   2708  CB  LYS A 375      14.126  14.879 -28.268  1.00 45.99           C  
ATOM   2709  CG  LYS A 375      12.958  14.549 -29.219  1.00 49.10           C  
ATOM   2710  CD  LYS A 375      13.315  13.537 -30.312  1.00 52.20           C  
ATOM   2711  CE  LYS A 375      12.196  13.432 -31.342  1.00 52.78           C  
ATOM   2712  NZ  LYS A 375      11.761  14.801 -31.802  1.00 53.31           N  
ATOM   2713  N   PHE A 376      11.371  16.145 -26.796  1.00 41.23           N  
ATOM   2714  CA  PHE A 376      10.187  15.819 -26.023  1.00 39.77           C  
ATOM   2715  C   PHE A 376       9.082  15.642 -27.043  1.00 39.98           C  
ATOM   2716  O   PHE A 376       8.597  16.632 -27.628  1.00 39.45           O  
ATOM   2717  CB  PHE A 376       9.901  16.985 -25.047  1.00 37.28           C  
ATOM   2718  CG  PHE A 376       8.690  16.777 -24.208  1.00 36.11           C  
ATOM   2719  CD1 PHE A 376       8.603  15.705 -23.349  1.00 36.13           C  
ATOM   2720  CD2 PHE A 376       7.623  17.642 -24.294  1.00 34.61           C  
ATOM   2721  CE1 PHE A 376       7.445  15.495 -22.606  1.00 34.67           C  
ATOM   2722  CE2 PHE A 376       6.485  17.431 -23.574  1.00 33.57           C  
ATOM   2723  CZ  PHE A 376       6.391  16.363 -22.719  1.00 33.66           C  
ATOM   2724  N   ARG A 377       8.668  14.390 -27.233  1.00 40.27           N  
ATOM   2725  CA  ARG A 377       7.681  14.065 -28.244  1.00 40.96           C  
ATOM   2726  C   ARG A 377       8.298  14.562 -29.576  1.00 42.16           C  
ATOM   2727  O   ARG A 377       9.504  14.395 -29.788  1.00 41.60           O  
ATOM   2728  CB  ARG A 377       6.369  14.752 -27.895  1.00 40.24           C  
ATOM   2729  CG  ARG A 377       5.862  14.215 -26.564  1.00 40.35           C  
ATOM   2730  CD  ARG A 377       4.556  14.788 -26.187  1.00 39.89           C  
ATOM   2731  NE  ARG A 377       3.947  14.014 -25.126  1.00 37.94           N  
ATOM   2732  CZ  ARG A 377       2.714  14.248 -24.697  1.00 39.30           C  
ATOM   2733  NH1 ARG A 377       2.003  15.221 -25.270  1.00 37.87           N  
ATOM   2734  NH2 ARG A 377       2.211  13.558 -23.677  1.00 39.03           N  
ATOM   2735  N   ASN A 378       7.517  15.195 -30.450  1.00 42.59           N  
ATOM   2736  CA  ASN A 378       8.077  15.671 -31.714  1.00 42.44           C  
ATOM   2737  C   ASN A 378       8.716  17.031 -31.586  1.00 41.50           C  
ATOM   2738  O   ASN A 378       8.800  17.779 -32.552  1.00 41.07           O  
ATOM   2739  CB  ASN A 378       6.989  15.727 -32.776  1.00 43.51           C  
ATOM   2740  CG  ASN A 378       6.607  14.365 -33.255  1.00 45.64           C  
ATOM   2741  OD1 ASN A 378       7.467  13.578 -33.667  1.00 48.18           O  
ATOM   2742  ND2 ASN A 378       5.322  14.061 -33.203  1.00 46.58           N  
ATOM   2743  N   TYR A 379       9.161  17.387 -30.397  1.00 40.10           N  
ATOM   2744  CA  TYR A 379       9.761  18.706 -30.259  1.00 38.63           C  
ATOM   2745  C   TYR A 379      11.168  18.630 -29.760  1.00 38.43           C  
ATOM   2746  O   TYR A 379      11.608  17.589 -29.235  1.00 38.92           O  
ATOM   2747  CB  TYR A 379       8.916  19.615 -29.344  1.00 35.80           C  
ATOM   2748  CG  TYR A 379       7.434  19.496 -29.619  1.00 37.35           C  
ATOM   2749  CD1 TYR A 379       6.593  18.811 -28.727  1.00 37.36           C  
ATOM   2750  CD2 TYR A 379       6.875  19.981 -30.815  1.00 37.06           C  
ATOM   2751  CE1 TYR A 379       5.235  18.608 -29.014  1.00 37.58           C  
ATOM   2752  CE2 TYR A 379       5.525  19.790 -31.117  1.00 36.09           C  
ATOM   2753  CZ  TYR A 379       4.698  19.096 -30.210  1.00 38.43           C  
ATOM   2754  OH  TYR A 379       3.347  18.890 -30.474  1.00 36.03           O  
ATOM   2755  N   LEU A 380      11.871  19.746 -29.936  1.00 38.66           N  
ATOM   2756  CA  LEU A 380      13.249  19.866 -29.502  1.00 40.47           C  
ATOM   2757  C   LEU A 380      13.253  21.162 -28.708  1.00 39.79           C  
ATOM   2758  O   LEU A 380      13.075  22.265 -29.259  1.00 38.90           O  
ATOM   2759  CB  LEU A 380      14.202  19.868 -30.712  1.00 42.92           C  
ATOM   2760  CG  LEU A 380      13.815  18.807 -31.791  1.00 46.26           C  
ATOM   2761  CD1 LEU A 380      13.978  19.389 -33.204  1.00 47.65           C  
ATOM   2762  CD2 LEU A 380      14.648  17.535 -31.667  1.00 47.56           C  
ATOM   2763  N   ILE A 381      13.402  21.033 -27.388  1.00 37.93           N  
ATOM   2764  CA  ILE A 381      13.385  22.208 -26.530  1.00 36.78           C  
ATOM   2765  C   ILE A 381      14.772  22.547 -26.090  1.00 37.62           C  
ATOM   2766  O   ILE A 381      15.459  21.711 -25.494  1.00 36.75           O  
ATOM   2767  CB  ILE A 381      12.506  21.971 -25.286  1.00 35.60           C  
ATOM   2768  CG1 ILE A 381      11.207  21.313 -25.731  1.00 35.27           C  
ATOM   2769  CG2 ILE A 381      12.273  23.292 -24.585  1.00 32.75           C  
ATOM   2770  CD1 ILE A 381      10.201  21.051 -24.619  1.00 38.72           C  
ATOM   2771  N   PRO A 382      15.215  23.784 -26.371  1.00 37.99           N  
ATOM   2772  CA  PRO A 382      16.573  24.120 -25.965  1.00 39.14           C  
ATOM   2773  C   PRO A 382      16.749  24.443 -24.507  1.00 38.50           C  
ATOM   2774  O   PRO A 382      15.848  24.956 -23.876  1.00 37.49           O  
ATOM   2775  CB  PRO A 382      16.920  25.315 -26.850  1.00 39.75           C  
ATOM   2776  CG  PRO A 382      15.598  25.966 -27.057  1.00 41.18           C  
ATOM   2777  CD  PRO A 382      14.694  24.788 -27.315  1.00 38.75           C  
ATOM   2778  N   LYS A 383      17.955  24.148 -24.027  1.00 39.52           N  
ATOM   2779  CA  LYS A 383      18.384  24.411 -22.662  1.00 38.10           C  
ATOM   2780  C   LYS A 383      17.975  25.804 -22.221  1.00 37.25           C  
ATOM   2781  O   LYS A 383      18.238  26.791 -22.902  1.00 36.87           O  
ATOM   2782  CB  LYS A 383      19.904  24.266 -22.563  1.00 39.21           C  
ATOM   2783  CG  LYS A 383      20.474  24.705 -21.191  1.00 42.37           C  
ATOM   2784  CD  LYS A 383      21.967  24.474 -21.064  1.00 44.31           C  
ATOM   2785  CE  LYS A 383      22.457  25.042 -19.748  1.00 46.72           C  
ATOM   2786  NZ  LYS A 383      23.910  24.773 -19.576  1.00 50.42           N  
ATOM   2787  N   GLY A 384      17.307  25.888 -21.081  1.00 34.88           N  
ATOM   2788  CA  GLY A 384      16.896  27.180 -20.583  1.00 33.73           C  
ATOM   2789  C   GLY A 384      15.481  27.640 -20.940  1.00 32.95           C  
ATOM   2790  O   GLY A 384      15.008  28.596 -20.380  1.00 34.19           O  
ATOM   2791  N   THR A 385      14.781  26.950 -21.834  1.00 33.42           N  
ATOM   2792  CA  THR A 385      13.451  27.387 -22.213  1.00 32.50           C  
ATOM   2793  C   THR A 385      12.542  27.237 -21.018  1.00 32.50           C  
ATOM   2794  O   THR A 385      12.603  26.218 -20.356  1.00 32.52           O  
ATOM   2795  CB  THR A 385      12.910  26.538 -23.362  1.00 32.06           C  
ATOM   2796  OG1 THR A 385      13.798  26.669 -24.465  1.00 33.20           O  
ATOM   2797  CG2 THR A 385      11.514  26.966 -23.741  1.00 30.43           C  
ATOM   2798  N   THR A 386      11.739  28.269 -20.765  1.00 31.01           N  
ATOM   2799  CA  THR A 386      10.797  28.327 -19.667  1.00 30.61           C  
ATOM   2800  C   THR A 386       9.645  27.339 -19.930  1.00 29.79           C  
ATOM   2801  O   THR A 386       9.104  27.287 -21.040  1.00 28.88           O  
ATOM   2802  CB  THR A 386      10.230  29.772 -19.513  1.00 30.37           C  
ATOM   2803  OG1 THR A 386      11.315  30.700 -19.383  1.00 30.00           O  
ATOM   2804  CG2 THR A 386       9.316  29.887 -18.248  1.00 30.07           C  
ATOM   2805  N   ILE A 387       9.302  26.540 -18.915  1.00 28.07           N  
ATOM   2806  CA  ILE A 387       8.238  25.560 -19.010  1.00 25.36           C  
ATOM   2807  C   ILE A 387       7.193  25.932 -17.989  1.00 26.58           C  
ATOM   2808  O   ILE A 387       7.508  26.116 -16.805  1.00 24.02           O  
ATOM   2809  CB  ILE A 387       8.753  24.128 -18.675  1.00 27.81           C  
ATOM   2810  CG1 ILE A 387       9.942  23.744 -19.579  1.00 28.17           C  
ATOM   2811  CG2 ILE A 387       7.625  23.108 -18.759  1.00 26.60           C  
ATOM   2812  CD1 ILE A 387       9.617  23.676 -21.092  1.00 28.74           C  
ATOM   2813  N   LEU A 388       5.949  26.073 -18.432  1.00 25.18           N  
ATOM   2814  CA  LEU A 388       4.859  26.406 -17.512  1.00 25.03           C  
ATOM   2815  C   LEU A 388       3.973  25.156 -17.355  1.00 26.26           C  
ATOM   2816  O   LEU A 388       3.492  24.586 -18.351  1.00 26.02           O  
ATOM   2817  CB  LEU A 388       4.049  27.567 -18.060  1.00 25.02           C  
ATOM   2818  CG  LEU A 388       3.216  28.284 -16.999  1.00 27.18           C  
ATOM   2819  CD1 LEU A 388       4.114  28.951 -15.966  1.00 28.36           C  
ATOM   2820  CD2 LEU A 388       2.340  29.331 -17.706  1.00 29.47           C  
ATOM   2821  N   ILE A 389       3.758  24.710 -16.118  1.00 23.99           N  
ATOM   2822  CA  ILE A 389       2.965  23.499 -15.901  1.00 24.03           C  
ATOM   2823  C   ILE A 389       1.549  23.840 -15.498  1.00 23.10           C  
ATOM   2824  O   ILE A 389       1.338  24.708 -14.657  1.00 25.11           O  
ATOM   2825  CB  ILE A 389       3.670  22.593 -14.791  1.00 25.90           C  
ATOM   2826  CG1 ILE A 389       4.861  21.873 -15.402  1.00 28.03           C  
ATOM   2827  CG2 ILE A 389       2.736  21.594 -14.219  1.00 25.60           C  
ATOM   2828  CD1 ILE A 389       6.139  22.624 -15.322  1.00 30.98           C  
ATOM   2829  N   SER A 390       0.560  23.234 -16.128  1.00 21.46           N  
ATOM   2830  CA  SER A 390      -0.810  23.516 -15.677  1.00 23.00           C  
ATOM   2831  C   SER A 390      -1.219  22.533 -14.586  1.00 23.27           C  
ATOM   2832  O   SER A 390      -1.657  21.433 -14.898  1.00 24.04           O  
ATOM   2833  CB  SER A 390      -1.864  23.380 -16.780  1.00 22.62           C  
ATOM   2834  OG  SER A 390      -3.160  23.580 -16.173  1.00 25.34           O  
ATOM   2835  N   LEU A 391      -1.106  22.908 -13.322  1.00 24.33           N  
ATOM   2836  CA  LEU A 391      -1.516  21.972 -12.242  1.00 21.97           C  
ATOM   2837  C   LEU A 391      -3.071  21.899 -12.243  1.00 22.02           C  
ATOM   2838  O   LEU A 391      -3.698  20.839 -12.013  1.00 20.89           O  
ATOM   2839  CB  LEU A 391      -0.925  22.461 -10.888  1.00 21.35           C  
ATOM   2840  CG  LEU A 391       0.583  22.369 -10.703  1.00 21.06           C  
ATOM   2841  CD1 LEU A 391       0.985  22.822  -9.233  1.00 17.36           C  
ATOM   2842  CD2 LEU A 391       1.088  20.890 -10.920  1.00 20.58           C  
ATOM   2843  N   THR A 392      -3.717  23.011 -12.614  1.00 22.63           N  
ATOM   2844  CA  THR A 392      -5.188  23.033 -12.717  1.00 20.65           C  
ATOM   2845  C   THR A 392      -5.686  21.888 -13.622  1.00 22.75           C  
ATOM   2846  O   THR A 392      -6.692  21.213 -13.340  1.00 21.86           O  
ATOM   2847  CB  THR A 392      -5.683  24.357 -13.411  1.00 21.35           C  
ATOM   2848  OG1 THR A 392      -5.209  25.510 -12.698  1.00 23.41           O  
ATOM   2849  CG2 THR A 392      -7.185  24.412 -13.450  1.00 21.81           C  
ATOM   2850  N   SER A 393      -4.951  21.654 -14.703  1.00 22.66           N  
ATOM   2851  CA  SER A 393      -5.337  20.639 -15.695  1.00 23.99           C  
ATOM   2852  C   SER A 393      -5.242  19.224 -15.133  1.00 25.36           C  
ATOM   2853  O   SER A 393      -5.863  18.268 -15.644  1.00 26.72           O  
ATOM   2854  CB  SER A 393      -4.420  20.767 -16.915  1.00 25.15           C  
ATOM   2855  OG  SER A 393      -3.134  20.195 -16.644  1.00 24.21           O  
ATOM   2856  N   VAL A 394      -4.447  19.067 -14.076  1.00 23.98           N  
ATOM   2857  CA  VAL A 394      -4.309  17.740 -13.440  1.00 22.82           C  
ATOM   2858  C   VAL A 394      -5.263  17.643 -12.248  1.00 21.61           C  
ATOM   2859  O   VAL A 394      -6.047  16.723 -12.149  1.00 18.71           O  
ATOM   2860  CB  VAL A 394      -2.880  17.557 -12.937  1.00 24.47           C  
ATOM   2861  CG1 VAL A 394      -2.742  16.170 -12.229  1.00 20.08           C  
ATOM   2862  CG2 VAL A 394      -1.897  17.680 -14.191  1.00 22.71           C  
ATOM   2863  N   LEU A 395      -5.241  18.643 -11.373  1.00 21.08           N  
ATOM   2864  CA  LEU A 395      -6.122  18.621 -10.198  1.00 21.67           C  
ATOM   2865  C   LEU A 395      -7.570  18.612 -10.555  1.00 22.52           C  
ATOM   2866  O   LEU A 395      -8.405  18.135  -9.787  1.00 22.28           O  
ATOM   2867  CB  LEU A 395      -5.859  19.863  -9.338  1.00 22.56           C  
ATOM   2868  CG  LEU A 395      -4.456  19.895  -8.667  1.00 22.45           C  
ATOM   2869  CD1 LEU A 395      -4.278  21.278  -7.918  1.00 19.92           C  
ATOM   2870  CD2 LEU A 395      -4.365  18.721  -7.646  1.00 21.17           C  
ATOM   2871  N   HIS A 396      -7.895  19.168 -11.737  1.00 23.79           N  
ATOM   2872  CA  HIS A 396      -9.286  19.266 -12.154  1.00 24.90           C  
ATOM   2873  C   HIS A 396      -9.615  18.433 -13.385  1.00 25.97           C  
ATOM   2874  O   HIS A 396     -10.487  18.777 -14.185  1.00 25.53           O  
ATOM   2875  CB  HIS A 396      -9.680  20.752 -12.356  1.00 25.96           C  
ATOM   2876  CG  HIS A 396      -9.822  21.499 -11.055  1.00 29.58           C  
ATOM   2877  ND1 HIS A 396     -10.854  22.362 -10.800  1.00 32.63           N  
ATOM   2878  CD2 HIS A 396      -9.047  21.486  -9.935  1.00 29.04           C  
ATOM   2879  CE1 HIS A 396     -10.703  22.860  -9.565  1.00 33.33           C  
ATOM   2880  NE2 HIS A 396      -9.635  22.350  -9.036  1.00 27.29           N  
ATOM   2881  N   ASP A 397      -8.885  17.348 -13.540  1.00 25.12           N  
ATOM   2882  CA  ASP A 397      -9.120  16.436 -14.649  1.00 26.81           C  
ATOM   2883  C   ASP A 397     -10.575  15.922 -14.481  1.00 27.30           C  
ATOM   2884  O   ASP A 397     -10.905  15.378 -13.425  1.00 25.32           O  
ATOM   2885  CB  ASP A 397      -8.108  15.288 -14.567  1.00 25.76           C  
ATOM   2886  CG  ASP A 397      -8.251  14.286 -15.734  1.00 29.08           C  
ATOM   2887  OD1 ASP A 397      -7.498  14.407 -16.702  1.00 29.60           O  
ATOM   2888  OD2 ASP A 397      -9.110  13.404 -15.671  1.00 26.20           O  
ATOM   2889  N   ASN A 398     -11.435  16.085 -15.502  1.00 27.63           N  
ATOM   2890  CA  ASN A 398     -12.831  15.680 -15.307  1.00 30.89           C  
ATOM   2891  C   ASN A 398     -13.149  14.197 -15.474  1.00 28.68           C  
ATOM   2892  O   ASN A 398     -14.287  13.762 -15.277  1.00 27.86           O  
ATOM   2893  CB  ASN A 398     -13.785  16.579 -16.117  1.00 37.17           C  
ATOM   2894  CG  ASN A 398     -13.765  16.289 -17.586  1.00 42.01           C  
ATOM   2895  OD1 ASN A 398     -14.545  15.469 -18.081  1.00 47.17           O  
ATOM   2896  ND2 ASN A 398     -12.878  16.964 -18.307  1.00 47.47           N  
ATOM   2897  N   LYS A 399     -12.128  13.422 -15.805  1.00 28.20           N  
ATOM   2898  CA  LYS A 399     -12.302  11.990 -15.866  1.00 31.51           C  
ATOM   2899  C   LYS A 399     -11.825  11.414 -14.500  1.00 30.52           C  
ATOM   2900  O   LYS A 399     -12.464  10.533 -13.960  1.00 29.85           O  
ATOM   2901  CB  LYS A 399     -11.480  11.369 -16.975  1.00 34.89           C  
ATOM   2902  CG  LYS A 399     -11.743   9.888 -17.160  1.00 42.54           C  
ATOM   2903  CD  LYS A 399     -11.098   9.368 -18.490  1.00 49.55           C  
ATOM   2904  CE  LYS A 399     -11.924   8.223 -19.172  1.00 52.76           C  
ATOM   2905  NZ  LYS A 399     -11.440   7.903 -20.571  1.00 54.98           N  
ATOM   2906  N   GLU A 400     -10.698  11.882 -13.944  1.00 28.04           N  
ATOM   2907  CA  GLU A 400     -10.267  11.363 -12.626  1.00 25.45           C  
ATOM   2908  C   GLU A 400     -11.195  11.883 -11.515  1.00 24.45           C  
ATOM   2909  O   GLU A 400     -11.469  11.179 -10.557  1.00 25.38           O  
ATOM   2910  CB  GLU A 400      -8.824  11.791 -12.332  1.00 26.73           C  
ATOM   2911  CG  GLU A 400      -8.203  11.334 -10.995  1.00 21.93           C  
ATOM   2912  CD  GLU A 400      -7.884   9.856 -10.943  1.00 25.30           C  
ATOM   2913  OE1 GLU A 400      -7.304   9.376  -9.928  1.00 24.63           O  
ATOM   2914  OE2 GLU A 400      -8.190   9.161 -11.925  1.00 23.70           O  
ATOM   2915  N   PHE A 401     -11.694  13.111 -11.665  1.00 25.66           N  
ATOM   2916  CA  PHE A 401     -12.526  13.786 -10.669  1.00 24.47           C  
ATOM   2917  C   PHE A 401     -13.816  14.292 -11.322  1.00 25.96           C  
ATOM   2918  O   PHE A 401     -13.982  15.498 -11.531  1.00 24.22           O  
ATOM   2919  CB  PHE A 401     -11.707  14.978 -10.082  1.00 24.51           C  
ATOM   2920  CG  PHE A 401     -10.343  14.570  -9.506  1.00 24.25           C  
ATOM   2921  CD1 PHE A 401      -9.136  15.089 -10.051  1.00 24.25           C  
ATOM   2922  CD2 PHE A 401     -10.269  13.727  -8.382  1.00 23.29           C  
ATOM   2923  CE1 PHE A 401      -7.887  14.786  -9.480  1.00 21.94           C  
ATOM   2924  CE2 PHE A 401      -9.038  13.408  -7.800  1.00 21.73           C  
ATOM   2925  CZ  PHE A 401      -7.826  13.950  -8.345  1.00 22.49           C  
ATOM   2926  N   PRO A 402     -14.760  13.364 -11.657  1.00 29.18           N  
ATOM   2927  CA  PRO A 402     -16.020  13.835 -12.296  1.00 28.22           C  
ATOM   2928  C   PRO A 402     -16.578  15.005 -11.496  1.00 27.34           C  
ATOM   2929  O   PRO A 402     -16.556  14.975 -10.268  1.00 25.25           O  
ATOM   2930  CB  PRO A 402     -16.930  12.591 -12.273  1.00 28.24           C  
ATOM   2931  CG  PRO A 402     -15.939  11.418 -12.267  1.00 29.48           C  
ATOM   2932  CD  PRO A 402     -14.828  11.923 -11.298  1.00 26.26           C  
ATOM   2933  N   ASN A 403     -17.099  16.023 -12.195  1.00 28.92           N  
ATOM   2934  CA  ASN A 403     -17.628  17.266 -11.595  1.00 29.94           C  
ATOM   2935  C   ASN A 403     -16.462  17.896 -10.807  1.00 28.95           C  
ATOM   2936  O   ASN A 403     -16.559  18.175  -9.592  1.00 25.83           O  
ATOM   2937  CB  ASN A 403     -18.809  16.980 -10.655  1.00 33.55           C  
ATOM   2938  CG  ASN A 403     -20.008  16.437 -11.396  1.00 38.30           C  
ATOM   2939  OD1 ASN A 403     -20.379  16.955 -12.458  1.00 42.02           O  
ATOM   2940  ND2 ASN A 403     -20.601  15.369 -10.869  1.00 40.88           N  
ATOM   2941  N   PRO A 404     -15.352  18.136 -11.504  1.00 28.71           N  
ATOM   2942  CA  PRO A 404     -14.160  18.693 -10.876  1.00 29.21           C  
ATOM   2943  C   PRO A 404     -14.292  20.069 -10.262  1.00 31.18           C  
ATOM   2944  O   PRO A 404     -13.500  20.414  -9.342  1.00 28.58           O  
ATOM   2945  CB  PRO A 404     -13.105  18.594 -11.992  1.00 30.50           C  
ATOM   2946  CG  PRO A 404     -13.952  18.824 -13.278  1.00 29.25           C  
ATOM   2947  CD  PRO A 404     -15.179  17.954 -12.965  1.00 30.25           C  
ATOM   2948  N   GLU A 405     -15.275  20.852 -10.742  1.00 30.54           N  
ATOM   2949  CA  GLU A 405     -15.469  22.186 -10.202  1.00 32.50           C  
ATOM   2950  C   GLU A 405     -16.240  22.191  -8.911  1.00 31.77           C  
ATOM   2951  O   GLU A 405     -16.334  23.212  -8.244  1.00 31.59           O  
ATOM   2952  CB  GLU A 405     -16.170  23.070 -11.210  1.00 38.23           C  
ATOM   2953  CG  GLU A 405     -15.286  23.337 -12.416  1.00 44.73           C  
ATOM   2954  CD  GLU A 405     -13.838  23.638 -12.040  1.00 46.82           C  
ATOM   2955  OE1 GLU A 405     -13.559  24.664 -11.365  1.00 50.00           O  
ATOM   2956  OE2 GLU A 405     -12.972  22.827 -12.430  1.00 51.12           O  
ATOM   2957  N   MET A 406     -16.786  21.045  -8.546  1.00 29.93           N  
ATOM   2958  CA  MET A 406     -17.503  20.966  -7.289  1.00 31.56           C  
ATOM   2959  C   MET A 406     -16.587  20.497  -6.141  1.00 28.53           C  
ATOM   2960  O   MET A 406     -15.693  19.676  -6.331  1.00 27.28           O  
ATOM   2961  CB  MET A 406     -18.688  19.994  -7.423  1.00 35.90           C  
ATOM   2962  CG  MET A 406     -19.619  20.316  -8.590  1.00 44.25           C  
ATOM   2963  SD  MET A 406     -20.402  21.919  -8.300  1.00 54.91           S  
ATOM   2964  CE  MET A 406     -19.187  23.037  -9.168  1.00 54.28           C  
ATOM   2965  N   PHE A 407     -16.849  21.009  -4.942  1.00 28.52           N  
ATOM   2966  CA  PHE A 407     -16.089  20.601  -3.775  1.00 26.68           C  
ATOM   2967  C   PHE A 407     -16.785  19.339  -3.302  1.00 27.09           C  
ATOM   2968  O   PHE A 407     -17.973  19.337  -2.957  1.00 25.34           O  
ATOM   2969  CB  PHE A 407     -16.138  21.673  -2.687  1.00 26.31           C  
ATOM   2970  CG  PHE A 407     -15.511  21.233  -1.416  1.00 25.09           C  
ATOM   2971  CD1 PHE A 407     -14.130  21.219  -1.278  1.00 22.80           C  
ATOM   2972  CD2 PHE A 407     -16.308  20.810  -0.340  1.00 25.56           C  
ATOM   2973  CE1 PHE A 407     -13.539  20.740  -0.100  1.00 21.33           C  
ATOM   2974  CE2 PHE A 407     -15.715  20.324   0.840  1.00 24.12           C  
ATOM   2975  CZ  PHE A 407     -14.322  20.316   0.946  1.00 24.23           C  
ATOM   2976  N   ASP A 408     -16.039  18.252  -3.258  1.00 26.02           N  
ATOM   2977  CA  ASP A 408     -16.640  16.997  -2.858  1.00 24.94           C  
ATOM   2978  C   ASP A 408     -15.625  15.988  -2.312  1.00 21.86           C  
ATOM   2979  O   ASP A 408     -14.818  15.467  -3.077  1.00 22.72           O  
ATOM   2980  CB  ASP A 408     -17.357  16.416  -4.084  1.00 25.02           C  
ATOM   2981  CG  ASP A 408     -18.001  15.071  -3.808  1.00 26.46           C  
ATOM   2982  OD1 ASP A 408     -18.516  14.535  -4.788  1.00 28.53           O  
ATOM   2983  OD2 ASP A 408     -17.998  14.539  -2.656  1.00 26.99           O  
ATOM   2984  N   PRO A 409     -15.627  15.739  -0.986  1.00 20.10           N  
ATOM   2985  CA  PRO A 409     -14.686  14.775  -0.407  1.00 20.44           C  
ATOM   2986  C   PRO A 409     -14.635  13.435  -1.119  1.00 21.14           C  
ATOM   2987  O   PRO A 409     -13.644  12.714  -0.998  1.00 22.64           O  
ATOM   2988  CB  PRO A 409     -15.187  14.598   1.037  1.00 18.94           C  
ATOM   2989  CG  PRO A 409     -15.769  15.932   1.352  1.00 22.70           C  
ATOM   2990  CD  PRO A 409     -16.513  16.288   0.062  1.00 19.24           C  
ATOM   2991  N   HIS A 410     -15.729  13.053  -1.782  1.00 22.26           N  
ATOM   2992  CA  HIS A 410     -15.753  11.761  -2.513  1.00 23.55           C  
ATOM   2993  C   HIS A 410     -14.832  11.725  -3.740  1.00 21.98           C  
ATOM   2994  O   HIS A 410     -14.618  10.676  -4.329  1.00 21.18           O  
ATOM   2995  CB  HIS A 410     -17.193  11.348  -2.850  1.00 23.91           C  
ATOM   2996  CG  HIS A 410     -17.962  10.893  -1.667  1.00 27.00           C  
ATOM   2997  ND1 HIS A 410     -18.053   9.563  -1.291  1.00 29.28           N  
ATOM   2998  CD2 HIS A 410     -18.599  11.587  -0.670  1.00 31.05           C  
ATOM   2999  CE1 HIS A 410     -18.691   9.458  -0.143  1.00 27.96           C  
ATOM   3000  NE2 HIS A 410     -19.034  10.666   0.256  1.00 31.11           N  
ATOM   3001  N   HIS A 411     -14.268  12.863  -4.125  1.00 22.24           N  
ATOM   3002  CA  HIS A 411     -13.240  12.813  -5.191  1.00 21.56           C  
ATOM   3003  C   HIS A 411     -12.028  11.997  -4.652  1.00 21.48           C  
ATOM   3004  O   HIS A 411     -11.155  11.561  -5.426  1.00 18.29           O  
ATOM   3005  CB  HIS A 411     -12.796  14.214  -5.564  1.00 21.62           C  
ATOM   3006  CG  HIS A 411     -13.787  14.939  -6.440  1.00 19.04           C  
ATOM   3007  ND1 HIS A 411     -14.075  16.262  -6.278  1.00 21.04           N  
ATOM   3008  CD2 HIS A 411     -14.469  14.500  -7.524  1.00 21.33           C  
ATOM   3009  CE1 HIS A 411     -14.921  16.642  -7.250  1.00 20.97           C  
ATOM   3010  NE2 HIS A 411     -15.170  15.623  -8.004  1.00 24.10           N  
ATOM   3011  N   PHE A 412     -11.978  11.843  -3.316  1.00 20.06           N  
ATOM   3012  CA  PHE A 412     -10.910  11.061  -2.660  1.00 20.98           C  
ATOM   3013  C   PHE A 412     -11.460   9.890  -1.835  1.00 21.27           C  
ATOM   3014  O   PHE A 412     -10.881   9.497  -0.800  1.00 24.76           O  
ATOM   3015  CB  PHE A 412     -10.006  11.988  -1.781  1.00 20.74           C  
ATOM   3016  CG  PHE A 412      -9.188  12.919  -2.617  1.00 19.81           C  
ATOM   3017  CD1 PHE A 412      -7.942  12.526  -3.117  1.00 18.89           C  
ATOM   3018  CD2 PHE A 412      -9.682  14.177  -2.968  1.00 19.13           C  
ATOM   3019  CE1 PHE A 412      -7.265  13.317  -4.039  1.00 21.02           C  
ATOM   3020  CE2 PHE A 412      -9.021  14.976  -3.886  1.00 17.85           C  
ATOM   3021  CZ  PHE A 412      -7.788  14.593  -4.394  1.00 19.27           C  
ATOM   3022  N   LEU A 413     -12.584   9.336  -2.290  1.00 22.32           N  
ATOM   3023  CA  LEU A 413     -13.205   8.184  -1.668  1.00 22.76           C  
ATOM   3024  C   LEU A 413     -13.627   7.215  -2.755  1.00 22.10           C  
ATOM   3025  O   LEU A 413     -14.211   7.591  -3.790  1.00 22.38           O  
ATOM   3026  CB  LEU A 413     -14.426   8.596  -0.856  1.00 24.34           C  
ATOM   3027  CG  LEU A 413     -14.490   8.806   0.684  1.00 27.60           C  
ATOM   3028  CD1 LEU A 413     -13.184   9.002   1.380  1.00 24.54           C  
ATOM   3029  CD2 LEU A 413     -15.457   9.957   0.971  1.00 26.13           C  
ATOM   3030  N   ASP A 414     -13.328   5.946  -2.538  1.00 21.65           N  
ATOM   3031  CA  ASP A 414     -13.748   4.979  -3.518  1.00 22.96           C  
ATOM   3032  C   ASP A 414     -15.232   4.677  -3.337  1.00 23.60           C  
ATOM   3033  O   ASP A 414     -15.882   5.236  -2.452  1.00 21.45           O  
ATOM   3034  CB  ASP A 414     -12.900   3.692  -3.451  1.00 22.38           C  
ATOM   3035  CG  ASP A 414     -13.113   2.910  -2.182  1.00 24.16           C  
ATOM   3036  OD1 ASP A 414     -14.145   3.041  -1.481  1.00 24.49           O  
ATOM   3037  OD2 ASP A 414     -12.228   2.106  -1.891  1.00 26.79           O  
ATOM   3038  N   GLU A 415     -15.781   3.800  -4.197  1.00 24.61           N  
ATOM   3039  CA  GLU A 415     -17.192   3.506  -4.103  1.00 25.01           C  
ATOM   3040  C   GLU A 415     -17.614   2.824  -2.824  1.00 25.25           C  
ATOM   3041  O   GLU A 415     -18.797   2.728  -2.571  1.00 26.92           O  
ATOM   3042  CB  GLU A 415     -17.687   2.727  -5.342  1.00 25.16           C  
ATOM   3043  CG  GLU A 415     -17.370   3.434  -6.654  1.00 28.12           C  
ATOM   3044  CD  GLU A 415     -18.095   4.776  -6.759  1.00 31.58           C  
ATOM   3045  OE1 GLU A 415     -17.547   5.680  -7.392  1.00 32.77           O  
ATOM   3046  OE2 GLU A 415     -19.207   4.937  -6.211  1.00 30.79           O  
ATOM   3047  N   GLY A 416     -16.669   2.361  -2.012  1.00 25.33           N  
ATOM   3048  CA  GLY A 416     -16.990   1.771  -0.729  1.00 23.47           C  
ATOM   3049  C   GLY A 416     -16.739   2.723   0.433  1.00 24.87           C  
ATOM   3050  O   GLY A 416     -16.842   2.359   1.619  1.00 24.22           O  
ATOM   3051  N   GLY A 417     -16.353   3.963   0.140  1.00 25.45           N  
ATOM   3052  CA  GLY A 417     -16.133   4.910   1.243  1.00 24.68           C  
ATOM   3053  C   GLY A 417     -14.744   4.900   1.849  1.00 24.85           C  
ATOM   3054  O   GLY A 417     -14.490   5.554   2.873  1.00 22.73           O  
ATOM   3055  N   ASN A 418     -13.834   4.134   1.234  1.00 24.52           N  
ATOM   3056  CA  ASN A 418     -12.449   4.117   1.705  1.00 24.69           C  
ATOM   3057  C   ASN A 418     -11.667   5.272   1.087  1.00 21.72           C  
ATOM   3058  O   ASN A 418     -11.993   5.773  -0.012  1.00 22.98           O  
ATOM   3059  CB  ASN A 418     -11.756   2.776   1.370  1.00 23.19           C  
ATOM   3060  CG  ASN A 418     -12.582   1.598   1.833  1.00 26.02           C  
ATOM   3061  OD1 ASN A 418     -12.728   1.379   3.039  1.00 21.80           O  
ATOM   3062  ND2 ASN A 418     -13.198   0.891   0.886  1.00 24.57           N  
ATOM   3063  N   PHE A 419     -10.642   5.715   1.782  1.00 21.06           N  
ATOM   3064  CA  PHE A 419      -9.803   6.747   1.192  1.00 21.79           C  
ATOM   3065  C   PHE A 419      -9.194   6.274  -0.150  1.00 20.27           C  
ATOM   3066  O   PHE A 419      -8.643   5.167  -0.295  1.00 21.89           O  
ATOM   3067  CB  PHE A 419      -8.712   7.178   2.140  1.00 20.55           C  
ATOM   3068  CG  PHE A 419      -7.841   8.242   1.586  1.00 21.50           C  
ATOM   3069  CD1 PHE A 419      -6.661   7.913   0.881  1.00 21.04           C  
ATOM   3070  CD2 PHE A 419      -8.288   9.563   1.611  1.00 21.88           C  
ATOM   3071  CE1 PHE A 419      -5.893   8.893   0.277  1.00 21.30           C  
ATOM   3072  CE2 PHE A 419      -7.531  10.592   1.002  1.00 24.04           C  
ATOM   3073  CZ  PHE A 419      -6.369  10.277   0.303  1.00 23.15           C  
ATOM   3074  N   LYS A 420      -9.313   7.106  -1.147  1.00 22.00           N  
ATOM   3075  CA  LYS A 420      -8.796   6.761  -2.494  1.00 22.46           C  
ATOM   3076  C   LYS A 420      -7.733   7.794  -2.920  1.00 21.48           C  
ATOM   3077  O   LYS A 420      -8.031   8.952  -3.197  1.00 19.26           O  
ATOM   3078  CB  LYS A 420      -9.949   6.787  -3.502  1.00 23.09           C  
ATOM   3079  CG  LYS A 420      -9.540   6.334  -4.921  1.00 27.39           C  
ATOM   3080  CD  LYS A 420     -10.785   6.439  -5.897  1.00 34.05           C  
ATOM   3081  CE  LYS A 420     -11.548   7.804  -5.647  1.00 39.12           C  
ATOM   3082  NZ  LYS A 420     -12.322   8.452  -6.800  1.00 40.07           N  
ATOM   3083  N   LYS A 421      -6.500   7.369  -2.931  1.00 23.31           N  
ATOM   3084  CA  LYS A 421      -5.400   8.242  -3.296  1.00 26.27           C  
ATOM   3085  C   LYS A 421      -5.412   8.337  -4.842  1.00 24.80           C  
ATOM   3086  O   LYS A 421      -6.057   7.543  -5.517  1.00 23.04           O  
ATOM   3087  CB  LYS A 421      -4.093   7.683  -2.710  1.00 31.30           C  
ATOM   3088  CG  LYS A 421      -3.311   6.892  -3.649  1.00 38.38           C  
ATOM   3089  CD  LYS A 421      -3.898   5.538  -3.825  1.00 43.80           C  
ATOM   3090  CE  LYS A 421      -2.762   4.466  -3.959  1.00 46.52           C  
ATOM   3091  NZ  LYS A 421      -3.332   3.094  -4.203  1.00 49.90           N  
ATOM   3092  N   SER A 422      -4.758   9.328  -5.391  1.00 22.80           N  
ATOM   3093  CA  SER A 422      -4.785   9.522  -6.840  1.00 20.68           C  
ATOM   3094  C   SER A 422      -3.456  10.029  -7.335  1.00 22.67           C  
ATOM   3095  O   SER A 422      -2.804  10.864  -6.673  1.00 20.16           O  
ATOM   3096  CB  SER A 422      -5.834  10.568  -7.192  1.00 20.30           C  
ATOM   3097  OG  SER A 422      -5.676  11.031  -8.548  1.00 18.02           O  
ATOM   3098  N   LYS A 423      -3.060   9.534  -8.490  1.00 21.62           N  
ATOM   3099  CA  LYS A 423      -1.845   9.999  -9.158  1.00 23.15           C  
ATOM   3100  C   LYS A 423      -2.066  11.452  -9.616  1.00 20.72           C  
ATOM   3101  O   LYS A 423      -1.136  12.140  -9.998  1.00 19.60           O  
ATOM   3102  CB  LYS A 423      -1.611   9.182 -10.434  1.00 28.47           C  
ATOM   3103  CG  LYS A 423      -1.397   7.696 -10.275  1.00 35.80           C  
ATOM   3104  CD  LYS A 423      -1.228   7.003 -11.683  1.00 39.09           C  
ATOM   3105  CE  LYS A 423      -2.254   7.513 -12.773  1.00 42.25           C  
ATOM   3106  NZ  LYS A 423      -3.713   7.072 -12.614  1.00 45.68           N  
ATOM   3107  N   TYR A 424      -3.315  11.906  -9.645  1.00 21.35           N  
ATOM   3108  CA  TYR A 424      -3.584  13.298 -10.091  1.00 20.45           C  
ATOM   3109  C   TYR A 424      -3.544  14.358  -8.974  1.00 20.09           C  
ATOM   3110  O   TYR A 424      -3.830  15.547  -9.219  1.00 18.42           O  
ATOM   3111  CB  TYR A 424      -4.938  13.375 -10.741  1.00 22.03           C  
ATOM   3112  CG  TYR A 424      -5.036  12.612 -12.046  1.00 25.40           C  
ATOM   3113  CD1 TYR A 424      -4.877  11.216 -12.091  1.00 25.93           C  
ATOM   3114  CD2 TYR A 424      -5.314  13.306 -13.249  1.00 25.70           C  
ATOM   3115  CE1 TYR A 424      -4.989  10.510 -13.334  1.00 27.89           C  
ATOM   3116  CE2 TYR A 424      -5.426  12.626 -14.475  1.00 26.58           C  
ATOM   3117  CZ  TYR A 424      -5.263  11.234 -14.520  1.00 26.85           C  
ATOM   3118  OH  TYR A 424      -5.336  10.592 -15.753  1.00 28.52           O  
ATOM   3119  N   PHE A 425      -3.239  13.911  -7.773  1.00 17.73           N  
ATOM   3120  CA  PHE A 425      -3.179  14.802  -6.589  1.00 20.93           C  
ATOM   3121  C   PHE A 425      -1.797  15.450  -6.653  1.00 20.21           C  
ATOM   3122  O   PHE A 425      -0.833  14.895  -6.096  1.00 20.33           O  
ATOM   3123  CB  PHE A 425      -3.281  13.970  -5.278  1.00 21.26           C  
ATOM   3124  CG  PHE A 425      -3.329  14.818  -4.032  1.00 21.52           C  
ATOM   3125  CD1 PHE A 425      -4.378  15.737  -3.852  1.00 19.97           C  
ATOM   3126  CD2 PHE A 425      -2.306  14.790  -3.101  1.00 19.29           C  
ATOM   3127  CE1 PHE A 425      -4.424  16.578  -2.725  1.00 19.87           C  
ATOM   3128  CE2 PHE A 425      -2.356  15.637  -1.964  1.00 17.45           C  
ATOM   3129  CZ  PHE A 425      -3.385  16.536  -1.789  1.00 18.64           C  
ATOM   3130  N   MET A 426      -1.677  16.568  -7.350  1.00 18.87           N  
ATOM   3131  CA  MET A 426      -0.370  17.203  -7.449  1.00 20.66           C  
ATOM   3132  C   MET A 426      -0.399  18.647  -6.972  1.00 20.68           C  
ATOM   3133  O   MET A 426       0.182  19.473  -7.649  1.00 23.83           O  
ATOM   3134  CB  MET A 426       0.098  17.256  -8.899  1.00 21.89           C  
ATOM   3135  CG  MET A 426       0.227  15.971  -9.563  1.00 23.46           C  
ATOM   3136  SD  MET A 426       0.958  16.278 -11.264  1.00 25.42           S  
ATOM   3137  CE  MET A 426       1.550  14.828 -11.419  1.00 18.37           C  
ATOM   3138  N   PRO A 427      -1.036  18.965  -5.821  1.00 19.67           N  
ATOM   3139  CA  PRO A 427      -1.037  20.377  -5.428  1.00 18.12           C  
ATOM   3140  C   PRO A 427       0.356  20.868  -5.065  1.00 19.28           C  
ATOM   3141  O   PRO A 427       0.568  22.073  -4.959  1.00 18.02           O  
ATOM   3142  CB  PRO A 427      -1.958  20.405  -4.225  1.00 18.92           C  
ATOM   3143  CG  PRO A 427      -1.525  18.980  -3.502  1.00 18.02           C  
ATOM   3144  CD  PRO A 427      -1.637  18.106  -4.762  1.00 19.24           C  
ATOM   3145  N   PHE A 428       1.273  19.946  -4.796  1.00 17.48           N  
ATOM   3146  CA  PHE A 428       2.617  20.326  -4.450  1.00 17.88           C  
ATOM   3147  C   PHE A 428       3.519  20.223  -5.673  1.00 17.16           C  
ATOM   3148  O   PHE A 428       4.710  20.420  -5.559  1.00 16.55           O  
ATOM   3149  CB  PHE A 428       3.183  19.407  -3.350  1.00 17.18           C  
ATOM   3150  CG  PHE A 428       2.406  19.514  -2.071  1.00 18.69           C  
ATOM   3151  CD1 PHE A 428       2.717  20.529  -1.157  1.00 19.20           C  
ATOM   3152  CD2 PHE A 428       1.490  18.541  -1.718  1.00 18.25           C  
ATOM   3153  CE1 PHE A 428       2.019  20.656   0.052  1.00 20.09           C  
ATOM   3154  CE2 PHE A 428       0.761  18.626  -0.491  1.00 17.59           C  
ATOM   3155  CZ  PHE A 428       1.082  19.674   0.427  1.00 17.55           C  
ATOM   3156  N   SER A 429       2.898  19.980  -6.830  1.00 18.95           N  
ATOM   3157  CA  SER A 429       3.565  19.791  -8.095  1.00 20.11           C  
ATOM   3158  C   SER A 429       4.058  18.362  -8.144  1.00 19.61           C  
ATOM   3159  O   SER A 429       3.491  17.497  -7.471  1.00 20.86           O  
ATOM   3160  CB  SER A 429       4.736  20.751  -8.275  1.00 20.36           C  
ATOM   3161  OG  SER A 429       5.177  20.707  -9.635  1.00 26.03           O  
ATOM   3162  N   ALA A 430       5.119  18.125  -8.904  1.00 19.74           N  
ATOM   3163  CA  ALA A 430       5.629  16.794  -9.118  1.00 21.47           C  
ATOM   3164  C   ALA A 430       7.069  16.784  -9.612  1.00 20.11           C  
ATOM   3165  O   ALA A 430       7.631  17.800  -9.978  1.00 22.11           O  
ATOM   3166  CB  ALA A 430       4.713  16.047 -10.148  1.00 21.71           C  
ATOM   3167  N   GLY A 431       7.663  15.610  -9.594  1.00 20.74           N  
ATOM   3168  CA  GLY A 431       9.050  15.465 -10.002  1.00 21.81           C  
ATOM   3169  C   GLY A 431      10.101  16.005  -9.024  1.00 24.60           C  
ATOM   3170  O   GLY A 431       9.856  16.146  -7.792  1.00 24.40           O  
ATOM   3171  N   LYS A 432      11.257  16.342  -9.584  1.00 22.39           N  
ATOM   3172  CA  LYS A 432      12.404  16.793  -8.802  1.00 25.63           C  
ATOM   3173  C   LYS A 432      12.210  18.087  -8.026  1.00 23.69           C  
ATOM   3174  O   LYS A 432      12.843  18.252  -6.996  1.00 22.86           O  
ATOM   3175  CB  LYS A 432      13.645  16.940  -9.710  1.00 26.79           C  
ATOM   3176  CG  LYS A 432      13.876  15.767 -10.577  1.00 29.43           C  
ATOM   3177  CD  LYS A 432      14.064  14.536  -9.766  1.00 32.63           C  
ATOM   3178  CE  LYS A 432      15.515  14.142  -9.756  1.00 34.99           C  
ATOM   3179  NZ  LYS A 432      15.722  12.944  -8.825  1.00 37.09           N  
ATOM   3180  N   ARG A 433      11.367  19.004  -8.530  1.00 21.94           N  
ATOM   3181  CA  ARG A 433      11.100  20.276  -7.855  1.00 22.50           C  
ATOM   3182  C   ARG A 433       9.843  20.220  -6.943  1.00 21.86           C  
ATOM   3183  O   ARG A 433       9.412  21.260  -6.446  1.00 22.43           O  
ATOM   3184  CB  ARG A 433      10.898  21.391  -8.896  1.00 26.48           C  
ATOM   3185  CG  ARG A 433      12.148  22.026  -9.427  1.00 26.63           C  
ATOM   3186  CD  ARG A 433      12.615  23.185  -8.557  1.00 29.42           C  
ATOM   3187  NE  ARG A 433      13.831  23.557  -9.214  1.00 31.47           N  
ATOM   3188  CZ  ARG A 433      14.636  24.571  -8.972  1.00 29.64           C  
ATOM   3189  NH1 ARG A 433      15.677  24.651  -9.772  1.00 27.94           N  
ATOM   3190  NH2 ARG A 433      14.449  25.446  -7.989  1.00 25.22           N  
ATOM   3191  N   ILE A 434       9.253  19.034  -6.757  1.00 19.67           N  
ATOM   3192  CA  ILE A 434       8.107  18.910  -5.839  1.00 20.05           C  
ATOM   3193  C   ILE A 434       8.419  19.643  -4.518  1.00 19.04           C  
ATOM   3194  O   ILE A 434       9.543  19.621  -4.035  1.00 20.00           O  
ATOM   3195  CB  ILE A 434       7.752  17.435  -5.554  1.00 18.71           C  
ATOM   3196  CG1 ILE A 434       6.347  17.344  -4.907  1.00 16.63           C  
ATOM   3197  CG2 ILE A 434       8.838  16.756  -4.696  1.00 18.12           C  
ATOM   3198  CD1 ILE A 434       5.800  15.920  -4.920  1.00 14.30           C  
ATOM   3199  N   CYS A 435       7.411  20.319  -3.992  1.00 17.73           N  
ATOM   3200  CA  CYS A 435       7.504  21.144  -2.790  1.00 18.45           C  
ATOM   3201  C   CYS A 435       8.367  20.413  -1.742  1.00 19.93           C  
ATOM   3202  O   CYS A 435       8.025  19.358  -1.331  1.00 19.09           O  
ATOM   3203  CB  CYS A 435       6.095  21.377  -2.207  1.00 17.74           C  
ATOM   3204  SG  CYS A 435       6.172  22.248  -0.620  1.00 21.40           S  
ATOM   3205  N   VAL A 436       9.475  20.992  -1.322  1.00 20.12           N  
ATOM   3206  CA  VAL A 436      10.327  20.370  -0.325  1.00 22.91           C  
ATOM   3207  C   VAL A 436       9.566  20.371   1.035  1.00 22.85           C  
ATOM   3208  O   VAL A 436       9.906  19.652   1.961  1.00 21.67           O  
ATOM   3209  CB  VAL A 436      11.691  21.155  -0.275  1.00 26.41           C  
ATOM   3210  CG1 VAL A 436      11.517  22.450   0.466  1.00 24.15           C  
ATOM   3211  CG2 VAL A 436      12.817  20.271   0.345  1.00 30.68           C  
ATOM   3212  N   GLY A 437       8.505  21.144   1.125  1.00 20.59           N  
ATOM   3213  CA  GLY A 437       7.749  21.204   2.364  1.00 22.15           C  
ATOM   3214  C   GLY A 437       6.512  20.359   2.332  1.00 24.04           C  
ATOM   3215  O   GLY A 437       5.638  20.515   3.163  1.00 26.32           O  
ATOM   3216  N   GLU A 438       6.446  19.419   1.388  1.00 21.85           N  
ATOM   3217  CA  GLU A 438       5.266  18.608   1.301  1.00 23.50           C  
ATOM   3218  C   GLU A 438       4.829  17.931   2.613  1.00 23.42           C  
ATOM   3219  O   GLU A 438       3.668  18.021   3.025  1.00 24.15           O  
ATOM   3220  CB  GLU A 438       5.454  17.555   0.222  1.00 23.05           C  
ATOM   3221  CG  GLU A 438       4.327  16.625   0.098  1.00 24.86           C  
ATOM   3222  CD  GLU A 438       4.547  15.590  -0.982  1.00 28.87           C  
ATOM   3223  OE1 GLU A 438       5.708  15.094  -1.218  1.00 31.16           O  
ATOM   3224  OE2 GLU A 438       3.534  15.241  -1.588  1.00 32.12           O  
ATOM   3225  N   ALA A 439       5.741  17.182   3.215  1.00 23.20           N  
ATOM   3226  CA  ALA A 439       5.418  16.477   4.453  1.00 24.02           C  
ATOM   3227  C   ALA A 439       5.001  17.466   5.558  1.00 22.29           C  
ATOM   3228  O   ALA A 439       3.962  17.279   6.181  1.00 22.77           O  
ATOM   3229  CB  ALA A 439       6.640  15.570   4.900  1.00 21.62           C  
ATOM   3230  N   LEU A 440       5.802  18.498   5.798  1.00 22.62           N  
ATOM   3231  CA  LEU A 440       5.474  19.509   6.782  1.00 22.16           C  
ATOM   3232  C   LEU A 440       4.098  20.165   6.545  1.00 22.16           C  
ATOM   3233  O   LEU A 440       3.308  20.285   7.477  1.00 21.91           O  
ATOM   3234  CB  LEU A 440       6.577  20.596   6.835  1.00 22.52           C  
ATOM   3235  CG  LEU A 440       6.235  21.765   7.745  1.00 24.71           C  
ATOM   3236  CD1 LEU A 440       6.253  21.274   9.177  1.00 24.94           C  
ATOM   3237  CD2 LEU A 440       7.219  22.907   7.614  1.00 23.57           C  
ATOM   3238  N   ALA A 441       3.770  20.518   5.297  1.00 21.00           N  
ATOM   3239  CA  ALA A 441       2.496  21.128   5.013  1.00 20.74           C  
ATOM   3240  C   ALA A 441       1.370  20.089   5.286  1.00 21.49           C  
ATOM   3241  O   ALA A 441       0.355  20.437   5.854  1.00 21.06           O  
ATOM   3242  CB  ALA A 441       2.441  21.589   3.521  1.00 19.80           C  
ATOM   3243  N   GLY A 442       1.553  18.823   4.901  1.00 21.94           N  
ATOM   3244  CA  GLY A 442       0.499  17.849   5.176  1.00 21.75           C  
ATOM   3245  C   GLY A 442       0.254  17.756   6.699  1.00 25.47           C  
ATOM   3246  O   GLY A 442      -0.896  17.625   7.153  1.00 25.10           O  
ATOM   3247  N   MET A 443       1.315  17.852   7.505  1.00 24.28           N  
ATOM   3248  CA  MET A 443       1.138  17.781   8.963  1.00 26.65           C  
ATOM   3249  C   MET A 443       0.399  18.981   9.507  1.00 25.49           C  
ATOM   3250  O   MET A 443      -0.464  18.842  10.373  1.00 26.05           O  
ATOM   3251  CB  MET A 443       2.489  17.711   9.700  1.00 27.17           C  
ATOM   3252  CG  MET A 443       3.228  16.393   9.649  1.00 32.09           C  
ATOM   3253  SD  MET A 443       4.742  16.438  10.770  1.00 32.80           S  
ATOM   3254  CE  MET A 443       6.204  16.553   9.510  1.00 38.69           C  
ATOM   3255  N   GLU A 444       0.777  20.174   9.030  1.00 24.68           N  
ATOM   3256  CA  GLU A 444       0.127  21.380   9.480  1.00 23.52           C  
ATOM   3257  C   GLU A 444      -1.383  21.378   9.150  1.00 22.67           C  
ATOM   3258  O   GLU A 444      -2.208  21.648  10.027  1.00 19.17           O  
ATOM   3259  CB  GLU A 444       0.826  22.639   8.902  1.00 24.85           C  
ATOM   3260  CG  GLU A 444       2.249  22.845   9.420  1.00 28.37           C  
ATOM   3261  CD  GLU A 444       3.060  24.001   8.724  1.00 30.31           C  
ATOM   3262  OE1 GLU A 444       3.047  24.190   7.499  1.00 37.19           O  
ATOM   3263  OE2 GLU A 444       3.761  24.710   9.380  1.00 32.07           O  
ATOM   3264  N   LEU A 445      -1.736  21.079   7.895  1.00 21.37           N  
ATOM   3265  CA  LEU A 445      -3.138  21.062   7.486  1.00 22.33           C  
ATOM   3266  C   LEU A 445      -3.906  20.020   8.337  1.00 21.58           C  
ATOM   3267  O   LEU A 445      -4.963  20.301   8.867  1.00 21.52           O  
ATOM   3268  CB  LEU A 445      -3.266  20.703   5.988  1.00 21.31           C  
ATOM   3269  CG  LEU A 445      -2.621  21.729   5.035  1.00 20.92           C  
ATOM   3270  CD1 LEU A 445      -2.721  21.210   3.545  1.00 20.41           C  
ATOM   3271  CD2 LEU A 445      -3.370  23.025   5.174  1.00 19.07           C  
ATOM   3272  N   PHE A 446      -3.388  18.795   8.431  1.00 22.02           N  
ATOM   3273  CA  PHE A 446      -4.134  17.786   9.175  1.00 22.86           C  
ATOM   3274  C   PHE A 446      -4.186  18.096  10.676  1.00 22.01           C  
ATOM   3275  O   PHE A 446      -5.273  18.078  11.292  1.00 20.77           O  
ATOM   3276  CB  PHE A 446      -3.516  16.378   8.985  1.00 24.34           C  
ATOM   3277  CG  PHE A 446      -4.263  15.313   9.712  1.00 23.57           C  
ATOM   3278  CD1 PHE A 446      -3.763  14.785  10.923  1.00 25.48           C  
ATOM   3279  CD2 PHE A 446      -5.473  14.846   9.219  1.00 21.67           C  
ATOM   3280  CE1 PHE A 446      -4.473  13.778  11.606  1.00 24.24           C  
ATOM   3281  CE2 PHE A 446      -6.200  13.838   9.899  1.00 25.12           C  
ATOM   3282  CZ  PHE A 446      -5.682  13.312  11.111  1.00 23.33           C  
ATOM   3283  N   LEU A 447      -3.023  18.374  11.253  1.00 20.97           N  
ATOM   3284  CA  LEU A 447      -3.048  18.665  12.698  1.00 25.11           C  
ATOM   3285  C   LEU A 447      -3.752  19.979  13.092  1.00 24.19           C  
ATOM   3286  O   LEU A 447      -4.498  20.028  14.071  1.00 25.22           O  
ATOM   3287  CB  LEU A 447      -1.647  18.587  13.259  1.00 21.97           C  
ATOM   3288  CG  LEU A 447      -1.045  17.190  13.127  1.00 22.71           C  
ATOM   3289  CD1 LEU A 447       0.399  17.307  13.534  1.00 23.77           C  
ATOM   3290  CD2 LEU A 447      -1.816  16.106  13.988  1.00 25.19           C  
ATOM   3291  N   PHE A 448      -3.568  21.037  12.325  1.00 25.17           N  
ATOM   3292  CA  PHE A 448      -4.257  22.282  12.702  1.00 24.51           C  
ATOM   3293  C   PHE A 448      -5.761  22.141  12.463  1.00 24.47           C  
ATOM   3294  O   PHE A 448      -6.576  22.533  13.293  1.00 22.52           O  
ATOM   3295  CB  PHE A 448      -3.736  23.523  11.929  1.00 24.88           C  
ATOM   3296  CG  PHE A 448      -2.316  23.947  12.276  1.00 25.77           C  
ATOM   3297  CD1 PHE A 448      -1.698  23.532  13.450  1.00 26.43           C  
ATOM   3298  CD2 PHE A 448      -1.571  24.686  11.371  1.00 26.97           C  
ATOM   3299  CE1 PHE A 448      -0.365  23.873  13.712  1.00 27.26           C  
ATOM   3300  CE2 PHE A 448      -0.240  25.040  11.627  1.00 26.91           C  
ATOM   3301  CZ  PHE A 448       0.362  24.611  12.780  1.00 28.34           C  
ATOM   3302  N   LEU A 449      -6.151  21.579  11.327  1.00 24.46           N  
ATOM   3303  CA  LEU A 449      -7.569  21.479  11.076  1.00 23.52           C  
ATOM   3304  C   LEU A 449      -8.273  20.605  12.067  1.00 23.55           C  
ATOM   3305  O   LEU A 449      -9.372  20.973  12.526  1.00 21.66           O  
ATOM   3306  CB  LEU A 449      -7.856  21.002   9.640  1.00 24.64           C  
ATOM   3307  CG  LEU A 449      -7.529  22.082   8.585  1.00 23.60           C  
ATOM   3308  CD1 LEU A 449      -7.633  21.542   7.127  1.00 24.50           C  
ATOM   3309  CD2 LEU A 449      -8.511  23.299   8.784  1.00 23.72           C  
ATOM   3310  N   THR A 450      -7.669  19.450  12.409  1.00 22.64           N  
ATOM   3311  CA  THR A 450      -8.334  18.578  13.356  1.00 23.07           C  
ATOM   3312  C   THR A 450      -8.352  19.211  14.763  1.00 24.17           C  
ATOM   3313  O   THR A 450      -9.347  19.076  15.494  1.00 24.68           O  
ATOM   3314  CB  THR A 450      -7.705  17.133  13.416  1.00 22.87           C  
ATOM   3315  OG1 THR A 450      -6.317  17.235  13.667  1.00 23.19           O  
ATOM   3316  CG2 THR A 450      -7.904  16.370  12.073  1.00 23.01           C  
ATOM   3317  N   SER A 451      -7.282  19.900  15.140  1.00 22.94           N  
ATOM   3318  CA  SER A 451      -7.226  20.572  16.453  1.00 23.65           C  
ATOM   3319  C   SER A 451      -8.318  21.615  16.558  1.00 24.98           C  
ATOM   3320  O   SER A 451      -9.029  21.709  17.556  1.00 25.10           O  
ATOM   3321  CB  SER A 451      -5.852  21.217  16.665  1.00 22.31           C  
ATOM   3322  OG  SER A 451      -4.923  20.166  16.925  1.00 23.72           O  
ATOM   3323  N   ILE A 452      -8.504  22.368  15.488  1.00 23.97           N  
ATOM   3324  CA  ILE A 452      -9.520  23.361  15.494  1.00 25.13           C  
ATOM   3325  C   ILE A 452     -10.914  22.702  15.615  1.00 27.45           C  
ATOM   3326  O   ILE A 452     -11.759  23.109  16.427  1.00 26.44           O  
ATOM   3327  CB  ILE A 452      -9.470  24.176  14.172  1.00 24.61           C  
ATOM   3328  CG1 ILE A 452      -8.228  25.098  14.179  1.00 23.92           C  
ATOM   3329  CG2 ILE A 452     -10.722  25.071  14.031  1.00 26.57           C  
ATOM   3330  CD1 ILE A 452      -8.046  25.888  12.837  1.00 21.28           C  
ATOM   3331  N   LEU A 453     -11.137  21.641  14.843  1.00 28.59           N  
ATOM   3332  CA  LEU A 453     -12.448  21.031  14.838  1.00 27.89           C  
ATOM   3333  C   LEU A 453     -12.724  20.190  16.082  1.00 29.99           C  
ATOM   3334  O   LEU A 453     -13.869  19.950  16.410  1.00 31.21           O  
ATOM   3335  CB  LEU A 453     -12.585  20.237  13.565  1.00 25.06           C  
ATOM   3336  CG  LEU A 453     -12.718  21.161  12.346  1.00 25.08           C  
ATOM   3337  CD1 LEU A 453     -12.810  20.354  11.035  1.00 24.26           C  
ATOM   3338  CD2 LEU A 453     -13.955  21.972  12.503  1.00 26.64           C  
ATOM   3339  N   GLN A 454     -11.668  19.778  16.764  1.00 30.71           N  
ATOM   3340  CA  GLN A 454     -11.759  19.014  18.007  1.00 31.86           C  
ATOM   3341  C   GLN A 454     -12.213  19.917  19.167  1.00 32.51           C  
ATOM   3342  O   GLN A 454     -12.910  19.453  20.081  1.00 31.38           O  
ATOM   3343  CB  GLN A 454     -10.404  18.421  18.367  1.00 31.62           C  
ATOM   3344  CG  GLN A 454     -10.375  17.610  19.662  1.00 33.08           C  
ATOM   3345  CD  GLN A 454      -8.949  17.337  20.111  1.00 33.91           C  
ATOM   3346  OE1 GLN A 454      -8.132  18.260  20.209  1.00 35.32           O  
ATOM   3347  NE2 GLN A 454      -8.641  16.074  20.393  1.00 32.99           N  
ATOM   3348  N   ASN A 455     -11.842  21.199  19.096  1.00 32.29           N  
ATOM   3349  CA  ASN A 455     -12.162  22.167  20.132  1.00 32.55           C  
ATOM   3350  C   ASN A 455     -13.305  23.154  19.891  1.00 32.06           C  
ATOM   3351  O   ASN A 455     -13.903  23.640  20.843  1.00 31.07           O  
ATOM   3352  CB  ASN A 455     -10.893  22.913  20.497  1.00 30.63           C  
ATOM   3353  CG  ASN A 455      -9.911  21.999  21.153  1.00 36.15           C  
ATOM   3354  OD1 ASN A 455     -10.049  21.670  22.353  1.00 35.87           O  
ATOM   3355  ND2 ASN A 455      -8.955  21.506  20.379  1.00 32.37           N  
ATOM   3356  N   PHE A 456     -13.640  23.407  18.638  1.00 31.48           N  
ATOM   3357  CA  PHE A 456     -14.678  24.364  18.348  1.00 33.35           C  
ATOM   3358  C   PHE A 456     -15.678  23.899  17.305  1.00 35.70           C  
ATOM   3359  O   PHE A 456     -15.405  23.002  16.488  1.00 34.35           O  
ATOM   3360  CB  PHE A 456     -14.058  25.666  17.810  1.00 33.64           C  
ATOM   3361  CG  PHE A 456     -12.956  26.254  18.660  1.00 34.69           C  
ATOM   3362  CD1 PHE A 456     -13.261  27.077  19.762  1.00 35.15           C  
ATOM   3363  CD2 PHE A 456     -11.613  26.014  18.343  1.00 33.61           C  
ATOM   3364  CE1 PHE A 456     -12.256  27.677  20.493  1.00 34.57           C  
ATOM   3365  CE2 PHE A 456     -10.585  26.597  19.056  1.00 32.27           C  
ATOM   3366  CZ  PHE A 456     -10.892  27.425  20.150  1.00 36.71           C  
ATOM   3367  N   ASN A 457     -16.856  24.518  17.345  1.00 35.75           N  
ATOM   3368  CA  ASN A 457     -17.842  24.294  16.301  1.00 35.88           C  
ATOM   3369  C   ASN A 457     -17.649  25.611  15.543  1.00 35.86           C  
ATOM   3370  O   ASN A 457     -17.317  26.641  16.159  1.00 36.20           O  
ATOM   3371  CB  ASN A 457     -19.279  24.215  16.855  1.00 35.88           C  
ATOM   3372  CG  ASN A 457     -19.568  22.899  17.507  1.00 37.66           C  
ATOM   3373  OD1 ASN A 457     -20.008  22.858  18.646  1.00 39.33           O  
ATOM   3374  ND2 ASN A 457     -19.323  21.807  16.790  1.00 36.39           N  
ATOM   3375  N   LEU A 458     -17.826  25.590  14.234  1.00 34.70           N  
ATOM   3376  CA  LEU A 458     -17.650  26.795  13.447  1.00 35.53           C  
ATOM   3377  C   LEU A 458     -19.027  27.335  13.153  1.00 36.95           C  
ATOM   3378  O   LEU A 458     -19.912  26.603  12.691  1.00 38.01           O  
ATOM   3379  CB  LEU A 458     -16.932  26.489  12.124  1.00 34.29           C  
ATOM   3380  CG  LEU A 458     -15.606  25.694  12.283  1.00 33.16           C  
ATOM   3381  CD1 LEU A 458     -14.912  25.477  10.876  1.00 31.11           C  
ATOM   3382  CD2 LEU A 458     -14.690  26.447  13.258  1.00 31.30           C  
ATOM   3383  N   LYS A 459     -19.197  28.617  13.419  1.00 37.13           N  
ATOM   3384  CA  LYS A 459     -20.464  29.274  13.219  1.00 39.21           C  
ATOM   3385  C   LYS A 459     -20.309  30.405  12.240  1.00 37.91           C  
ATOM   3386  O   LYS A 459     -19.617  31.383  12.501  1.00 38.76           O  
ATOM   3387  CB  LYS A 459     -20.981  29.801  14.554  1.00 41.60           C  
ATOM   3388  CG  LYS A 459     -22.088  30.853  14.414  1.00 47.52           C  
ATOM   3389  CD  LYS A 459     -23.382  30.246  13.861  1.00 50.62           C  
ATOM   3390  CE  LYS A 459     -24.409  31.350  13.480  1.00 53.26           C  
ATOM   3391  NZ  LYS A 459     -25.591  30.773  12.765  1.00 54.45           N  
ATOM   3392  N   SER A 460     -20.942  30.278  11.093  1.00 37.53           N  
ATOM   3393  CA  SER A 460     -20.843  31.337  10.105  1.00 39.22           C  
ATOM   3394  C   SER A 460     -21.926  32.407  10.358  1.00 41.12           C  
ATOM   3395  O   SER A 460     -23.048  32.067  10.742  1.00 40.42           O  
ATOM   3396  CB  SER A 460     -21.011  30.738   8.703  1.00 39.71           C  
ATOM   3397  OG  SER A 460     -20.929  31.741   7.710  1.00 40.28           O  
ATOM   3398  N   LEU A 461     -21.594  33.680  10.156  1.00 42.81           N  
ATOM   3399  CA  LEU A 461     -22.575  34.747  10.328  1.00 45.64           C  
ATOM   3400  C   LEU A 461     -23.624  34.652   9.230  1.00 47.67           C  
ATOM   3401  O   LEU A 461     -24.835  34.678   9.474  1.00 47.25           O  
ATOM   3402  CB  LEU A 461     -21.944  36.141  10.207  1.00 46.79           C  
ATOM   3403  CG  LEU A 461     -21.047  36.631  11.329  1.00 47.67           C  
ATOM   3404  CD1 LEU A 461     -21.805  36.542  12.671  1.00 46.53           C  
ATOM   3405  CD2 LEU A 461     -19.786  35.754  11.326  1.00 48.19           C  
ATOM   3406  N   VAL A 462     -23.148  34.589   7.995  1.00 49.07           N  
ATOM   3407  CA  VAL A 462     -24.081  34.500   6.909  1.00 49.93           C  
ATOM   3408  C   VAL A 462     -24.605  33.070   6.877  1.00 50.09           C  
ATOM   3409  O   VAL A 462     -24.015  32.149   7.453  1.00 49.40           O  
ATOM   3410  CB  VAL A 462     -23.385  34.870   5.571  1.00 50.65           C  
ATOM   3411  CG1 VAL A 462     -22.435  36.024   5.789  1.00 51.06           C  
ATOM   3412  CG2 VAL A 462     -22.635  33.699   5.030  1.00 52.60           C  
ATOM   3413  N   ASP A 463     -25.753  32.905   6.245  1.00 50.90           N  
ATOM   3414  CA  ASP A 463     -26.362  31.595   6.050  1.00 51.04           C  
ATOM   3415  C   ASP A 463     -25.429  30.943   5.009  1.00 49.96           C  
ATOM   3416  O   ASP A 463     -25.121  31.557   3.981  1.00 47.95           O  
ATOM   3417  CB  ASP A 463     -27.779  31.801   5.463  1.00 54.21           C  
ATOM   3418  CG  ASP A 463     -28.444  30.503   4.960  1.00 56.96           C  
ATOM   3419  OD1 ASP A 463     -29.664  30.574   4.644  1.00 57.97           O  
ATOM   3420  OD2 ASP A 463     -27.782  29.434   4.873  1.00 58.46           O  
ATOM   3421  N   PRO A 464     -24.938  29.719   5.288  1.00 49.50           N  
ATOM   3422  CA  PRO A 464     -24.047  29.004   4.367  1.00 49.33           C  
ATOM   3423  C   PRO A 464     -24.501  29.111   2.910  1.00 50.23           C  
ATOM   3424  O   PRO A 464     -23.687  29.278   2.007  1.00 49.58           O  
ATOM   3425  CB  PRO A 464     -24.099  27.571   4.889  1.00 48.45           C  
ATOM   3426  CG  PRO A 464     -24.099  27.782   6.383  1.00 49.39           C  
ATOM   3427  CD  PRO A 464     -25.041  29.005   6.579  1.00 49.51           C  
ATOM   3428  N   LYS A 465     -25.814  29.035   2.698  1.00 51.84           N  
ATOM   3429  CA  LYS A 465     -26.407  29.080   1.364  1.00 52.70           C  
ATOM   3430  C   LYS A 465     -26.096  30.313   0.582  1.00 52.62           C  
ATOM   3431  O   LYS A 465     -26.169  30.302  -0.644  1.00 52.70           O  
ATOM   3432  CB  LYS A 465     -27.928  28.976   1.458  1.00 55.42           C  
ATOM   3433  CG  LYS A 465     -28.408  27.605   1.858  1.00 57.25           C  
ATOM   3434  CD  LYS A 465     -29.863  27.589   2.255  1.00 59.49           C  
ATOM   3435  CE  LYS A 465     -30.235  26.192   2.790  1.00 60.60           C  
ATOM   3436  NZ  LYS A 465     -29.742  25.108   1.879  1.00 61.23           N  
ATOM   3437  N   ASN A 466     -25.755  31.374   1.301  1.00 52.26           N  
ATOM   3438  CA  ASN A 466     -25.479  32.675   0.717  1.00 52.07           C  
ATOM   3439  C   ASN A 466     -23.993  32.993   0.749  1.00 50.76           C  
ATOM   3440  O   ASN A 466     -23.526  33.909   0.091  1.00 49.38           O  
ATOM   3441  CB  ASN A 466     -26.280  33.721   1.514  1.00 56.62           C  
ATOM   3442  CG  ASN A 466     -26.196  35.111   0.918  1.00 59.64           C  
ATOM   3443  OD1 ASN A 466     -26.435  35.299  -0.294  1.00 62.60           O  
ATOM   3444  ND2 ASN A 466     -25.870  36.105   1.760  1.00 60.58           N  
ATOM   3445  N   LEU A 467     -23.252  32.214   1.526  1.00 49.32           N  
ATOM   3446  CA  LEU A 467     -21.815  32.402   1.676  1.00 48.29           C  
ATOM   3447  C   LEU A 467     -21.150  32.301   0.300  1.00 47.74           C  
ATOM   3448  O   LEU A 467     -21.293  31.295  -0.384  1.00 47.50           O  
ATOM   3449  CB  LEU A 467     -21.301  31.322   2.628  1.00 46.92           C  
ATOM   3450  CG  LEU A 467     -19.888  31.346   3.172  1.00 46.55           C  
ATOM   3451  CD1 LEU A 467     -19.626  32.692   3.857  1.00 44.69           C  
ATOM   3452  CD2 LEU A 467     -19.721  30.187   4.130  1.00 44.11           C  
ATOM   3453  N   ASP A 468     -20.449  33.344  -0.130  1.00 48.92           N  
ATOM   3454  CA  ASP A 468     -19.793  33.302  -1.453  1.00 49.92           C  
ATOM   3455  C   ASP A 468     -18.377  32.772  -1.318  1.00 49.48           C  
ATOM   3456  O   ASP A 468     -17.606  33.308  -0.555  1.00 50.09           O  
ATOM   3457  CB  ASP A 468     -19.745  34.696  -2.085  1.00 51.81           C  
ATOM   3458  CG  ASP A 468     -18.992  34.711  -3.431  1.00 55.83           C  
ATOM   3459  OD1 ASP A 468     -19.293  33.835  -4.296  1.00 56.83           O  
ATOM   3460  OD2 ASP A 468     -18.101  35.589  -3.622  1.00 56.18           O  
ATOM   3461  N   THR A 469     -18.024  31.723  -2.043  1.00 49.21           N  
ATOM   3462  CA  THR A 469     -16.685  31.184  -1.908  1.00 48.45           C  
ATOM   3463  C   THR A 469     -15.780  31.536  -3.083  1.00 48.62           C  
ATOM   3464  O   THR A 469     -14.690  30.983  -3.245  1.00 48.81           O  
ATOM   3465  CB  THR A 469     -16.730  29.685  -1.765  1.00 47.54           C  
ATOM   3466  OG1 THR A 469     -17.213  29.119  -2.984  1.00 47.71           O  
ATOM   3467  CG2 THR A 469     -17.627  29.297  -0.612  1.00 46.78           C  
ATOM   3468  N   THR A 470     -16.232  32.482  -3.883  1.00 49.25           N  
ATOM   3469  CA  THR A 470     -15.493  32.918  -5.069  1.00 49.51           C  
ATOM   3470  C   THR A 470     -14.103  33.509  -4.782  1.00 46.56           C  
ATOM   3471  O   THR A 470     -13.971  34.444  -3.999  1.00 47.03           O  
ATOM   3472  CB  THR A 470     -16.358  33.924  -5.804  1.00 51.35           C  
ATOM   3473  OG1 THR A 470     -17.540  33.240  -6.219  1.00 53.80           O  
ATOM   3474  CG2 THR A 470     -15.642  34.523  -7.000  1.00 52.45           C  
ATOM   3475  N   PRO A 471     -13.055  32.965  -5.432  1.00 44.37           N  
ATOM   3476  CA  PRO A 471     -11.672  33.441  -5.237  1.00 43.19           C  
ATOM   3477  C   PRO A 471     -11.493  34.916  -5.629  1.00 41.86           C  
ATOM   3478  O   PRO A 471     -12.145  35.402  -6.562  1.00 40.31           O  
ATOM   3479  CB  PRO A 471     -10.831  32.520  -6.156  1.00 42.35           C  
ATOM   3480  CG  PRO A 471     -11.775  31.341  -6.497  1.00 41.83           C  
ATOM   3481  CD  PRO A 471     -13.123  32.005  -6.551  1.00 43.61           C  
ATOM   3482  N   VAL A 472     -10.612  35.606  -4.912  1.00 40.99           N  
ATOM   3483  CA  VAL A 472     -10.295  37.001  -5.203  1.00 40.50           C  
ATOM   3484  C   VAL A 472      -9.177  36.957  -6.237  1.00 38.83           C  
ATOM   3485  O   VAL A 472      -8.374  36.032  -6.215  1.00 35.86           O  
ATOM   3486  CB  VAL A 472      -9.771  37.729  -3.959  1.00 39.88           C  
ATOM   3487  CG1 VAL A 472     -10.745  37.551  -2.802  1.00 42.68           C  
ATOM   3488  CG2 VAL A 472      -8.460  37.147  -3.549  1.00 43.06           C  
ATOM   3489  N   VAL A 473      -9.125  37.945  -7.133  1.00 37.48           N  
ATOM   3490  CA  VAL A 473      -8.075  38.002  -8.180  1.00 37.73           C  
ATOM   3491  C   VAL A 473      -6.704  38.132  -7.555  1.00 36.50           C  
ATOM   3492  O   VAL A 473      -6.523  38.905  -6.610  1.00 34.35           O  
ATOM   3493  CB  VAL A 473      -8.286  39.194  -9.129  1.00 39.61           C  
ATOM   3494  CG1 VAL A 473      -7.307  39.126 -10.321  1.00 38.56           C  
ATOM   3495  CG2 VAL A 473      -9.717  39.153  -9.619  1.00 40.06           C  
ATOM   3496  N   ASN A 474      -5.767  37.347  -8.080  1.00 34.64           N  
ATOM   3497  CA  ASN A 474      -4.413  37.303  -7.593  1.00 35.14           C  
ATOM   3498  C   ASN A 474      -3.545  36.853  -8.752  1.00 35.89           C  
ATOM   3499  O   ASN A 474      -3.987  36.101  -9.607  1.00 37.00           O  
ATOM   3500  CB  ASN A 474      -4.343  36.305  -6.424  1.00 34.62           C  
ATOM   3501  CG  ASN A 474      -3.010  36.293  -5.750  1.00 35.20           C  
ATOM   3502  OD1 ASN A 474      -2.031  35.763  -6.279  1.00 36.05           O  
ATOM   3503  ND2 ASN A 474      -2.950  36.883  -4.558  1.00 36.00           N  
ATOM   3504  N   GLY A 475      -2.295  37.298  -8.785  1.00 38.24           N  
ATOM   3505  CA  GLY A 475      -1.417  36.959  -9.898  1.00 36.89           C  
ATOM   3506  C   GLY A 475      -0.811  35.579  -9.917  1.00 39.20           C  
ATOM   3507  O   GLY A 475      -0.514  35.042 -11.011  1.00 39.72           O  
ATOM   3508  N   PHE A 476      -0.604  34.978  -8.744  1.00 38.84           N  
ATOM   3509  CA  PHE A 476      -0.051  33.618  -8.749  1.00 40.04           C  
ATOM   3510  C   PHE A 476      -0.878  32.543  -8.047  1.00 37.10           C  
ATOM   3511  O   PHE A 476      -0.774  31.373  -8.395  1.00 36.05           O  
ATOM   3512  CB  PHE A 476       1.388  33.587  -8.184  1.00 43.55           C  
ATOM   3513  CG  PHE A 476       2.450  33.746  -9.241  1.00 47.67           C  
ATOM   3514  CD1 PHE A 476       2.517  32.854 -10.327  1.00 50.52           C  
ATOM   3515  CD2 PHE A 476       3.384  34.796  -9.175  1.00 50.71           C  
ATOM   3516  CE1 PHE A 476       3.482  33.013 -11.351  1.00 50.88           C  
ATOM   3517  CE2 PHE A 476       4.366  34.971 -10.195  1.00 51.53           C  
ATOM   3518  CZ  PHE A 476       4.413  34.074 -11.274  1.00 52.67           C  
ATOM   3519  N   ALA A 477      -1.755  32.957  -7.137  1.00 36.26           N  
ATOM   3520  CA  ALA A 477      -2.543  32.012  -6.310  1.00 32.87           C  
ATOM   3521  C   ALA A 477      -4.061  32.141  -6.250  1.00 31.84           C  
ATOM   3522  O   ALA A 477      -4.578  33.236  -6.405  1.00 30.32           O  
ATOM   3523  CB  ALA A 477      -2.019  32.097  -4.863  1.00 29.15           C  
ATOM   3524  N   SER A 478      -4.756  31.015  -6.009  1.00 28.54           N  
ATOM   3525  CA  SER A 478      -6.217  31.028  -5.761  1.00 26.59           C  
ATOM   3526  C   SER A 478      -6.343  31.441  -4.306  1.00 27.12           C  
ATOM   3527  O   SER A 478      -5.935  30.710  -3.378  1.00 27.98           O  
ATOM   3528  CB  SER A 478      -6.806  29.638  -5.944  1.00 20.73           C  
ATOM   3529  OG  SER A 478      -6.525  29.211  -7.302  1.00 20.89           O  
ATOM   3530  N   VAL A 479      -6.910  32.615  -4.092  1.00 27.08           N  
ATOM   3531  CA  VAL A 479      -7.052  33.157  -2.750  1.00 26.87           C  
ATOM   3532  C   VAL A 479      -8.555  33.268  -2.441  1.00 26.87           C  
ATOM   3533  O   VAL A 479      -9.351  33.646  -3.297  1.00 26.55           O  
ATOM   3534  CB  VAL A 479      -6.323  34.554  -2.678  1.00 29.02           C  
ATOM   3535  CG1 VAL A 479      -6.596  35.235  -1.322  1.00 30.06           C  
ATOM   3536  CG2 VAL A 479      -4.781  34.347  -2.881  1.00 29.20           C  
ATOM   3537  N   PRO A 480      -8.951  32.928  -1.207  1.00 27.59           N  
ATOM   3538  CA  PRO A 480     -10.368  32.997  -0.843  1.00 26.29           C  
ATOM   3539  C   PRO A 480     -10.844  34.413  -0.490  1.00 26.98           C  
ATOM   3540  O   PRO A 480     -10.049  35.259  -0.123  1.00 24.62           O  
ATOM   3541  CB  PRO A 480     -10.460  32.076   0.370  1.00 26.13           C  
ATOM   3542  CG  PRO A 480      -9.064  32.336   1.086  1.00 26.60           C  
ATOM   3543  CD  PRO A 480      -8.093  32.489  -0.071  1.00 26.70           C  
ATOM   3544  N   PRO A 481     -12.165  34.643  -0.569  1.00 28.50           N  
ATOM   3545  CA  PRO A 481     -12.718  35.951  -0.235  1.00 28.18           C  
ATOM   3546  C   PRO A 481     -12.706  36.133   1.287  1.00 31.81           C  
ATOM   3547  O   PRO A 481     -12.416  35.186   2.060  1.00 29.14           O  
ATOM   3548  CB  PRO A 481     -14.127  35.897  -0.815  1.00 28.92           C  
ATOM   3549  CG  PRO A 481     -14.496  34.395  -0.842  1.00 28.03           C  
ATOM   3550  CD  PRO A 481     -13.172  33.743  -1.205  1.00 28.14           C  
ATOM   3551  N   PHE A 482     -13.030  37.350   1.724  1.00 31.01           N  
ATOM   3552  CA  PHE A 482     -13.067  37.683   3.135  1.00 31.28           C  
ATOM   3553  C   PHE A 482     -14.293  37.080   3.819  1.00 29.45           C  
ATOM   3554  O   PHE A 482     -15.371  37.111   3.260  1.00 34.14           O  
ATOM   3555  CB  PHE A 482     -13.113  39.237   3.275  1.00 34.02           C  
ATOM   3556  CG  PHE A 482     -13.341  39.734   4.699  1.00 35.87           C  
ATOM   3557  CD1 PHE A 482     -14.609  39.653   5.296  1.00 35.25           C  
ATOM   3558  CD2 PHE A 482     -12.273  40.240   5.461  1.00 37.23           C  
ATOM   3559  CE1 PHE A 482     -14.816  40.064   6.639  1.00 37.23           C  
ATOM   3560  CE2 PHE A 482     -12.475  40.664   6.819  1.00 37.27           C  
ATOM   3561  CZ  PHE A 482     -13.749  40.565   7.401  1.00 35.71           C  
ATOM   3562  N   TYR A 483     -14.152  36.591   5.045  1.00 27.46           N  
ATOM   3563  CA  TYR A 483     -15.297  36.074   5.803  1.00 26.44           C  
ATOM   3564  C   TYR A 483     -14.949  36.112   7.273  1.00 27.96           C  
ATOM   3565  O   TYR A 483     -13.793  36.202   7.647  1.00 29.70           O  
ATOM   3566  CB  TYR A 483     -15.622  34.606   5.399  1.00 27.22           C  
ATOM   3567  CG  TYR A 483     -14.511  33.610   5.706  1.00 25.86           C  
ATOM   3568  CD1 TYR A 483     -14.496  32.928   6.917  1.00 27.44           C  
ATOM   3569  CD2 TYR A 483     -13.449  33.410   4.828  1.00 25.66           C  
ATOM   3570  CE1 TYR A 483     -13.480  32.091   7.263  1.00 27.44           C  
ATOM   3571  CE2 TYR A 483     -12.381  32.545   5.167  1.00 26.14           C  
ATOM   3572  CZ  TYR A 483     -12.417  31.887   6.382  1.00 28.22           C  
ATOM   3573  OH  TYR A 483     -11.447  30.998   6.786  1.00 27.88           O  
ATOM   3574  N   GLN A 484     -15.938  36.018   8.127  1.00 29.45           N  
ATOM   3575  CA  GLN A 484     -15.643  35.978   9.532  1.00 32.44           C  
ATOM   3576  C   GLN A 484     -16.431  34.806  10.055  1.00 33.41           C  
ATOM   3577  O   GLN A 484     -17.362  34.325   9.397  1.00 34.65           O  
ATOM   3578  CB  GLN A 484     -16.076  37.282  10.249  1.00 33.87           C  
ATOM   3579  CG  GLN A 484     -15.256  38.496   9.826  1.00 37.98           C  
ATOM   3580  CD  GLN A 484     -15.497  39.766  10.691  1.00 39.66           C  
ATOM   3581  OE1 GLN A 484     -14.832  40.785  10.492  1.00 42.92           O  
ATOM   3582  NE2 GLN A 484     -16.431  39.696  11.626  1.00 40.22           N  
ATOM   3583  N   LEU A 485     -16.072  34.327  11.236  1.00 33.55           N  
ATOM   3584  CA  LEU A 485     -16.807  33.239  11.794  1.00 32.93           C  
ATOM   3585  C   LEU A 485     -16.542  33.247  13.280  1.00 33.16           C  
ATOM   3586  O   LEU A 485     -15.620  33.910  13.754  1.00 31.22           O  
ATOM   3587  CB  LEU A 485     -16.347  31.918  11.182  1.00 32.57           C  
ATOM   3588  CG  LEU A 485     -14.961  31.440  11.585  1.00 32.97           C  
ATOM   3589  CD1 LEU A 485     -14.750  29.978  11.083  1.00 30.16           C  
ATOM   3590  CD2 LEU A 485     -13.908  32.390  11.022  1.00 30.78           C  
ATOM   3591  N   CYS A 486     -17.376  32.534  14.016  1.00 33.51           N  
ATOM   3592  CA  CYS A 486     -17.196  32.471  15.473  1.00 35.47           C  
ATOM   3593  C   CYS A 486     -16.669  31.088  15.829  1.00 34.54           C  
ATOM   3594  O   CYS A 486     -17.169  30.071  15.330  1.00 35.54           O  
ATOM   3595  CB  CYS A 486     -18.528  32.718  16.205  1.00 36.05           C  
ATOM   3596  SG  CYS A 486     -19.377  34.291  15.691  1.00 41.39           S  
ATOM   3597  N   PHE A 487     -15.634  31.053  16.641  1.00 33.72           N  
ATOM   3598  CA  PHE A 487     -15.106  29.786  17.098  1.00 34.56           C  
ATOM   3599  C   PHE A 487     -15.753  29.531  18.439  1.00 35.71           C  
ATOM   3600  O   PHE A 487     -15.331  30.078  19.466  1.00 34.69           O  
ATOM   3601  CB  PHE A 487     -13.613  29.861  17.250  1.00 33.23           C  
ATOM   3602  CG  PHE A 487     -12.889  29.972  15.941  1.00 34.03           C  
ATOM   3603  CD1 PHE A 487     -12.402  28.821  15.297  1.00 32.97           C  
ATOM   3604  CD2 PHE A 487     -12.788  31.215  15.290  1.00 35.84           C  
ATOM   3605  CE1 PHE A 487     -11.797  28.906  14.028  1.00 32.16           C  
ATOM   3606  CE2 PHE A 487     -12.170  31.326  13.996  1.00 34.13           C  
ATOM   3607  CZ  PHE A 487     -11.690  30.155  13.365  1.00 32.49           C  
ATOM   3608  N   ILE A 488     -16.779  28.689  18.414  1.00 36.94           N  
ATOM   3609  CA  ILE A 488     -17.516  28.347  19.615  1.00 38.78           C  
ATOM   3610  C   ILE A 488     -17.037  27.065  20.280  1.00 39.24           C  
ATOM   3611  O   ILE A 488     -17.116  25.997  19.689  1.00 39.41           O  
ATOM   3612  CB  ILE A 488     -18.976  28.194  19.262  1.00 38.46           C  
ATOM   3613  CG1 ILE A 488     -19.404  29.418  18.474  1.00 39.19           C  
ATOM   3614  CG2 ILE A 488     -19.807  28.025  20.545  1.00 40.48           C  
ATOM   3615  CD1 ILE A 488     -20.807  29.338  17.883  1.00 40.44           C  
ATOM   3616  N   PRO A 489     -16.531  27.156  21.516  1.00 41.91           N  
ATOM   3617  CA  PRO A 489     -16.042  25.980  22.258  1.00 44.05           C  
ATOM   3618  C   PRO A 489     -17.031  24.843  21.997  1.00 47.36           C  
ATOM   3619  O   PRO A 489     -18.256  24.995  22.190  1.00 47.74           O  
ATOM   3620  CB  PRO A 489     -16.045  26.477  23.697  1.00 45.55           C  
ATOM   3621  CG  PRO A 489     -15.581  27.945  23.504  1.00 43.23           C  
ATOM   3622  CD  PRO A 489     -16.454  28.381  22.337  1.00 42.00           C  
ATOM   3623  N   ILE A 490     -16.521  23.705  21.543  1.00 48.79           N  
ATOM   3624  CA  ILE A 490     -17.392  22.613  21.127  1.00 50.45           C  
ATOM   3625  C   ILE A 490     -18.388  22.047  22.162  1.00 54.26           C  
ATOM   3626  O   ILE A 490     -18.052  21.908  23.347  1.00 55.98           O  
ATOM   3627  CB  ILE A 490     -16.524  21.486  20.556  1.00 48.18           C  
ATOM   3628  CG1 ILE A 490     -17.279  20.723  19.480  1.00 46.60           C  
ATOM   3629  CG2 ILE A 490     -16.078  20.566  21.694  1.00 48.63           C  
ATOM   3630  CD1 ILE A 490     -16.403  19.825  18.645  1.00 45.66           C  
ATOM   3631  N   HIS A 491     -19.612  21.738  21.706  1.00 55.88           N  
ATOM   3632  CA  HIS A 491     -20.660  21.144  22.550  1.00 57.91           C  
ATOM   3633  C   HIS A 491     -21.641  20.302  21.692  1.00 58.28           C  
ATOM   3634  O   HIS A 491     -21.657  20.423  20.461  1.00 59.00           O  
ATOM   3635  CB  HIS A 491     -21.416  22.234  23.324  1.00 60.01           C  
ATOM   3636  CG  HIS A 491     -22.589  22.815  22.592  1.00 62.37           C  
ATOM   3637  ND1 HIS A 491     -22.443  23.548  21.411  1.00 64.12           N  
ATOM   3638  CD2 HIS A 491     -23.906  22.773  22.835  1.00 63.08           C  
ATOM   3639  CE1 HIS A 491     -23.632  23.914  20.986  1.00 63.66           C  
ATOM   3640  NE2 HIS A 491     -24.549  23.461  21.827  1.00 64.34           N  
ATOM   3641  N   HIS A 492     -22.450  19.449  22.328  1.00 58.41           N  
ATOM   3642  CA  HIS A 492     -23.404  18.600  21.600  1.00 58.54           C  
ATOM   3643  C   HIS A 492     -24.852  18.652  22.076  1.00 58.56           C  
ATOM   3644  O   HIS A 492     -25.321  19.755  22.475  1.00 58.51           O  
ATOM   3645  CB  HIS A 492     -22.927  17.141  21.595  1.00 59.51           C  
ATOM   3646  CG  HIS A 492     -21.599  16.954  20.967  1.00 59.74           C  
ATOM   3647  ND1 HIS A 492     -20.410  17.332  21.589  1.00 61.07           N  
ATOM   3648  CD2 HIS A 492     -21.227  16.514  19.742  1.00 60.83           C  
ATOM   3649  CE1 HIS A 492     -19.403  17.137  20.783  1.00 60.62           C  
ATOM   3650  NE2 HIS A 492     -19.873  16.635  19.635  1.00 61.56           N  
TER    3651      HIS A 492                                                      
HETATM 3652  CHA HEM A 500       7.671  24.995  -3.803  1.00 17.00           C  
HETATM 3653  CHB HEM A 500       3.065  24.073  -3.002  1.00 13.18           C  
HETATM 3654  CHC HEM A 500       3.952  24.623   1.703  1.00 13.91           C  
HETATM 3655  CHD HEM A 500       8.530  25.222   0.846  1.00 15.55           C  
HETATM 3656  C1A HEM A 500       6.362  24.609  -4.075  1.00 17.38           C  
HETATM 3657  C2A HEM A 500       5.711  24.470  -5.373  1.00 17.01           C  
HETATM 3658  C3A HEM A 500       4.385  24.196  -5.123  1.00 15.32           C  
HETATM 3659  C4A HEM A 500       4.254  24.201  -3.699  1.00 16.18           C  
HETATM 3660  CMA HEM A 500       3.211  23.937  -6.149  1.00 13.01           C  
HETATM 3661  CAA HEM A 500       6.374  24.582  -6.732  1.00 18.93           C  
HETATM 3662  CBA HEM A 500       6.903  23.295  -7.260  1.00 20.71           C  
HETATM 3663  CGA HEM A 500       7.502  23.414  -8.650  1.00 21.71           C  
HETATM 3664  O1A HEM A 500       7.070  22.668  -9.537  1.00 24.17           O  
HETATM 3665  O2A HEM A 500       8.347  24.231  -8.895  1.00 20.46           O  
HETATM 3666  C1B HEM A 500       2.851  24.120  -1.600  1.00 14.17           C  
HETATM 3667  C2B HEM A 500       1.581  24.004  -0.969  1.00 14.14           C  
HETATM 3668  C3B HEM A 500       1.827  24.217   0.394  1.00 13.81           C  
HETATM 3669  C4B HEM A 500       3.251  24.426   0.502  1.00 17.43           C  
HETATM 3670  CMB HEM A 500       0.285  23.732  -1.751  1.00 15.31           C  
HETATM 3671  CAB HEM A 500       0.927  24.212   1.523  1.00 15.56           C  
HETATM 3672  CBB HEM A 500      -0.487  23.874   1.569  1.00 17.35           C  
HETATM 3673  C1C HEM A 500       5.332  24.515   1.954  1.00 20.29           C  
HETATM 3674  C2C HEM A 500       5.919  24.528   3.227  1.00 18.79           C  
HETATM 3675  C3C HEM A 500       7.288  24.775   3.012  1.00 22.65           C  
HETATM 3676  C4C HEM A 500       7.410  24.900   1.585  1.00 19.16           C  
HETATM 3677  CMC HEM A 500       5.197  24.307   4.565  1.00 21.57           C  
HETATM 3678  CAC HEM A 500       8.352  24.911   3.885  1.00 20.59           C  
HETATM 3679  CBC HEM A 500       9.310  23.979   4.225  1.00 25.66           C  
HETATM 3680  C1D HEM A 500       8.704  25.262  -0.518  1.00 20.30           C  
HETATM 3681  C2D HEM A 500       9.933  25.492  -1.137  1.00 22.11           C  
HETATM 3682  C3D HEM A 500       9.731  25.411  -2.463  1.00 21.90           C  
HETATM 3683  C4D HEM A 500       8.351  25.036  -2.600  1.00 21.05           C  
HETATM 3684  CMD HEM A 500      11.255  25.890  -0.446  1.00 24.65           C  
HETATM 3685  CAD HEM A 500      10.730  25.526  -3.641  1.00 21.22           C  
HETATM 3686  CBD HEM A 500      11.355  24.183  -4.013  1.00 21.88           C  
HETATM 3687  CGD HEM A 500      12.305  24.097  -5.215  1.00 25.18           C  
HETATM 3688  O1D HEM A 500      12.995  23.091  -5.418  1.00 23.80           O  
HETATM 3689  O2D HEM A 500      12.323  25.057  -6.005  1.00 24.58           O  
HETATM 3690  NA  HEM A 500       5.437  24.438  -3.083  1.00 17.15           N  
HETATM 3691  NB  HEM A 500       3.820  24.370  -0.692  1.00 13.72           N  
HETATM 3692  NC  HEM A 500       6.214  24.729   1.004  1.00 16.21           N  
HETATM 3693  ND  HEM A 500       7.764  24.962  -1.420  1.00 16.55           N  
HETATM 3694 FE   HEM A 500       5.890  24.568  -1.058  1.00 18.80          FE  
HETATM 3695  C   FLP A 501       7.165  28.800  -3.419  1.00 45.59           C  
HETATM 3696  C1  FLP A 501       7.996  29.908  -2.978  1.00 46.26           C  
HETATM 3697  C2  FLP A 501       7.405  31.131  -2.409  1.00 46.93           C  
HETATM 3698  C3  FLP A 501       5.918  31.186  -2.355  1.00 46.14           C  
HETATM 3699  C4  FLP A 501       5.110  30.094  -2.794  1.00 43.88           C  
HETATM 3700  C5  FLP A 501       5.733  28.920  -3.347  1.00 44.98           C  
HETATM 3701  C6  FLP A 501       8.208  32.219  -1.923  1.00 49.58           C  
HETATM 3702  C7  FLP A 501       9.477  31.935  -1.184  1.00 49.56           C  
HETATM 3703  C8  FLP A 501      10.293  32.997  -0.670  1.00 50.29           C  
HETATM 3704  C9  FLP A 501       9.984  34.388  -0.968  1.00 50.23           C  
HETATM 3705  C10 FLP A 501       8.772  34.689  -1.677  1.00 51.61           C  
HETATM 3706  C11 FLP A 501       7.940  33.653  -2.226  1.00 51.99           C  
HETATM 3707  C12 FLP A 501      10.854  35.588  -0.436  1.00 50.59           C  
HETATM 3708  C13 FLP A 501      10.210  36.301   0.807  1.00 48.83           C  
HETATM 3709  C14 FLP A 501      11.120  36.626  -1.611  1.00 50.40           C  
HETATM 3710  O   FLP A 501      10.588  37.740  -1.596  1.00 51.19           O  
HETATM 3711  O1  FLP A 501      11.869  36.290  -2.555  1.00 50.57           O  
HETATM 3712  F   FLP A 501       6.813  34.090  -2.912  1.00 55.17           F  
HETATM 3713  C1  GOL A 502       2.161  32.636  -4.210  1.00 50.21           C  
HETATM 3714  O1  GOL A 502       3.370  33.138  -4.629  1.00 48.32           O  
HETATM 3715  C2  GOL A 502       1.676  33.233  -2.988  1.00 49.47           C  
HETATM 3716  O2  GOL A 502       2.525  32.771  -1.985  1.00 49.45           O  
HETATM 3717  C3  GOL A 502       0.223  32.900  -2.729  1.00 49.45           C  
HETATM 3718  O3  GOL A 502      -0.329  33.657  -1.700  1.00 50.00           O  
HETATM 3719  O   HOH A 600       5.174  26.888  -1.240  1.00 32.72           O  
HETATM 3720  O   HOH A 601      18.950  37.712  -1.075  1.00 46.31           O  
HETATM 3721  O   HOH A 602      27.119  37.741   5.295  1.00 55.38           O  
HETATM 3722  O   HOH A 603       8.401  16.381   1.734  1.00 25.27           O  
HETATM 3723  O   HOH A 604      -9.031   9.940  -5.638  1.00 19.35           O  
HETATM 3724  O   HOH A 605      -9.660   4.123   3.960  1.00 22.60           O  
HETATM 3725  O   HOH A 606      -7.679  18.617 -17.805  1.00 25.61           O  
HETATM 3726  O   HOH A 607     -17.587   7.510  -3.019  1.00 25.86           O  
HETATM 3727  O   HOH A 608       6.976  19.389 -34.172  1.00 31.29           O  
HETATM 3728  O   HOH A 609      -3.234  23.597  -0.913  1.00 17.41           O  
HETATM 3729  O   HOH A 610       0.551  29.398 -10.010  1.00 22.77           O  
HETATM 3730  O   HOH A 611       1.718  17.330  -5.319  1.00 19.46           O  
HETATM 3731  O   HOH A 612      -6.779   7.962   5.582  1.00 22.24           O  
HETATM 3732  O   HOH A 613      11.310  17.034 -12.534  1.00 17.07           O  
HETATM 3733  O   HOH A 614      -9.876  28.443  -6.114  1.00 30.42           O  
HETATM 3734  O   HOH A 615     -19.367  14.194   1.737  1.00 31.59           O  
HETATM 3735  O   HOH A 616       8.346   8.686   5.089  1.00 35.38           O  
HETATM 3736  O   HOH A 617      16.875  16.162  -3.024  1.00 28.85           O  
HETATM 3737  O   HOH A 618       9.797  18.795 -11.114  1.00 21.16           O  
HETATM 3738  O   HOH A 619     -17.830  20.489 -12.401  1.00 30.21           O  
HETATM 3739  O   HOH A 620       8.407  18.677   4.416  1.00 25.59           O  
HETATM 3740  O   HOH A 621      -3.847  20.279  19.440  1.00 27.90           O  
HETATM 3741  O   HOH A 622       4.860  26.556   7.957  1.00 25.57           O  
HETATM 3742  O   HOH A 623      17.398  16.863  -6.957  1.00 34.18           O  
HETATM 3743  O   HOH A 624     -17.416  16.097 -15.016  1.00 37.58           O  
HETATM 3744  O   HOH A 625       4.985  25.986 -13.984  1.00 21.45           O  
HETATM 3745  O   HOH A 626       6.715  14.074   1.203  1.00 21.32           O  
HETATM 3746  O   HOH A 627     -13.701  31.349  20.999  1.00 33.45           O  
HETATM 3747  O   HOH A 628     -20.110  24.151   9.193  1.00 30.35           O  
HETATM 3748  O   HOH A 629      -3.949  11.165  -3.446  1.00 27.56           O  
HETATM 3749  O   HOH A 630      -3.463  14.049 -20.287  1.00 45.68           O  
HETATM 3750  O   HOH A 631      26.972  18.211  -6.361  1.00 45.42           O  
HETATM 3751  O   HOH A 632       3.441  14.698  -7.358  1.00 20.44           O  
HETATM 3752  O   HOH A 633       2.046  16.309 -27.852  1.00 44.47           O  
HETATM 3753  O   HOH A 634     -11.306  35.820   6.126  1.00 31.62           O  
HETATM 3754  O   HOH A 635     -18.689  23.429  -4.750  1.00 31.67           O  
HETATM 3755  O   HOH A 636     -21.069  15.845  13.959  1.00 37.07           O  
HETATM 3756  O   HOH A 637      -1.779  23.717  -5.294  1.00 18.35           O  
HETATM 3757  O   HOH A 638      -8.247  11.049 -16.684  1.00 32.80           O  
HETATM 3758  O   HOH A 639       8.733  16.720  -0.776  1.00 23.12           O  
HETATM 3759  O   HOH A 640      -2.447  23.982  -7.926  1.00 20.22           O  
HETATM 3760  O   HOH A 641     -23.334  10.348  14.775  1.00 50.85           O  
HETATM 3761  O   HOH A 642      -3.907  23.567  -3.598  1.00 20.98           O  
HETATM 3762  O   HOH A 643      -7.206  36.235  12.999  1.00 29.80           O  
HETATM 3763  O   HOH A 644      18.601  17.385  -4.666  1.00 28.12           O  
HETATM 3764  O   HOH A 645     -21.886  26.181   8.393  1.00 37.45           O  
HETATM 3765  O   HOH A 646     -10.278  35.165   3.845  1.00 30.98           O  
HETATM 3766  O   HOH A 647      -4.705  24.033  23.246  1.00 60.78           O  
HETATM 3767  O   HOH A 648      16.304  30.902  -3.881  1.00 32.87           O  
HETATM 3768  O   HOH A 649     -12.807  -1.103   4.576  1.00 42.74           O  
HETATM 3769  O   HOH A 650      20.263  17.258   7.269  1.00 39.52           O  
HETATM 3770  O   HOH A 651       2.337   9.447 -11.706  1.00 38.87           O  
HETATM 3771  O   HOH A 652      -8.888   8.435  -8.025  1.00 33.19           O  
HETATM 3772  O   HOH A 653      14.967  16.679  -6.227  1.00 26.00           O  
HETATM 3773  O   HOH A 654       6.042  26.097  16.391  1.00 40.40           O  
HETATM 3774  O   HOH A 655      23.888  27.115  18.462  1.00 42.78           O  
HETATM 3775  O   HOH A 656     -14.322   6.870   9.425  1.00 32.16           O  
HETATM 3776  O   HOH A 657      26.126  17.948  -0.062  1.00 43.54           O  
HETATM 3777  O   HOH A 658      -5.055  25.407 -17.190  1.00 37.10           O  
HETATM 3778  O   HOH A 659      -1.512  15.566 -21.330  1.00 25.05           O  
HETATM 3779  O   HOH A 660      25.482  24.083 -12.050  1.00 37.97           O  
HETATM 3780  O   HOH A 661     -12.307   8.116 -11.311  1.00 46.21           O  
HETATM 3781  O   HOH A 662       1.982  14.826  -3.925  1.00 41.33           O  
HETATM 3782  O   HOH A 663      -1.995  18.187  16.819  1.00 39.98           O  
HETATM 3783  O   HOH A 664     -12.654  11.215  -8.040  1.00 29.87           O  
HETATM 3784  O   HOH A 665      -2.379   4.035  15.437  1.00 53.22           O  
HETATM 3785  O   HOH A 666      -7.486  19.927 -23.300  1.00 44.54           O  
HETATM 3786  O   HOH A 667     -14.676  33.369  17.621  1.00 35.82           O  
HETATM 3787  O   HOH A 668     -17.011   8.198  -5.441  1.00 36.23           O  
HETATM 3788  O   HOH A 669      20.029  14.750  22.007  1.00 43.19           O  
HETATM 3789  O   HOH A 670      -3.340   8.256   5.150  1.00 46.00           O  
HETATM 3790  O   HOH A 671       7.309  10.758 -26.328  1.00 60.44           O  
HETATM 3791  O   HOH A 672       0.418  19.746 -28.532  1.00 46.21           O  
HETATM 3792  O   HOH A 673       7.073  19.138 -39.381  1.00 38.58           O  
HETATM 3793  O   HOH A 674       2.560  14.848   6.283  1.00 31.60           O  
HETATM 3794  O   HOH A 675      -9.398  12.153  23.864  1.00 42.88           O  
HETATM 3795  O   HOH A 676       2.238  14.150   3.471  1.00 40.27           O  
HETATM 3796  O   HOH A 677       1.231  16.293   2.076  1.00 26.87           O  
HETATM 3797  O   HOH A 678       4.417  13.285   2.398  1.00 37.32           O  
HETATM 3798  O   HOH A 679      -0.848  12.290   2.573  1.00 47.90           O  
HETATM 3799  O   HOH A 680      -3.024  10.263   3.303  1.00 44.17           O  
HETATM 3800  O   HOH A 681       1.003  15.105  -0.636  1.00 31.86           O  
HETATM 3801  O   HOH A 682      -1.368  17.706   2.508  1.00 29.69           O  
HETATM 3802  O   HOH A 683      -4.866   7.863  -9.979  1.00 34.55           O  
HETATM 3803  O   HOH A 684      -4.714   8.230 -15.854  1.00 35.94           O  
HETATM 3804  O   HOH A 685       0.639   6.937 -14.773  1.00 42.12           O  
HETATM 3805  O   HOH A 686      -5.267  16.010 -16.769  1.00 27.52           O  
HETATM 3806  O   HOH A 687      -8.762  20.845 -18.224  1.00 37.51           O  
HETATM 3807  O   HOH A 688     -10.296  17.244 -18.081  1.00 31.27           O  
HETATM 3808  O   HOH A 689     -10.661  23.081 -15.405  1.00 40.33           O  
HETATM 3809  O   HOH A 690     -20.648  17.878  -6.217  1.00 39.28           O  
HETATM 3810  O   HOH A 691     -15.025   9.948  -7.585  1.00 30.74           O  
HETATM 3811  O   HOH A 692      -8.066   3.227   1.740  1.00 37.48           O  
HETATM 3812  O   HOH A 693      -9.370   2.967  -2.275  1.00 32.93           O  
HETATM 3813  O   HOH A 694      -6.000   4.960  -1.458  1.00 34.59           O  
HETATM 3814  O   HOH A 695     -21.049  11.980   2.292  1.00 17.23           O  
HETATM 3815  O   HOH A 696      11.994  21.066  -4.408  1.00 27.53           O  
HETATM 3816  O   HOH A 697      -7.170  33.640  -7.165  1.00 36.75           O  
HETATM 3817  O   HOH A 698      16.774  15.769  13.079  1.00 32.91           O  
HETATM 3818  O   HOH A 699       2.004  10.323  14.949  1.00 36.34           O  
HETATM 3819  O   HOH A 700      -7.350   6.464  -7.560  1.00 47.74           O  
HETATM 3820  O   HOH A 701      18.739  23.587 -12.349  1.00 43.68           O  
HETATM 3821  O   HOH A 702      -0.071  36.400  10.402  1.00 40.99           O  
HETATM 3822  O   HOH A 703     -21.703  21.026  10.934  1.00 42.03           O  
HETATM 3823  O   HOH A 704      -4.588  32.967   7.049  1.00 30.08           O  
HETATM 3824  O   HOH A 705       6.014  13.562  -8.032  1.00 31.81           O  
HETATM 3825  O   HOH A 706       6.033  28.066 -31.754  1.00 44.00           O  
HETATM 3826  O   HOH A 707     -14.929   6.609  -7.219  1.00 38.97           O  
HETATM 3827  O   HOH A 708      23.498  18.274  -0.332  1.00 31.77           O  
HETATM 3828  O   HOH A 709      28.382  34.285   2.495  1.00 38.98           O  
HETATM 3829  O   HOH A 710     -13.621  30.749  23.829  1.00 50.14           O  
HETATM 3830  O   HOH A 711      -7.412  38.301  15.078  1.00 41.33           O  
HETATM 3831  O   HOH A 712       7.237  36.208  21.890  1.00 38.26           O  
HETATM 3832  O   HOH A 713      -7.419   5.468   5.435  1.00 30.80           O  
HETATM 3833  O   HOH A 714      32.700  28.267   0.879  1.00 49.49           O  
HETATM 3834  O   HOH A 715      25.202  25.849  -9.595  1.00 41.31           O  
HETATM 3835  O   HOH A 716      -7.007  34.934 -10.040  1.00 38.36           O  
HETATM 3836  O   HOH A 717     -23.493  15.117   7.755  1.00 35.95           O  
HETATM 3837  O   HOH A 718      30.320  26.454  10.720  1.00 47.36           O  
HETATM 3838  O   HOH A 719       3.509  30.830 -30.067  1.00 42.34           O  
HETATM 3839  O   HOH A 720      -2.746  10.616  -1.145  1.00 44.07           O  
HETATM 3840  O   HOH A 721       8.269  13.825  -7.127  1.00 29.90           O  
HETATM 3841  O   HOH A 722      19.841  25.641  18.443  1.00 41.22           O  
HETATM 3842  O   HOH A 723     -20.038  15.803  -0.011  1.00 39.49           O  
HETATM 3843  O   HOH A 724      31.452  27.711   3.233  1.00 43.13           O  
HETATM 3844  O   HOH A 725      12.075  30.863 -22.412  1.00 32.93           O  
HETATM 3845  O   HOH A 726      -1.467  19.489  19.656  1.00 36.03           O  
HETATM 3846  O   HOH A 727      16.765  49.224  -6.807  1.00 42.52           O  
HETATM 3847  O   HOH A 728      27.026  18.556  23.825  1.00 33.41           O  
HETATM 3848  O   HOH A 729     -10.834  24.855 -13.010  1.00 36.47           O  
HETATM 3849  O   HOH A 730      23.652  18.348  11.740  1.00 36.91           O  
HETATM 3850  O   HOH A 731     -10.599  42.056   9.608  1.00 36.70           O  
HETATM 3851  O   HOH A 732      -0.336  14.763 -23.529  1.00 41.26           O  
HETATM 3852  O   HOH A 733      10.657  26.898 -32.361  1.00 46.03           O  
HETATM 3853  O   HOH A 734      -2.034   8.977   0.589  1.00 48.60           O  
HETATM 3854  O   HOH A 735       3.699  12.840   7.400  1.00 41.04           O  
HETATM 3855  O   HOH A 736      21.235  29.395  -8.729  1.00 41.92           O  
HETATM 3856  O   HOH A 737      -4.037  14.391   4.870  1.00 45.23           O  
HETATM 3857  O   HOH A 738     -18.366  10.067  -6.256  1.00 37.44           O  
HETATM 3858  O   HOH A 739     -14.561   9.139 -15.075  1.00 48.35           O  
HETATM 3859  O   HOH A 740      -8.783  28.569 -13.659  1.00 40.36           O  
HETATM 3860  O   HOH A 741     -14.941  16.969  17.226  1.00 40.83           O  
HETATM 3861  O   HOH A 742     -18.842  22.986  13.403  1.00 39.39           O  
HETATM 3862  O   HOH A 743     -16.244  12.194 -15.843  1.00 49.06           O  
HETATM 3863  O   HOH A 744      13.579  12.360 -25.170  1.00 49.05           O  
HETATM 3864  O   HOH A 745      15.860  30.256 -18.031  1.00 57.72           O  
HETATM 3865  O   HOH A 746      -7.017  38.624  10.637  1.00 35.05           O  
HETATM 3866  O   HOH A 747      30.529  31.639   4.113  1.00 40.84           O  
HETATM 3867  O   HOH A 748      15.809  13.977  -4.267  1.00 34.79           O  
HETATM 3868  O   HOH A 749      23.267  17.019   2.293  1.00 41.27           O  
HETATM 3869  O   HOH A 750       9.360  11.927  -9.264  1.00 31.96           O  
HETATM 3870  O   HOH A 751      19.764  27.585  20.129  1.00 56.08           O  
HETATM 3871  O   HOH A 752       7.005  12.763  -2.967  1.00 36.72           O  
HETATM 3872  O   HOH A 753      -5.965   5.093  -6.052  1.00 47.88           O  
HETATM 3873  O   HOH A 754      17.968  21.245 -11.662  1.00 57.58           O  
HETATM 3874  O   HOH A 755     -23.736  11.745   8.716  1.00 43.22           O  
HETATM 3875  O   HOH A 756      20.659  41.904   4.559  1.00 47.36           O  
HETATM 3876  O   HOH A 757     -14.826   8.758  -5.708  1.00 21.24           O  
HETATM 3877  O   HOH A 758     -25.440  21.613  24.899  1.00 47.46           O  
HETATM 3878  O   HOH A 759     -11.314  20.525 -15.879  1.00 36.56           O  
HETATM 3879  O   HOH A 760       7.195  24.590  18.169  1.00 44.91           O  
HETATM 3880  O   HOH A 761     -24.559  11.076   4.779  1.00 44.44           O  
HETATM 3881  O   HOH A 762      24.744  18.866   9.232  1.00 34.04           O  
HETATM 3882  O   HOH A 763      28.992  22.229  -1.894  1.00 35.03           O  
HETATM 3883  O   HOH A 764     -20.501  12.647  -4.882  1.00 37.36           O  
HETATM 3884  O   HOH A 765     -12.618  39.790  -0.213  1.00 42.82           O  
HETATM 3885  O   HOH A 766      30.474  29.671  10.971  1.00 41.25           O  
HETATM 3886  O   HOH A 767     -19.610  33.927   7.490  1.00 41.36           O  
HETATM 3887  O   HOH A 768      -7.626  27.960 -11.374  1.00 34.88           O  
HETATM 3888  O   HOH A 769      27.595  13.393   7.806  1.00 44.65           O  
HETATM 3889  O   HOH A 770     -18.119  25.256  -2.542  1.00 34.92           O  
HETATM 3890  O   HOH A 771      19.735  27.276 -25.226  1.00 39.60           O  
HETATM 3891  O   HOH A 772      28.933  16.839   4.147  1.00 47.19           O  
HETATM 3892  O   HOH A 773       4.815  19.162  21.584  1.00 46.72           O  
HETATM 3893  O   HOH A 774      17.210  28.182 -15.514  1.00 52.67           O  
HETATM 3894  O   HOH A 775       6.237  29.531  23.258  1.00 47.73           O  
HETATM 3895  O   HOH A 776      13.023  27.821 -32.035  1.00 56.31           O  
HETATM 3896  O   HOH A 777      -7.529  20.654  24.009  1.00 45.45           O  
HETATM 3897  O   HOH A 778     -22.679  28.303  10.301  1.00 40.36           O  
HETATM 3898  O   HOH A 779      25.839  29.048  -2.722  1.00 48.33           O  
HETATM 3899  O   HOH A 780       6.011  11.020  -8.722  1.00 36.85           O  
HETATM 3900  O   HOH A 781      -8.733   8.942 -14.565  1.00 40.82           O  
HETATM 3901  O   HOH A 782      19.555  32.505  17.945  1.00 44.29           O  
HETATM 3902  O   HOH A 783     -10.563  20.237 -20.211  1.00 40.74           O  
HETATM 3903  O   HOH A 784     -24.649  12.513  13.843  1.00 45.10           O  
HETATM 3904  O   HOH A 785     -20.440  23.626  11.628  1.00 42.23           O  
HETATM 3905  O   HOH A 786      -2.330  14.955  24.023  1.00 53.64           O  
HETATM 3906  O   HOH A 787       4.220  15.701 -30.296  1.00 38.99           O  
HETATM 3907  O   HOH A 788      -8.358  37.289   4.337  1.00 53.61           O  
HETATM 3908  O   HOH A 789     -24.235  26.013   2.178  1.00 43.66           O  
HETATM 3909  O   HOH A 790       4.145  29.596 -32.340  1.00 53.32           O  
HETATM 3910  O   HOH A 791       2.055  33.050 -28.201  1.00 42.54           O  
HETATM 3911  O   HOH A 792      13.572  28.600 -29.375  1.00 46.90           O  
HETATM 3912  O   HOH A 793      18.145  29.138 -26.812  1.00 52.67           O  
HETATM 3913  O   HOH A 794      20.620  28.434 -20.413  1.00 51.61           O  
HETATM 3914  O   HOH A 795      19.436  30.752 -11.152  1.00 56.94           O  
HETATM 3915  O   HOH A 796      31.916  21.759  -4.087  1.00 50.16           O  
HETATM 3916  O   HOH A 797       7.969  14.105  12.563  1.00 32.80           O  
HETATM 3917  O   HOH A 798      17.107  31.717  18.671  1.00 38.37           O  
HETATM 3918  O   HOH A 799      21.093  31.068  19.457  1.00 42.32           O  
HETATM 3919  O   HOH A 800      25.180  31.273  21.808  1.00 60.82           O  
HETATM 3920  O   HOH A 801      25.807  37.838  18.466  1.00 58.72           O  
HETATM 3921  O   HOH A 802      29.247  34.904  15.992  1.00 53.75           O  
HETATM 3922  O   HOH A 803      -8.084  35.723   1.356  1.00 52.55           O  
HETATM 3923  O   HOH A 804     -21.512  14.746   4.301  1.00 42.42           O  
HETATM 3924  O   HOH A 805     -23.098  20.513   3.329  1.00 34.22           O  
HETATM 3925  O   HOH A 806     -22.126  16.822   1.949  1.00 38.45           O  
HETATM 3926  O   HOH A 807     -18.587  10.127  16.515  1.00 45.02           O  
HETATM 3927  O   HOH A 808      -1.665   7.843   9.989  1.00 41.52           O  
HETATM 3928  O   HOH A 809     -13.800   4.348  -6.733  1.00 45.82           O  
HETATM 3929  O   HOH A 810     -14.713   2.083  -6.034  1.00 51.77           O  
HETATM 3930  O   HOH A 811     -14.821  25.450  -8.906  1.00 50.31           O  
HETATM 3931  O   HOH A 812     -19.454  18.387  -0.574  1.00 39.68           O  
HETATM 3932  O   HOH A 813      -7.377   6.690 -11.828  1.00 46.86           O  
HETATM 3933  O   HOH A 814      -0.617  12.587  -0.665  1.00 55.65           O  
HETATM 3934  O   HOH A 815     -16.153  22.519  24.858  1.00 47.86           O  
HETATM 3935  O   HOH A 816     -20.315  19.290  17.725  1.00 52.73           O  
HETATM 3936  O   HOH A 817     -17.695  35.271   1.726  1.00 56.29           O  
HETATM 3937  O   HOH A 818     -16.801  28.989  -6.696  1.00 57.35           O  
HETATM 3938  O   HOH A 819       4.106  30.598   0.972  1.00 47.13           O  
HETATM 3939  O   HOH A 820      -1.440  34.842   5.815  1.00 53.29           O  
HETATM 3940  O   HOH A 821      -9.363  35.468 -10.857  1.00 42.72           O  
HETATM 3941  O   HOH A 822     -13.191  22.313 -15.183  1.00 44.18           O  
HETATM 3942  O   HOH A 823     -12.187  25.196 -22.426  1.00 47.52           O  
HETATM 3943  O   HOH A 824      -9.575  32.005 -22.704  1.00 47.57           O  
HETATM 3944  O   HOH A 825       9.329  12.449 -25.451  1.00 54.17           O  
HETATM 3945  O   HOH A 826      27.657  26.445  -8.358  1.00 57.80           O  
HETATM 3946  O   HOH A 827      21.291  15.535  -4.945  1.00 52.54           O  
HETATM 3947  O   HOH A 828      31.560  21.285  -1.310  1.00 69.14           O  
HETATM 3948  O   HOH A 829      20.489  17.815 -17.039  1.00 49.33           O  
HETATM 3949  O   HOH A 830       7.497   8.702 -20.371  1.00 47.02           O  
HETATM 3950  O   HOH A 831       8.354  22.690  24.437  1.00 56.64           O  
HETATM 3951  O   HOH A 832      28.600  36.714  11.790  1.00 68.24           O  
HETATM 3952  O   HOH A 833       9.277  17.088   6.280  1.00 42.46           O  
HETATM 3953  O   HOH A 834      -8.078   8.263  21.254  1.00 51.04           O  
HETATM 3954  O   HOH A 835      -5.452   7.654  23.554  1.00 43.71           O  
HETATM 3955  O   HOH A 836      22.166  21.479 -23.582  1.00 48.09           O  
HETATM 3956  O   HOH A 837       3.531  12.102  -2.290  1.00 61.37           O  
HETATM 3957  O   HOH A 838     -16.073  16.624  20.427  1.00 52.76           O  
HETATM 3958  O   HOH A 839      -2.243  37.007  -1.409  1.00 53.58           O  
HETATM 3959  O   HOH A 840      -2.506  35.455   0.593  1.00 50.49           O  
HETATM 3960  O   HOH A 841      14.176  51.673   3.387  1.00 45.65           O  
HETATM 3961  O   HOH A 842       6.170  34.140  -6.478  1.00 54.19           O  
HETATM 3962  O   HOH A 843      11.230  42.247  -8.924  1.00 71.66           O  
HETATM 3963  O   HOH A 844      -4.419  40.098   3.237  1.00 55.30           O  
HETATM 3964  O   HOH A 845      -4.603  37.532   3.304  1.00 52.61           O  
HETATM 3965  O   HOH A 846      -4.770  18.424 -21.915  1.00 46.75           O  
HETATM 3966  O   HOH A 847      13.398  29.781 -18.274  1.00 47.53           O  
HETATM 3967  O   HOH A 848       8.403   8.485   8.182  1.00 51.97           O  
HETATM 3968  O   HOH A 849       9.872  11.684   9.557  1.00 40.87           O  
HETATM 3969  O   HOH A 850       6.342  13.039  17.804  1.00 48.43           O  
HETATM 3970  O   HOH A 851       6.907  19.831  22.651  1.00 54.01           O  
HETATM 3971  O   HOH A 852       5.742  21.460  24.155  1.00 50.79           O  
HETATM 3972  O   HOH A 853      -8.517   4.664  21.987  1.00 47.27           O  
HETATM 3973  O   HOH A 854      -4.811   9.878 -19.767  1.00 45.96           O  
CONECT 3204 3694                                                                
CONECT 3652 3656 3683                                                           
CONECT 3653 3659 3666                                                           
CONECT 3654 3669 3673                                                           
CONECT 3655 3676 3680                                                           
CONECT 3656 3652 3657 3690                                                      
CONECT 3657 3656 3658 3661                                                      
CONECT 3658 3657 3659 3660                                                      
CONECT 3659 3653 3658 3690                                                      
CONECT 3660 3658                                                                
CONECT 3661 3657 3662                                                           
CONECT 3662 3661 3663                                                           
CONECT 3663 3662 3664 3665                                                      
CONECT 3664 3663                                                                
CONECT 3665 3663                                                                
CONECT 3666 3653 3667 3691                                                      
CONECT 3667 3666 3668 3670                                                      
CONECT 3668 3667 3669 3671                                                      
CONECT 3669 3654 3668 3691                                                      
CONECT 3670 3667                                                                
CONECT 3671 3668 3672                                                           
CONECT 3672 3671                                                                
CONECT 3673 3654 3674 3692                                                      
CONECT 3674 3673 3675 3677                                                      
CONECT 3675 3674 3676 3678                                                      
CONECT 3676 3655 3675 3692                                                      
CONECT 3677 3674                                                                
CONECT 3678 3675 3679                                                           
CONECT 3679 3678                                                                
CONECT 3680 3655 3681 3693                                                      
CONECT 3681 3680 3682 3684                                                      
CONECT 3682 3681 3683 3685                                                      
CONECT 3683 3652 3682 3693                                                      
CONECT 3684 3681                                                                
CONECT 3685 3682 3686                                                           
CONECT 3686 3685 3687                                                           
CONECT 3687 3686 3688 3689                                                      
CONECT 3688 3687                                                                
CONECT 3689 3687                                                                
CONECT 3690 3656 3659 3694                                                      
CONECT 3691 3666 3669 3694                                                      
CONECT 3692 3673 3676 3694                                                      
CONECT 3693 3680 3683 3694                                                      
CONECT 3694 3204 3690 3691 3692                                                 
CONECT 3694 3693 3719                                                           
CONECT 3695 3696 3700                                                           
CONECT 3696 3695 3697                                                           
CONECT 3697 3696 3698 3701                                                      
CONECT 3698 3697 3699                                                           
CONECT 3699 3698 3700                                                           
CONECT 3700 3695 3699                                                           
CONECT 3701 3697 3702 3706                                                      
CONECT 3702 3701 3703                                                           
CONECT 3703 3702 3704                                                           
CONECT 3704 3703 3705 3707                                                      
CONECT 3705 3704 3706                                                           
CONECT 3706 3701 3705 3712                                                      
CONECT 3707 3704 3708 3709                                                      
CONECT 3708 3707                                                                
CONECT 3709 3707 3710 3711                                                      
CONECT 3710 3709                                                                
CONECT 3711 3709                                                                
CONECT 3712 3706                                                                
CONECT 3713 3714 3715                                                           
CONECT 3714 3713                                                                
CONECT 3715 3713 3716 3717                                                      
CONECT 3716 3715                                                                
CONECT 3717 3715 3718                                                           
CONECT 3718 3717                                                                
CONECT 3719 3694                                                                
MASTER      376    0    3   17    9    0   10    6 3972    1   70   37          
END                                                                             
