# Supplementary material for: Distinct Interactions of Cannabinol and Its Cytochrome P450-Generated Metabolites with Receptors and Sensory Neurons
Source: J Med Chem. 2025 Jun 26;68(13):13935–53. doi: 10.1021/acs.jmedchem.5c00938 (PMC12257535; doi:10.1021/acs.jmedchem.5c00938)
Supplement: Supplementary file 4 [file jm5c00938_si_004.pdb]

CRYST1  111.000  113.000  143.000  90.00  90.00  90.00 P 1           1
ATOM      1  CAY MET P   1      19.132 -23.629 -52.512  1.00  0.00      PRO   
ATOM      2  HY1 MET P   1      19.481 -24.062 -51.682  1.00  0.00      PRO   
ATOM      3  HY2 MET P   1      19.809 -22.987 -52.873  1.00  0.00      PRO   
ATOM      4  HY3 MET P   1      18.924 -24.326 -53.199  1.00  0.00      PRO   
ATOM      5  CY  MET P   1      18.295 -23.129 -52.291  1.00  0.00      PRO   
ATOM      6  OY  MET P   1      17.945 -22.696 -53.123  1.00  0.00      PRO   
ATOM      7  N   MET P   1      18.099 -23.236 -51.317  1.00  0.00      PRO  N
ATOM      8  HN  MET P   1      18.448 -23.669 -50.486  1.00  0.00      PRO   
ATOM      9  CA  MET P   1      16.872 -22.504 -50.994  1.00  0.00      PRO  C
ATOM     10  HA  MET P   1      16.132 -22.968 -51.635  1.00  0.00      PRO   
ATOM     11  CB  MET P   1      16.551 -22.744 -49.474  1.00  0.00      PRO  C
ATOM     12  HB1 MET P   1      17.434 -22.385 -48.895  1.00  0.00      PRO   
ATOM     13  HB2 MET P   1      15.696 -22.099 -49.171  1.00  0.00      PRO   
ATOM     14  CG  MET P   1      16.295 -24.232 -49.197  1.00  0.00      PRO  C
ATOM     15  HG1 MET P   1      15.504 -24.620 -49.873  1.00  0.00      PRO   
ATOM     16  HG2 MET P   1      17.222 -24.813 -49.396  1.00  0.00      PRO   
ATOM     17  SD  MET P   1      15.765 -24.603 -47.506  1.00  0.00      PRO  S
ATOM     18  CE  MET P   1      15.482 -26.385 -47.689  1.00  0.00      PRO  C
ATOM     19  HE1 MET P   1      15.128 -26.831 -46.734  1.00  0.00      PRO   
ATOM     20  HE2 MET P   1      14.715 -26.590 -48.466  1.00  0.00      PRO   
ATOM     21  HE3 MET P   1      16.417 -26.910 -47.984  1.00  0.00      PRO   
ATOM     22  C   MET P   1      16.808 -20.977 -51.237  1.00  0.00      PRO  C
ATOM     23  O   MET P   1      17.756 -20.216 -51.310  1.00  0.00      PRO  O
ATOM     24  N   ASP P   2      15.570 -20.528 -51.531  1.00  0.00      PRO  N
ATOM     25  HN  ASP P   2      14.770 -21.098 -51.696  1.00  0.00      PRO   
ATOM     26  CA  ASP P   2      15.287 -19.121 -51.637  1.00  0.00      PRO  C
ATOM     27  HA  ASP P   2      16.088 -18.666 -52.208  1.00  0.00      PRO   
ATOM     28  CB  ASP P   2      14.000 -18.935 -52.397  1.00  0.00      PRO  C
ATOM     29  HB1 ASP P   2      13.646 -19.920 -52.762  1.00  0.00      PRO   
ATOM     30  HB2 ASP P   2      13.218 -18.505 -51.740  1.00  0.00      PRO   
ATOM     31  CG  ASP P   2      14.172 -18.060 -53.564  1.00  0.00      PRO  C
ATOM     32  OD1 ASP P   2      13.837 -18.589 -54.648  1.00  0.00      PRO  O
ATOM     33  OD2 ASP P   2      14.543 -16.854 -53.495  1.00  0.00      PRO  O
ATOM     34  C   ASP P   2      15.321 -18.467 -50.212  1.00  0.00      PRO  C
ATOM     35  O   ASP P   2      15.253 -19.122 -49.158  1.00  0.00      PRO  O
ATOM     36  N   SER P   3      15.538 -17.128 -50.138  1.00  0.00      PRO  N
ATOM     37  HN  SER P   3      15.608 -16.574 -50.967  1.00  0.00      PRO   
ATOM     38  CA  SER P   3      15.690 -16.359 -48.877  1.00  0.00      PRO  C
ATOM     39  HA  SER P   3      16.418 -16.922 -48.308  1.00  0.00      PRO   
ATOM     40  CB  SER P   3      16.315 -14.857 -48.991  1.00  0.00      PRO  C
ATOM     41  HB1 SER P   3      16.277 -14.388 -47.981  1.00  0.00      PRO   
ATOM     42  HB2 SER P   3      17.386 -14.904 -49.291  1.00  0.00      PRO   
ATOM     43  OG  SER P   3      15.704 -13.963 -49.823  1.00  0.00      PRO  O
ATOM     44  HG1 SER P   3      16.052 -13.089 -49.605  1.00  0.00      PRO   
ATOM     45  C   SER P   3      14.407 -16.249 -48.007  1.00  0.00      PRO  C
ATOM     46  O   SER P   3      14.410 -16.390 -46.803  1.00  0.00      PRO  O
ATOM     47  N   LEU P   4      13.294 -16.071 -48.682  1.00  0.00      PRO  N
ATOM     48  HN  LEU P   4      13.356 -15.921 -49.667  1.00  0.00      PRO   
ATOM     49  CA  LEU P   4      11.930 -16.063 -48.158  1.00  0.00      PRO  C
ATOM     50  HA  LEU P   4      11.939 -15.316 -47.376  1.00  0.00      PRO   
ATOM     51  CB  LEU P   4      10.877 -15.511 -49.194  1.00  0.00      PRO  C
ATOM     52  HB1 LEU P   4      11.270 -14.542 -49.578  1.00  0.00      PRO   
ATOM     53  HB2 LEU P   4      10.838 -16.196 -50.070  1.00  0.00      PRO   
ATOM     54  CG  LEU P   4       9.404 -15.228 -48.775  1.00  0.00      PRO  C
ATOM     55  HG  LEU P   4       8.988 -16.214 -48.454  1.00  0.00      PRO   
ATOM     56  CD1 LEU P   4       9.209 -14.159 -47.673  1.00  0.00      PRO  C
ATOM     57 HD11 LEU P   4       8.129 -13.992 -47.478  1.00  0.00      PRO   
ATOM     58 HD12 LEU P   4       9.691 -14.482 -46.725  1.00  0.00      PRO   
ATOM     59 HD13 LEU P   4       9.659 -13.190 -47.981  1.00  0.00      PRO   
ATOM     60  CD2 LEU P   4       8.650 -14.780 -49.981  1.00  0.00      PRO  C
ATOM     61 HD21 LEU P   4       7.587 -14.586 -49.721  1.00  0.00      PRO   
ATOM     62 HD22 LEU P   4       9.070 -13.845 -50.402  1.00  0.00      PRO   
ATOM     63 HD23 LEU P   4       8.678 -15.563 -50.769  1.00  0.00      PRO   
ATOM     64  C   LEU P   4      11.467 -17.366 -47.541  1.00  0.00      PRO  C
ATOM     65  O   LEU P   4      10.728 -17.560 -46.582  1.00  0.00      PRO  O
ATOM     66  N   VAL P   5      11.883 -18.390 -48.288  1.00  0.00      PRO  N
ATOM     67  HN  VAL P   5      12.288 -18.259 -49.189  1.00  0.00      PRO   
ATOM     68  CA  VAL P   5      11.790 -19.773 -47.870  1.00  0.00      PRO  C
ATOM     69  HA  VAL P   5      10.738 -19.944 -47.676  1.00  0.00      PRO   
ATOM     70  CB  VAL P   5      12.198 -20.670 -49.110  1.00  0.00      PRO  C
ATOM     71  HB  VAL P   5      13.146 -20.253 -49.531  1.00  0.00      PRO   
ATOM     72  CG1 VAL P   5      12.425 -22.100 -48.627  1.00  0.00      PRO  C
ATOM     73 HG11 VAL P   5      12.676 -22.761 -49.484  1.00  0.00      PRO   
ATOM     74 HG12 VAL P   5      13.267 -22.160 -47.907  1.00  0.00      PRO   
ATOM     75 HG13 VAL P   5      11.510 -22.500 -48.140  1.00  0.00      PRO   
ATOM     76  CG2 VAL P   5      11.270 -20.551 -50.353  1.00  0.00      PRO  C
ATOM     77 HG21 VAL P   5      11.602 -21.240 -51.159  1.00  0.00      PRO   
ATOM     78 HG22 VAL P   5      10.222 -20.807 -50.084  1.00  0.00      PRO   
ATOM     79 HG23 VAL P   5      11.282 -19.521 -50.766  1.00  0.00      PRO   
ATOM     80  C   VAL P   5      12.539 -20.120 -46.619  1.00  0.00      PRO  C
ATOM     81  O   VAL P   5      11.950 -20.654 -45.684  1.00  0.00      PRO  O
ATOM     82  N   VAL P   6      13.822 -19.779 -46.602  1.00  0.00      PRO  N
ATOM     83  HN  VAL P   6      14.288 -19.403 -47.398  1.00  0.00      PRO   
ATOM     84  CA  VAL P   6      14.669 -19.921 -45.419  1.00  0.00      PRO  C
ATOM     85  HA  VAL P   6      14.651 -20.967 -45.142  1.00  0.00      PRO   
ATOM     86  CB  VAL P   6      16.153 -19.695 -45.680  1.00  0.00      PRO  C
ATOM     87  HB  VAL P   6      16.266 -18.676 -46.128  1.00  0.00      PRO   
ATOM     88  CG1 VAL P   6      17.101 -19.729 -44.441  1.00  0.00      PRO  C
ATOM     89 HG11 VAL P   6      18.157 -19.591 -44.759  1.00  0.00      PRO   
ATOM     90 HG12 VAL P   6      16.865 -18.919 -43.721  1.00  0.00      PRO   
ATOM     91 HG13 VAL P   6      17.025 -20.706 -43.916  1.00  0.00      PRO   
ATOM     92  CG2 VAL P   6      16.612 -20.840 -46.642  1.00  0.00      PRO  C
ATOM     93 HG21 VAL P   6      17.701 -20.766 -46.849  1.00  0.00      PRO   
ATOM     94 HG22 VAL P   6      16.408 -21.834 -46.189  1.00  0.00      PRO   
ATOM     95 HG23 VAL P   6      16.081 -20.784 -47.615  1.00  0.00      PRO   
ATOM     96  C   VAL P   6      14.145 -19.135 -44.249  1.00  0.00      PRO  C
ATOM     97  O   VAL P   6      14.088 -19.644 -43.141  1.00  0.00      PRO  O
ATOM     98  N   LEU P   7      13.677 -17.936 -44.492  1.00  0.00      PRO  N
ATOM     99  HN  LEU P   7      13.670 -17.530 -45.403  1.00  0.00      PRO   
ATOM    100  CA  LEU P   7      13.116 -17.071 -43.439  1.00  0.00      PRO  C
ATOM    101  HA  LEU P   7      13.859 -16.994 -42.656  1.00  0.00      PRO   
ATOM    102  CB  LEU P   7      12.833 -15.648 -43.827  1.00  0.00      PRO  C
ATOM    103  HB1 LEU P   7      13.798 -15.200 -44.162  1.00  0.00      PRO   
ATOM    104  HB2 LEU P   7      12.166 -15.641 -44.717  1.00  0.00      PRO   
ATOM    105  CG  LEU P   7      12.239 -14.804 -42.653  1.00  0.00      PRO  C
ATOM    106  HG  LEU P   7      11.366 -15.253 -42.119  1.00  0.00      PRO   
ATOM    107  CD1 LEU P   7      13.390 -14.380 -41.672  1.00  0.00      PRO  C
ATOM    108 HD11 LEU P   7      12.992 -13.739 -40.857  1.00  0.00      PRO   
ATOM    109 HD12 LEU P   7      13.863 -15.275 -41.213  1.00  0.00      PRO   
ATOM    110 HD13 LEU P   7      14.174 -13.807 -42.212  1.00  0.00      PRO   
ATOM    111  CD2 LEU P   7      11.770 -13.472 -43.307  1.00  0.00      PRO  C
ATOM    112 HD21 LEU P   7      11.311 -12.808 -42.543  1.00  0.00      PRO   
ATOM    113 HD22 LEU P   7      12.615 -12.921 -43.767  1.00  0.00      PRO   
ATOM    114 HD23 LEU P   7      11.011 -13.671 -44.095  1.00  0.00      PRO   
ATOM    115  C   LEU P   7      11.830 -17.750 -42.814  1.00  0.00      PRO  C
ATOM    116  O   LEU P   7      11.681 -17.795 -41.607  1.00  0.00      PRO  O
ATOM    117  N   VAL P   8      10.883 -18.240 -43.677  1.00  0.00      PRO  N
ATOM    118  HN  VAL P   8      10.971 -18.226 -44.670  1.00  0.00      PRO   
ATOM    119  CA  VAL P   8       9.651 -18.828 -43.193  1.00  0.00      PRO  C
ATOM    120  HA  VAL P   8       9.172 -18.086 -42.568  1.00  0.00      PRO   
ATOM    121  CB  VAL P   8       8.567 -19.140 -44.247  1.00  0.00      PRO  C
ATOM    122  HB  VAL P   8       9.064 -19.669 -45.097  1.00  0.00      PRO   
ATOM    123  CG1 VAL P   8       7.405 -20.005 -43.911  1.00  0.00      PRO  C
ATOM    124 HG11 VAL P   8       6.717 -20.081 -44.781  1.00  0.00      PRO   
ATOM    125 HG12 VAL P   8       7.723 -21.036 -43.650  1.00  0.00      PRO   
ATOM    126 HG13 VAL P   8       6.834 -19.581 -43.057  1.00  0.00      PRO   
ATOM    127  CG2 VAL P   8       8.031 -17.741 -44.841  1.00  0.00      PRO  C
ATOM    128 HG21 VAL P   8       7.218 -17.913 -45.577  1.00  0.00      PRO   
ATOM    129 HG22 VAL P   8       7.635 -17.097 -44.026  1.00  0.00      PRO   
ATOM    130 HG23 VAL P   8       8.842 -17.188 -45.359  1.00  0.00      PRO   
ATOM    131  C   VAL P   8       9.910 -20.099 -42.303  1.00  0.00      PRO  C
ATOM    132  O   VAL P   8       9.303 -20.418 -41.280  1.00  0.00      PRO  O
ATOM    133  N   LEU P   9      10.809 -20.915 -42.847  1.00  0.00      PRO  N
ATOM    134  HN  LEU P   9      11.215 -20.666 -43.724  1.00  0.00      PRO   
ATOM    135  CA  LEU P   9      11.287 -22.159 -42.307  1.00  0.00      PRO  C
ATOM    136  HA  LEU P   9      10.395 -22.757 -42.173  1.00  0.00      PRO   
ATOM    137  CB  LEU P   9      12.197 -22.842 -43.331  1.00  0.00      PRO  C
ATOM    138  HB1 LEU P   9      11.620 -22.924 -44.282  1.00  0.00      PRO   
ATOM    139  HB2 LEU P   9      13.059 -22.174 -43.551  1.00  0.00      PRO   
ATOM    140  CG  LEU P   9      12.733 -24.202 -43.048  1.00  0.00      PRO  C
ATOM    141  HG  LEU P   9      13.041 -24.127 -41.978  1.00  0.00      PRO   
ATOM    142  CD1 LEU P   9      11.550 -25.211 -43.110  1.00  0.00      PRO  C
ATOM    143 HD11 LEU P   9      11.914 -26.249 -42.951  1.00  0.00      PRO   
ATOM    144 HD12 LEU P   9      10.797 -24.981 -42.326  1.00  0.00      PRO   
ATOM    145 HD13 LEU P   9      11.049 -25.168 -44.100  1.00  0.00      PRO   
ATOM    146  CD2 LEU P   9      13.944 -24.558 -43.855  1.00  0.00      PRO  C
ATOM    147 HD21 LEU P   9      14.303 -25.574 -43.583  1.00  0.00      PRO   
ATOM    148 HD22 LEU P   9      13.726 -24.558 -44.941  1.00  0.00      PRO   
ATOM    149 HD23 LEU P   9      14.766 -23.835 -43.662  1.00  0.00      PRO   
ATOM    150  C   LEU P   9      11.973 -22.075 -40.992  1.00  0.00      PRO  C
ATOM    151  O   LEU P   9      11.638 -22.920 -40.109  1.00  0.00      PRO  O
ATOM    152  N   CYS P  10      12.909 -21.101 -40.834  1.00  0.00      PRO  N
ATOM    153  HN  CYS P  10      13.009 -20.437 -41.571  1.00  0.00      PRO   
ATOM    154  CA  CYS P  10      13.817 -20.895 -39.686  1.00  0.00      PRO  C
ATOM    155  HA  CYS P  10      14.159 -21.867 -39.348  1.00  0.00      PRO   
ATOM    156  CB  CYS P  10      15.017 -19.994 -40.245  1.00  0.00      PRO  C
ATOM    157  HB1 CYS P  10      15.573 -20.611 -40.987  1.00  0.00      PRO   
ATOM    158  HB2 CYS P  10      14.607 -19.129 -40.811  1.00  0.00      PRO   
ATOM    159  SG  CYS P  10      16.192 -19.452 -38.913  1.00  0.00      PRO  S
ATOM    160  HG1 CYS P  10      17.059 -18.816 -39.704  1.00  0.00      PRO   
ATOM    161  C   CYS P  10      13.026 -20.288 -38.587  1.00  0.00      PRO  C
ATOM    162  O   CYS P  10      13.250 -20.736 -37.436  1.00  0.00      PRO  O
ATOM    163  N   LEU P  11      12.066 -19.398 -38.719  1.00  0.00      PRO  N
ATOM    164  HN  LEU P  11      11.967 -18.921 -39.590  1.00  0.00      PRO   
ATOM    165  CA  LEU P  11      11.099 -19.009 -37.715  1.00  0.00      PRO  C
ATOM    166  HA  LEU P  11      11.661 -18.765 -36.823  1.00  0.00      PRO   
ATOM    167  CB  LEU P  11      10.353 -17.740 -38.127  1.00  0.00      PRO  C
ATOM    168  HB1 LEU P  11       9.732 -17.997 -39.016  1.00  0.00      PRO   
ATOM    169  HB2 LEU P  11       9.637 -17.463 -37.321  1.00  0.00      PRO   
ATOM    170  CG  LEU P  11      11.340 -16.573 -38.471  1.00  0.00      PRO  C
ATOM    171  HG  LEU P  11      12.133 -16.947 -39.163  1.00  0.00      PRO   
ATOM    172  CD1 LEU P  11      10.608 -15.352 -39.077  1.00  0.00      PRO  C
ATOM    173 HD11 LEU P  11      11.323 -14.523 -39.267  1.00  0.00      PRO   
ATOM    174 HD12 LEU P  11      10.126 -15.623 -40.040  1.00  0.00      PRO   
ATOM    175 HD13 LEU P  11       9.823 -14.980 -38.384  1.00  0.00      PRO   
ATOM    176  CD2 LEU P  11      12.020 -16.118 -37.170  1.00  0.00      PRO  C
ATOM    177 HD21 LEU P  11      12.744 -15.300 -37.378  1.00  0.00      PRO   
ATOM    178 HD22 LEU P  11      11.284 -15.735 -36.434  1.00  0.00      PRO   
ATOM    179 HD23 LEU P  11      12.573 -16.962 -36.704  1.00  0.00      PRO   
ATOM    180  C   LEU P  11      10.188 -20.123 -37.378  1.00  0.00      PRO  C
ATOM    181  O   LEU P  11       9.907 -20.413 -36.257  1.00  0.00      PRO  O
ATOM    182  N   SER P  12       9.635 -20.856 -38.356  1.00  0.00      PRO  N
ATOM    183  HN  SER P  12       9.776 -20.674 -39.329  1.00  0.00      PRO   
ATOM    184  CA  SER P  12       8.771 -21.996 -38.082  1.00  0.00      PRO  C
ATOM    185  HA  SER P  12       7.985 -21.593 -37.458  1.00  0.00      PRO   
ATOM    186  CB  SER P  12       8.052 -22.538 -39.351  1.00  0.00      PRO  C
ATOM    187  HB1 SER P  12       8.829 -22.818 -40.097  1.00  0.00      PRO   
ATOM    188  HB2 SER P  12       7.482 -23.464 -39.108  1.00  0.00      PRO   
ATOM    189  OG  SER P  12       7.241 -21.492 -39.843  1.00  0.00      PRO  O
ATOM    190  HG1 SER P  12       6.972 -21.739 -40.736  1.00  0.00      PRO   
ATOM    191  C   SER P  12       9.420 -23.110 -37.317  1.00  0.00      PRO  C
ATOM    192  O   SER P  12       8.784 -23.823 -36.520  1.00  0.00      PRO  O
ATOM    193  N   CYS P  13      10.675 -23.389 -37.583  1.00  0.00      PRO  N
ATOM    194  HN  CYS P  13      11.154 -22.975 -38.354  1.00  0.00      PRO   
ATOM    195  CA  CYS P  13      11.503 -24.344 -36.765  1.00  0.00      PRO  C
ATOM    196  HA  CYS P  13      10.994 -25.299 -36.803  1.00  0.00      PRO   
ATOM    197  CB  CYS P  13      12.921 -24.696 -37.333  1.00  0.00      PRO  C
ATOM    198  HB1 CYS P  13      13.488 -23.742 -37.424  1.00  0.00      PRO   
ATOM    199  HB2 CYS P  13      13.480 -25.315 -36.595  1.00  0.00      PRO   
ATOM    200  SG  CYS P  13      12.792 -25.482 -38.943  1.00  0.00      PRO  S
ATOM    201  HG1 CYS P  13      14.101 -25.589 -39.182  1.00  0.00      PRO   
ATOM    202  C   CYS P  13      11.576 -23.903 -35.272  1.00  0.00      PRO  C
ATOM    203  O   CYS P  13      11.294 -24.768 -34.411  1.00  0.00      PRO  O
ATOM    204  N   LEU P  14      11.789 -22.616 -34.957  1.00  0.00      PRO  N
ATOM    205  HN  LEU P  14      11.994 -21.953 -35.674  1.00  0.00      PRO   
ATOM    206  CA  LEU P  14      11.752 -22.038 -33.580  1.00  0.00      PRO  C
ATOM    207  HA  LEU P  14      12.498 -22.587 -33.020  1.00  0.00      PRO   
ATOM    208  CB  LEU P  14      12.042 -20.517 -33.480  1.00  0.00      PRO  C
ATOM    209  HB1 LEU P  14      11.264 -19.994 -34.084  1.00  0.00      PRO   
ATOM    210  HB2 LEU P  14      11.888 -20.188 -32.429  1.00  0.00      PRO   
ATOM    211  CG  LEU P  14      13.453 -20.193 -34.007  1.00  0.00      PRO  C
ATOM    212  HG  LEU P  14      13.413 -20.390 -35.106  1.00  0.00      PRO   
ATOM    213  CD1 LEU P  14      13.790 -18.739 -33.778  1.00  0.00      PRO  C
ATOM    214 HD11 LEU P  14      14.826 -18.520 -34.115  1.00  0.00      PRO   
ATOM    215 HD12 LEU P  14      13.093 -18.082 -34.342  1.00  0.00      PRO   
ATOM    216 HD13 LEU P  14      13.716 -18.484 -32.700  1.00  0.00      PRO   
ATOM    217  CD2 LEU P  14      14.497 -21.116 -33.401  1.00  0.00      PRO  C
ATOM    218 HD21 LEU P  14      15.505 -20.880 -33.806  1.00  0.00      PRO   
ATOM    219 HD22 LEU P  14      14.546 -21.012 -32.298  1.00  0.00      PRO   
ATOM    220 HD23 LEU P  14      14.266 -22.176 -33.642  1.00  0.00      PRO   
ATOM    221  C   LEU P  14      10.431 -22.210 -32.869  1.00  0.00      PRO  C
ATOM    222  O   LEU P  14      10.316 -22.477 -31.678  1.00  0.00      PRO  O
ATOM    223  N   LEU P  15       9.271 -22.137 -33.642  1.00  0.00      PRO  N
ATOM    224  HN  LEU P  15       9.308 -21.833 -34.592  1.00  0.00      PRO   
ATOM    225  CA  LEU P  15       7.930 -22.482 -33.173  1.00  0.00      PRO  C
ATOM    226  HA  LEU P  15       7.760 -21.885 -32.286  1.00  0.00      PRO   
ATOM    227  CB  LEU P  15       6.846 -22.040 -34.259  1.00  0.00      PRO  C
ATOM    228  HB1 LEU P  15       7.022 -20.962 -34.480  1.00  0.00      PRO   
ATOM    229  HB2 LEU P  15       7.041 -22.585 -35.208  1.00  0.00      PRO   
ATOM    230  CG  LEU P  15       5.352 -22.156 -33.985  1.00  0.00      PRO  C
ATOM    231  HG  LEU P  15       5.139 -23.253 -33.981  1.00  0.00      PRO   
ATOM    232  CD1 LEU P  15       4.944 -21.645 -32.593  1.00  0.00      PRO  C
ATOM    233 HD11 LEU P  15       3.842 -21.707 -32.462  1.00  0.00      PRO   
ATOM    234 HD12 LEU P  15       5.425 -22.252 -31.797  1.00  0.00      PRO   
ATOM    235 HD13 LEU P  15       5.250 -20.585 -32.458  1.00  0.00      PRO   
ATOM    236  CD2 LEU P  15       4.663 -21.544 -35.218  1.00  0.00      PRO  C
ATOM    237 HD21 LEU P  15       3.558 -21.604 -35.113  1.00  0.00      PRO   
ATOM    238 HD22 LEU P  15       4.931 -20.476 -35.349  1.00  0.00      PRO   
ATOM    239 HD23 LEU P  15       4.954 -22.093 -36.139  1.00  0.00      PRO   
ATOM    240  C   LEU P  15       7.808 -23.946 -32.772  1.00  0.00      PRO  C
ATOM    241  O   LEU P  15       7.326 -24.253 -31.705  1.00  0.00      PRO  O
ATOM    242  N   LEU P  16       8.277 -24.871 -33.546  1.00  0.00      PRO  N
ATOM    243  HN  LEU P  16       8.716 -24.697 -34.425  1.00  0.00      PRO   
ATOM    244  CA  LEU P  16       8.200 -26.266 -33.189  1.00  0.00      PRO  C
ATOM    245  HA  LEU P  16       7.185 -26.446 -32.858  1.00  0.00      PRO   
ATOM    246  CB  LEU P  16       8.436 -27.143 -34.440  1.00  0.00      PRO  C
ATOM    247  HB1 LEU P  16       9.474 -26.942 -34.792  1.00  0.00      PRO   
ATOM    248  HB2 LEU P  16       8.414 -28.214 -34.141  1.00  0.00      PRO   
ATOM    249  CG  LEU P  16       7.507 -26.971 -35.685  1.00  0.00      PRO  C
ATOM    250  HG  LEU P  16       7.691 -25.939 -36.070  1.00  0.00      PRO   
ATOM    251  CD1 LEU P  16       7.877 -28.000 -36.838  1.00  0.00      PRO  C
ATOM    252 HD11 LEU P  16       7.176 -27.895 -37.694  1.00  0.00      PRO   
ATOM    253 HD12 LEU P  16       8.910 -27.818 -37.208  1.00  0.00      PRO   
ATOM    254 HD13 LEU P  16       7.817 -29.045 -36.466  1.00  0.00      PRO   
ATOM    255  CD2 LEU P  16       6.083 -27.051 -35.237  1.00  0.00      PRO  C
ATOM    256 HD21 LEU P  16       5.398 -26.912 -36.102  1.00  0.00      PRO   
ATOM    257 HD22 LEU P  16       5.852 -28.033 -34.778  1.00  0.00      PRO   
ATOM    258 HD23 LEU P  16       5.865 -26.256 -34.491  1.00  0.00      PRO   
ATOM    259  C   LEU P  16       9.150 -26.597 -31.997  1.00  0.00      PRO  C
ATOM    260  O   LEU P  16       8.813 -27.221 -30.987  1.00  0.00      PRO  O
ATOM    261  N   LEU P  17      10.395 -25.978 -32.048  1.00  0.00      PRO  N
ATOM    262  HN  LEU P  17      10.688 -25.387 -32.796  1.00  0.00      PRO   
ATOM    263  CA  LEU P  17      11.426 -26.153 -30.954  1.00  0.00      PRO  C
ATOM    264  HA  LEU P  17      11.593 -27.220 -30.878  1.00  0.00      PRO   
ATOM    265  CB  LEU P  17      12.760 -25.365 -31.279  1.00  0.00      PRO  C
ATOM    266  HB1 LEU P  17      13.154 -25.767 -32.242  1.00  0.00      PRO   
ATOM    267  HB2 LEU P  17      12.512 -24.297 -31.471  1.00  0.00      PRO   
ATOM    268  CG  LEU P  17      13.928 -25.430 -30.242  1.00  0.00      PRO  C
ATOM    269  HG  LEU P  17      13.656 -24.939 -29.277  1.00  0.00      PRO   
ATOM    270  CD1 LEU P  17      14.446 -26.885 -30.060  1.00  0.00      PRO  C
ATOM    271 HD11 LEU P  17      15.306 -26.907 -29.358  1.00  0.00      PRO   
ATOM    272 HD12 LEU P  17      13.644 -27.538 -29.652  1.00  0.00      PRO   
ATOM    273 HD13 LEU P  17      14.781 -27.306 -31.032  1.00  0.00      PRO   
ATOM    274  CD2 LEU P  17      15.170 -24.678 -30.836  1.00  0.00      PRO  C
ATOM    275 HD21 LEU P  17      16.012 -24.691 -30.111  1.00  0.00      PRO   
ATOM    276 HD22 LEU P  17      15.525 -25.150 -31.774  1.00  0.00      PRO   
ATOM    277 HD23 LEU P  17      14.916 -23.618 -31.052  1.00  0.00      PRO   
ATOM    278  C   LEU P  17      10.949 -25.659 -29.580  1.00  0.00      PRO  C
ATOM    279  O   LEU P  17      11.215 -26.256 -28.501  1.00  0.00      PRO  O
ATOM    280  N   SER P  18      10.334 -24.470 -29.630  1.00  0.00      PRO  N
ATOM    281  HN  SER P  18      10.368 -23.898 -30.449  1.00  0.00      PRO   
ATOM    282  CA  SER P  18       9.586 -23.906 -28.557  1.00  0.00      PRO  C
ATOM    283  HA  SER P  18      10.288 -23.879 -27.733  1.00  0.00      PRO   
ATOM    284  CB  SER P  18       9.111 -22.462 -28.805  1.00  0.00      PRO  C
ATOM    285  HB1 SER P  18      10.012 -21.817 -28.925  1.00  0.00      PRO   
ATOM    286  HB2 SER P  18       8.536 -22.400 -29.756  1.00  0.00      PRO   
ATOM    287  OG  SER P  18       8.327 -21.867 -27.763  1.00  0.00      PRO  O
ATOM    288  HG1 SER P  18       8.292 -20.919 -27.941  1.00  0.00      PRO   
ATOM    289  C   SER P  18       8.369 -24.726 -28.094  1.00  0.00      PRO  C
ATOM    290  O   SER P  18       8.341 -25.053 -26.913  1.00  0.00      PRO  O
ATOM    291  N   LEU P  19       7.496 -25.178 -29.013  1.00  0.00      PRO  N
ATOM    292  HN  LEU P  19       7.638 -24.992 -29.982  1.00  0.00      PRO   
ATOM    293  CA  LEU P  19       6.264 -25.976 -28.714  1.00  0.00      PRO  C
ATOM    294  HA  LEU P  19       5.654 -25.359 -28.068  1.00  0.00      PRO   
ATOM    295  CB  LEU P  19       5.381 -26.247 -29.969  1.00  0.00      PRO  C
ATOM    296  HB1 LEU P  19       5.087 -25.256 -30.385  1.00  0.00      PRO   
ATOM    297  HB2 LEU P  19       6.004 -26.736 -30.750  1.00  0.00      PRO   
ATOM    298  CG  LEU P  19       4.076 -27.072 -29.778  1.00  0.00      PRO  C
ATOM    299  HG  LEU P  19       4.505 -27.987 -29.302  1.00  0.00      PRO   
ATOM    300  CD1 LEU P  19       3.067 -26.417 -28.883  1.00  0.00      PRO  C
ATOM    301 HD11 LEU P  19       2.142 -27.029 -28.824  1.00  0.00      PRO   
ATOM    302 HD12 LEU P  19       3.473 -26.299 -27.855  1.00  0.00      PRO   
ATOM    303 HD13 LEU P  19       2.794 -25.412 -29.269  1.00  0.00      PRO   
ATOM    304  CD2 LEU P  19       3.319 -27.512 -31.087  1.00  0.00      PRO  C
ATOM    305 HD21 LEU P  19       2.417 -28.108 -30.830  1.00  0.00      PRO   
ATOM    306 HD22 LEU P  19       2.986 -26.638 -31.682  1.00  0.00      PRO   
ATOM    307 HD23 LEU P  19       3.978 -28.139 -31.725  1.00  0.00      PRO   
ATOM    308  C   LEU P  19       6.576 -27.255 -27.963  1.00  0.00      PRO  C
ATOM    309  O   LEU P  19       5.909 -27.576 -26.985  1.00  0.00      PRO  O
ATOM    310  N   TRP P  20       7.602 -27.905 -28.484  1.00  0.00      PRO  N
ATOM    311  HN  TRP P  20       8.113 -27.533 -29.256  1.00  0.00      PRO   
ATOM    312  CA  TRP P  20       8.090 -29.233 -27.981  1.00  0.00      PRO  C
ATOM    313  HA  TRP P  20       7.258 -29.925 -28.047  1.00  0.00      PRO   
ATOM    314  CB  TRP P  20       9.404 -29.665 -28.734  1.00  0.00      PRO  C
ATOM    315  HB1 TRP P  20       9.118 -29.990 -29.759  1.00  0.00      PRO   
ATOM    316  HB2 TRP P  20      10.078 -28.789 -28.850  1.00  0.00      PRO   
ATOM    317  CG  TRP P  20      10.314 -30.783 -28.289  1.00  0.00      PRO  C
ATOM    318  CD1 TRP P  20      11.425 -30.643 -27.522  1.00  0.00      PRO  C
ATOM    319  HD1 TRP P  20      11.662 -29.719 -27.013  1.00  0.00      PRO   
ATOM    320  NE1 TRP P  20      12.154 -31.798 -27.451  1.00  0.00      PRO  N
ATOM    321  HE1 TRP P  20      12.953 -31.933 -26.905  1.00  0.00      PRO   
ATOM    322  CE2 TRP P  20      11.595 -32.719 -28.192  1.00  0.00      PRO  C
ATOM    323  CD2 TRP P  20      10.335 -32.229 -28.658  1.00  0.00      PRO  C
ATOM    324  CE3 TRP P  20       9.636 -33.029 -29.589  1.00  0.00      PRO  C
ATOM    325  HE3 TRP P  20       8.760 -32.666 -30.109  1.00  0.00      PRO   
ATOM    326  CZ3 TRP P  20      10.045 -34.301 -29.881  1.00  0.00      PRO  C
ATOM    327  HZ3 TRP P  20       9.471 -34.897 -30.576  1.00  0.00      PRO   
ATOM    328  CZ2 TRP P  20      12.038 -33.976 -28.478  1.00  0.00      PRO  C
ATOM    329  HZ2 TRP P  20      12.981 -34.363 -28.126  1.00  0.00      PRO   
ATOM    330  CH2 TRP P  20      11.183 -34.795 -29.286  1.00  0.00      PRO  C
ATOM    331  HH2 TRP P  20      11.450 -35.833 -29.427  1.00  0.00      PRO   
ATOM    332  C   TRP P  20       8.502 -29.169 -26.502  1.00  0.00      PRO  C
ATOM    333  O   TRP P  20       8.024 -29.988 -25.683  1.00  0.00      PRO  O
ATOM    334  N   ARG P  21       9.298 -28.134 -26.208  1.00  0.00      PRO  N
ATOM    335  HN  ARG P  21       9.607 -27.539 -26.946  1.00  0.00      PRO   
ATOM    336  CA  ARG P  21       9.756 -27.806 -24.870  1.00  0.00      PRO  C
ATOM    337  HA  ARG P  21      10.133 -28.735 -24.459  1.00  0.00      PRO   
ATOM    338  CB  ARG P  21      11.006 -26.888 -24.989  1.00  0.00      PRO  C
ATOM    339  HB1 ARG P  21      10.668 -25.964 -25.518  1.00  0.00      PRO   
ATOM    340  HB2 ARG P  21      11.326 -26.562 -23.976  1.00  0.00      PRO   
ATOM    341  CG  ARG P  21      12.208 -27.406 -25.743  1.00  0.00      PRO  C
ATOM    342  HG1 ARG P  21      12.555 -28.344 -25.255  1.00  0.00      PRO   
ATOM    343  HG2 ARG P  21      11.893 -27.702 -26.770  1.00  0.00      PRO   
ATOM    344  CD  ARG P  21      13.312 -26.336 -25.848  1.00  0.00      PRO  C
ATOM    345  HD1 ARG P  21      12.961 -25.504 -26.501  1.00  0.00      PRO   
ATOM    346  HD2 ARG P  21      13.574 -25.919 -24.847  1.00  0.00      PRO   
ATOM    347  NE  ARG P  21      14.583 -26.866 -26.411  1.00  0.00      PRO  N
ATOM    348  HE  ARG P  21      14.513 -27.824 -26.714  1.00  0.00      PRO   
ATOM    349  CZ  ARG P  21      15.696 -26.180 -26.515  1.00  0.00      PRO  C
ATOM    350  NH1 ARG P  21      15.922 -25.002 -26.031  1.00  0.00      PRO  N
ATOM    351 HH11 ARG P  21      16.790 -24.552 -26.183  1.00  0.00      PRO   
ATOM    352 HH12 ARG P  21      15.136 -24.532 -25.624  1.00  0.00      PRO   
ATOM    353  NH2 ARG P  21      16.750 -26.810 -27.025  1.00  0.00      PRO  N
ATOM    354 HH21 ARG P  21      17.633 -26.362 -27.042  1.00  0.00      PRO   
ATOM    355 HH22 ARG P  21      16.659 -27.785 -27.178  1.00  0.00      PRO   
ATOM    356  C   ARG P  21       8.726 -27.278 -23.881  1.00  0.00      PRO  C
ATOM    357  O   ARG P  21       8.593 -27.744 -22.750  1.00  0.00      PRO  O
ATOM    358  N   GLN P  22       7.934 -26.308 -24.328  1.00  0.00      PRO  N
ATOM    359  HN  GLN P  22       8.040 -25.981 -25.265  1.00  0.00      PRO   
ATOM    360  CA  GLN P  22       6.896 -25.648 -23.579  1.00  0.00      PRO  C
ATOM    361  HA  GLN P  22       7.349 -25.485 -22.609  1.00  0.00      PRO   
ATOM    362  CB  GLN P  22       6.667 -24.223 -24.077  1.00  0.00      PRO  C
ATOM    363  HB1 GLN P  22       6.521 -24.286 -25.180  1.00  0.00      PRO   
ATOM    364  HB2 GLN P  22       5.710 -23.835 -23.659  1.00  0.00      PRO   
ATOM    365  CG  GLN P  22       7.877 -23.222 -23.754  1.00  0.00      PRO  C
ATOM    366  HG1 GLN P  22       8.820 -23.594 -24.211  1.00  0.00      PRO   
ATOM    367  HG2 GLN P  22       7.673 -22.213 -24.167  1.00  0.00      PRO   
ATOM    368  CD  GLN P  22       8.307 -22.959 -22.232  1.00  0.00      PRO  C
ATOM    369  OE1 GLN P  22       9.214 -23.591 -21.650  1.00  0.00      PRO  O
ATOM    370  NE2 GLN P  22       7.649 -21.916 -21.589  1.00  0.00      PRO  N
ATOM    371 HE21 GLN P  22       7.907 -21.735 -20.644  1.00  0.00      PRO   
ATOM    372 HE22 GLN P  22       6.947 -21.402 -22.072  1.00  0.00      PRO   
ATOM    373  C   GLN P  22       5.633 -26.354 -23.363  1.00  0.00      PRO  C
ATOM    374  O   GLN P  22       4.965 -26.157 -22.316  1.00  0.00      PRO  O
ATOM    375  N   SER P  23       5.337 -27.313 -24.276  1.00  0.00      PRO  N
ATOM    376  HN  SER P  23       5.816 -27.369 -25.152  1.00  0.00      PRO   
ATOM    377  CA  SER P  23       4.278 -28.379 -24.078  1.00  0.00      PRO  C
ATOM    378  HA  SER P  23       3.363 -27.841 -23.867  1.00  0.00      PRO   
ATOM    379  CB  SER P  23       3.747 -29.076 -25.364  1.00  0.00      PRO  C
ATOM    380  HB1 SER P  23       2.999 -29.844 -25.057  1.00  0.00      PRO   
ATOM    381  HB2 SER P  23       3.216 -28.341 -26.012  1.00  0.00      PRO   
ATOM    382  OG  SER P  23       4.868 -29.682 -25.990  1.00  0.00      PRO  O
ATOM    383  HG1 SER P  23       4.525 -30.294 -26.653  1.00  0.00      PRO   
ATOM    384  C   SER P  23       4.562 -29.264 -22.890  1.00  0.00      PRO  C
ATOM    385  O   SER P  23       3.591 -29.703 -22.279  1.00  0.00      PRO  O
ATOM    386  N   SER P  24       5.831 -29.614 -22.664  1.00  0.00      PRO  N
ATOM    387  HN  SER P  24       6.575 -29.449 -23.310  1.00  0.00      PRO   
ATOM    388  CA  SER P  24       6.243 -30.278 -21.432  1.00  0.00      PRO  C
ATOM    389  HA  SER P  24       5.483 -31.031 -21.273  1.00  0.00      PRO   
ATOM    390  CB  SER P  24       7.644 -30.885 -21.603  1.00  0.00      PRO  C
ATOM    391  HB1 SER P  24       7.653 -31.472 -22.550  1.00  0.00      PRO   
ATOM    392  HB2 SER P  24       8.406 -30.081 -21.710  1.00  0.00      PRO   
ATOM    393  OG  SER P  24       7.941 -31.747 -20.518  1.00  0.00      PRO  O
ATOM    394  HG1 SER P  24       8.713 -32.268 -20.773  1.00  0.00      PRO   
ATOM    395  C   SER P  24       6.278 -29.419 -20.214  1.00  0.00      PRO  C
ATOM    396  O   SER P  24       5.913 -29.884 -19.102  1.00  0.00      PRO  O
ATOM    397  N   GLY P  25       6.646 -28.132 -20.411  1.00  0.00      PRO  N
ATOM    398  HN  GLY P  25       6.854 -27.847 -21.346  1.00  0.00      PRO   
ATOM    399  CA  GLY P  25       6.775 -27.094 -19.391  1.00  0.00      PRO  C
ATOM    400  HA1 GLY P  25       5.797 -26.976 -18.946  1.00  0.00      PRO   
ATOM    401  HA2 GLY P  25       7.145 -26.209 -19.891  1.00  0.00      PRO   
ATOM    402  C   GLY P  25       7.728 -27.440 -18.315  1.00  0.00      PRO  C
ATOM    403  O   GLY P  25       8.856 -27.879 -18.537  1.00  0.00      PRO  O
ATOM    404  N   ARG P  26       7.264 -27.143 -17.093  1.00  0.00      PRO  N
ATOM    405  HN  ARG P  26       6.344 -26.800 -16.917  1.00  0.00      PRO   
ATOM    406  CA  ARG P  26       8.145 -27.324 -15.912  1.00  0.00      PRO  C
ATOM    407  HA  ARG P  26       9.074 -26.806 -16.123  1.00  0.00      PRO   
ATOM    408  CB  ARG P  26       7.851 -26.596 -14.579  1.00  0.00      PRO  C
ATOM    409  HB1 ARG P  26       8.346 -27.195 -13.778  1.00  0.00      PRO   
ATOM    410  HB2 ARG P  26       8.356 -25.604 -14.577  1.00  0.00      PRO   
ATOM    411  CG  ARG P  26       6.343 -26.437 -14.195  1.00  0.00      PRO  C
ATOM    412  HG1 ARG P  26       6.278 -25.868 -13.242  1.00  0.00      PRO   
ATOM    413  HG2 ARG P  26       5.839 -25.800 -14.958  1.00  0.00      PRO   
ATOM    414  CD  ARG P  26       5.521 -27.733 -14.101  1.00  0.00      PRO  C
ATOM    415  HD1 ARG P  26       4.461 -27.484 -13.868  1.00  0.00      PRO   
ATOM    416  HD2 ARG P  26       5.551 -28.307 -15.057  1.00  0.00      PRO   
ATOM    417  NE  ARG P  26       6.232 -28.440 -13.010  1.00  0.00      PRO  N
ATOM    418  HE  ARG P  26       6.913 -27.863 -12.543  1.00  0.00      PRO   
ATOM    419  CZ  ARG P  26       5.948 -29.742 -12.714  1.00  0.00      PRO  C
ATOM    420  NH1 ARG P  26       5.517 -30.658 -13.620  1.00  0.00      PRO  N
ATOM    421 HH11 ARG P  26       5.303 -31.583 -13.338  1.00  0.00      PRO   
ATOM    422 HH12 ARG P  26       5.303 -30.311 -14.535  1.00  0.00      PRO   
ATOM    423  NH2 ARG P  26       6.197 -30.284 -11.560  1.00  0.00      PRO  N
ATOM    424 HH21 ARG P  26       6.051 -31.254 -11.428  1.00  0.00      PRO   
ATOM    425 HH22 ARG P  26       6.724 -29.744 -10.916  1.00  0.00      PRO   
ATOM    426  C   ARG P  26       8.511 -28.780 -15.635  1.00  0.00      PRO  C
ATOM    427  O   ARG P  26       7.876 -29.785 -15.989  1.00  0.00      PRO  O
ATOM    428  N   GLY P  27       9.713 -28.849 -14.997  1.00  0.00      PRO  N
ATOM    429  HN  GLY P  27      10.276 -28.043 -14.821  1.00  0.00      PRO   
ATOM    430  CA  GLY P  27      10.225 -30.038 -14.554  1.00  0.00      PRO  C
ATOM    431  HA1 GLY P  27      11.118 -30.227 -15.134  1.00  0.00      PRO   
ATOM    432  HA2 GLY P  27       9.449 -30.781 -14.675  1.00  0.00      PRO   
ATOM    433  C   GLY P  27      10.607 -30.006 -13.124  1.00  0.00      PRO  C
ATOM    434  O   GLY P  27      10.027 -30.690 -12.272  1.00  0.00      PRO  O
ATOM    435  N   LYS P  28      11.514 -29.101 -12.700  1.00  0.00      PRO  N
ATOM    436  HN  LYS P  28      11.871 -28.421 -13.339  1.00  0.00      PRO   
ATOM    437  CA  LYS P  28      12.031 -29.017 -11.377  1.00  0.00      PRO  C
ATOM    438  HA  LYS P  28      11.951 -30.009 -10.949  1.00  0.00      PRO   
ATOM    439  CB  LYS P  28      13.428 -28.313 -11.346  1.00  0.00      PRO  C
ATOM    440  HB1 LYS P  28      13.302 -27.313 -11.823  1.00  0.00      PRO   
ATOM    441  HB2 LYS P  28      13.713 -28.121 -10.287  1.00  0.00      PRO   
ATOM    442  CG  LYS P  28      14.501 -29.117 -12.087  1.00  0.00      PRO  C
ATOM    443  HG1 LYS P  28      14.283 -29.094 -13.179  1.00  0.00      PRO   
ATOM    444  HG2 LYS P  28      15.490 -28.627 -11.935  1.00  0.00      PRO   
ATOM    445  CD  LYS P  28      14.592 -30.555 -11.666  1.00  0.00      PRO  C
ATOM    446  HD1 LYS P  28      14.989 -30.592 -10.625  1.00  0.00      PRO   
ATOM    447  HD2 LYS P  28      13.560 -30.976 -11.644  1.00  0.00      PRO   
ATOM    448  CE  LYS P  28      15.467 -31.494 -12.547  1.00  0.00      PRO  C
ATOM    449  HE1 LYS P  28      15.021 -31.603 -13.561  1.00  0.00      PRO   
ATOM    450  HE2 LYS P  28      16.494 -31.082 -12.656  1.00  0.00      PRO   
ATOM    451  NZ  LYS P  28      15.632 -32.849 -12.038  1.00  0.00      PRO  N
ATOM    452  HZ1 LYS P  28      16.227 -33.404 -12.687  1.00  0.00      PRO   
ATOM    453  HZ2 LYS P  28      16.083 -32.815 -11.101  1.00  0.00      PRO   
ATOM    454  HZ3 LYS P  28      14.700 -33.302 -11.953  1.00  0.00      PRO   
ATOM    455  C   LYS P  28      11.200 -28.051 -10.476  1.00  0.00      PRO  C
ATOM    456  O   LYS P  28      11.216 -27.980  -9.258  1.00  0.00      PRO  O
ATOM    457  N   LEU P  29      10.379 -27.191 -11.088  1.00  0.00      PRO  N
ATOM    458  HN  LEU P  29      10.299 -27.108 -12.078  1.00  0.00      PRO   
ATOM    459  CA  LEU P  29       9.506 -26.275 -10.330  1.00  0.00      PRO  C
ATOM    460  HA  LEU P  29      10.005 -26.081  -9.389  1.00  0.00      PRO   
ATOM    461  CB  LEU P  29       9.507 -24.886 -11.006  1.00  0.00      PRO  C
ATOM    462  HB1 LEU P  29       9.506 -25.057 -12.108  1.00  0.00      PRO   
ATOM    463  HB2 LEU P  29       8.549 -24.370 -10.774  1.00  0.00      PRO   
ATOM    464  CG  LEU P  29      10.750 -24.059 -10.582  1.00  0.00      PRO  C
ATOM    465  HG  LEU P  29      11.609 -24.772 -10.618  1.00  0.00      PRO   
ATOM    466  CD1 LEU P  29      10.982 -22.847 -11.484  1.00  0.00      PRO  C
ATOM    467 HD11 LEU P  29      11.848 -22.253 -11.123  1.00  0.00      PRO   
ATOM    468 HD12 LEU P  29      11.189 -23.170 -12.527  1.00  0.00      PRO   
ATOM    469 HD13 LEU P  29      10.088 -22.187 -11.492  1.00  0.00      PRO   
ATOM    470  CD2 LEU P  29      10.647 -23.513  -9.152  1.00  0.00      PRO  C
ATOM    471 HD21 LEU P  29      11.566 -22.945  -8.888  1.00  0.00      PRO   
ATOM    472 HD22 LEU P  29       9.783 -22.828  -9.036  1.00  0.00      PRO   
ATOM    473 HD23 LEU P  29      10.533 -24.346  -8.425  1.00  0.00      PRO   
ATOM    474  C   LEU P  29       8.135 -26.929 -10.007  1.00  0.00      PRO  C
ATOM    475  O   LEU P  29       7.763 -27.902 -10.680  1.00  0.00      PRO  O
ATOM    476  N   PRO P  30       7.408 -26.463  -8.962  1.00  0.00      PRO  N
ATOM    477  CD  PRO P  30       7.858 -25.385  -8.105  1.00  0.00      PRO  C
ATOM    478  HD1 PRO P  30       7.850 -24.399  -8.624  1.00  0.00      PRO   
ATOM    479  HD2 PRO P  30       8.876 -25.567  -7.691  1.00  0.00      PRO   
ATOM    480  CA  PRO P  30       6.006 -26.891  -8.694  1.00  0.00      PRO  C
ATOM    481  HA  PRO P  30       6.091 -27.742  -8.030  1.00  0.00      PRO   
ATOM    482  CB  PRO P  30       5.572 -25.751  -7.797  1.00  0.00      PRO  C
ATOM    483  HB1 PRO P  30       4.744 -26.059  -7.121  1.00  0.00      PRO   
ATOM    484  HB2 PRO P  30       5.266 -24.860  -8.390  1.00  0.00      PRO   
ATOM    485  CG  PRO P  30       6.803 -25.390  -6.951  1.00  0.00      PRO  C
ATOM    486  HG1 PRO P  30       7.033 -26.129  -6.159  1.00  0.00      PRO   
ATOM    487  HG2 PRO P  30       6.771 -24.382  -6.478  1.00  0.00      PRO   
ATOM    488  C   PRO P  30       5.068 -27.232  -9.811  1.00  0.00      PRO  C
ATOM    489  O   PRO P  30       5.277 -26.583 -10.780  1.00  0.00      PRO  O
ATOM    490  N   PRO P  31       4.027 -28.124  -9.776  1.00  0.00      PRO  N
ATOM    491  CD  PRO P  31       3.676 -29.085  -8.708  1.00  0.00      PRO  C
ATOM    492  HD1 PRO P  31       3.188 -28.584  -7.841  1.00  0.00      PRO   
ATOM    493  HD2 PRO P  31       4.567 -29.648  -8.345  1.00  0.00      PRO   
ATOM    494  CA  PRO P  31       3.048 -28.150 -10.812  1.00  0.00      PRO  C
ATOM    495  HA  PRO P  31       3.539 -28.608 -11.662  1.00  0.00      PRO   
ATOM    496  CB  PRO P  31       1.896 -29.037 -10.178  1.00  0.00      PRO  C
ATOM    497  HB1 PRO P  31       1.285 -29.577 -10.936  1.00  0.00      PRO   
ATOM    498  HB2 PRO P  31       1.231 -28.473  -9.487  1.00  0.00      PRO   
ATOM    499  CG  PRO P  31       2.691 -30.042  -9.383  1.00  0.00      PRO  C
ATOM    500  HG1 PRO P  31       3.192 -30.801 -10.014  1.00  0.00      PRO   
ATOM    501  HG2 PRO P  31       2.107 -30.579  -8.600  1.00  0.00      PRO   
ATOM    502  C   PRO P  31       2.343 -26.855 -11.273  1.00  0.00      PRO  C
ATOM    503  O   PRO P  31       2.339 -25.791 -10.639  1.00  0.00      PRO  O
ATOM    504  N   GLY P  32       2.052 -26.952 -12.582  1.00  0.00      PRO  N
ATOM    505  HN  GLY P  32       2.819 -27.170 -13.184  1.00  0.00      PRO   
ATOM    506  CA  GLY P  32       0.754 -26.779 -13.244  1.00  0.00      PRO  C
ATOM    507  HA1 GLY P  32       0.878 -26.122 -14.095  1.00  0.00      PRO   
ATOM    508  HA2 GLY P  32       0.028 -26.436 -12.519  1.00  0.00      PRO   
ATOM    509  C   GLY P  32       0.284 -28.171 -13.773  1.00  0.00      PRO  C
ATOM    510  O   GLY P  32       0.712 -29.164 -13.189  1.00  0.00      PRO  O
ATOM    511  N   PRO P  33      -0.638 -28.364 -14.745  1.00  0.00      PRO  N
ATOM    512  CD  PRO P  33      -1.713 -29.336 -14.575  1.00  0.00      PRO  C
ATOM    513  HD1 PRO P  33      -1.825 -29.630 -13.506  1.00  0.00      PRO   
ATOM    514  HD2 PRO P  33      -1.528 -30.251 -15.183  1.00  0.00      PRO   
ATOM    515  CA  PRO P  33      -1.078 -27.582 -15.892  1.00  0.00      PRO  C
ATOM    516  HA  PRO P  33      -1.301 -28.292 -16.680  1.00  0.00      PRO   
ATOM    517  CB  PRO P  33      -2.531 -27.248 -15.576  1.00  0.00      PRO  C
ATOM    518  HB1 PRO P  33      -3.143 -26.965 -16.462  1.00  0.00      PRO   
ATOM    519  HB2 PRO P  33      -2.666 -26.496 -14.766  1.00  0.00      PRO   
ATOM    520  CG  PRO P  33      -2.993 -28.627 -15.065  1.00  0.00      PRO  C
ATOM    521  HG1 PRO P  33      -3.507 -29.176 -15.878  1.00  0.00      PRO   
ATOM    522  HG2 PRO P  33      -3.707 -28.529 -14.216  1.00  0.00      PRO   
ATOM    523  C   PRO P  33      -0.164 -26.495 -16.445  1.00  0.00      PRO  C
ATOM    524  O   PRO P  33       1.056 -26.584 -16.306  1.00  0.00      PRO  O
ATOM    525  N   THR P  34      -0.714 -25.645 -17.310  1.00  0.00      PRO  N
ATOM    526  HN  THR P  34      -1.698 -25.496 -17.400  1.00  0.00      PRO   
ATOM    527  CA  THR P  34       0.101 -24.841 -18.218  1.00  0.00      PRO  C
ATOM    528  HA  THR P  34       0.888 -25.501 -18.558  1.00  0.00      PRO   
ATOM    529  CB  THR P  34      -0.697 -24.334 -19.430  1.00  0.00      PRO  C
ATOM    530  HB  THR P  34       0.025 -23.758 -20.058  1.00  0.00      PRO   
ATOM    531  OG1 THR P  34      -1.707 -23.446 -19.026  1.00  0.00      PRO  O
ATOM    532  HG1 THR P  34      -2.162 -23.188 -19.835  1.00  0.00      PRO   
ATOM    533  CG2 THR P  34      -1.358 -25.467 -20.218  1.00  0.00      PRO  C
ATOM    534 HG21 THR P  34      -1.828 -25.079 -21.146  1.00  0.00      PRO   
ATOM    535 HG22 THR P  34      -0.603 -26.227 -20.510  1.00  0.00      PRO   
ATOM    536 HG23 THR P  34      -2.143 -25.970 -19.614  1.00  0.00      PRO   
ATOM    537  C   THR P  34       0.790 -23.673 -17.501  1.00  0.00      PRO  C
ATOM    538  O   THR P  34       0.348 -23.213 -16.455  1.00  0.00      PRO  O
ATOM    539  N   PRO P  35       1.897 -23.191 -18.067  1.00  0.00      PRO  N
ATOM    540  CD  PRO P  35       2.970 -24.095 -18.520  1.00  0.00      PRO  C
ATOM    541  HD1 PRO P  35       2.667 -24.712 -19.397  1.00  0.00      PRO   
ATOM    542  HD2 PRO P  35       3.329 -24.771 -17.711  1.00  0.00      PRO   
ATOM    543  CA  PRO P  35       2.198 -21.801 -18.455  1.00  0.00      PRO  C
ATOM    544  HA  PRO P  35       2.698 -21.365 -17.598  1.00  0.00      PRO   
ATOM    545  CB  PRO P  35       3.299 -21.963 -19.492  1.00  0.00      PRO  C
ATOM    546  HB1 PRO P  35       3.974 -21.081 -19.566  1.00  0.00      PRO   
ATOM    547  HB2 PRO P  35       2.921 -22.238 -20.502  1.00  0.00      PRO   
ATOM    548  CG  PRO P  35       4.075 -23.130 -18.921  1.00  0.00      PRO  C
ATOM    549  HG1 PRO P  35       4.706 -22.816 -18.065  1.00  0.00      PRO   
ATOM    550  HG2 PRO P  35       4.737 -23.620 -19.671  1.00  0.00      PRO   
ATOM    551  C   PRO P  35       1.091 -20.856 -18.924  1.00  0.00      PRO  C
ATOM    552  O   PRO P  35       0.042 -21.286 -19.428  1.00  0.00      PRO  O
ATOM    553  N   LEU P  36       1.361 -19.554 -18.738  1.00  0.00      PRO  N
ATOM    554  HN  LEU P  36       2.227 -19.276 -18.328  1.00  0.00      PRO   
ATOM    555  CA  LEU P  36       0.469 -18.433 -19.094  1.00  0.00      PRO  C
ATOM    556  HA  LEU P  36       1.119 -17.569 -19.043  1.00  0.00      PRO   
ATOM    557  CB  LEU P  36      -0.103 -18.576 -20.507  1.00  0.00      PRO  C
ATOM    558  HB1 LEU P  36      -0.179 -19.667 -20.722  1.00  0.00      PRO   
ATOM    559  HB2 LEU P  36      -1.145 -18.187 -20.517  1.00  0.00      PRO   
ATOM    560  CG  LEU P  36       0.609 -17.974 -21.700  1.00  0.00      PRO  C
ATOM    561  HG  LEU P  36       0.777 -16.882 -21.540  1.00  0.00      PRO   
ATOM    562  CD1 LEU P  36       1.966 -18.675 -21.903  1.00  0.00      PRO  C
ATOM    563 HD11 LEU P  36       2.479 -18.277 -22.804  1.00  0.00      PRO   
ATOM    564 HD12 LEU P  36       2.626 -18.511 -21.024  1.00  0.00      PRO   
ATOM    565 HD13 LEU P  36       1.826 -19.768 -22.037  1.00  0.00      PRO   
ATOM    566  CD2 LEU P  36      -0.303 -18.142 -22.945  1.00  0.00      PRO  C
ATOM    567 HD21 LEU P  36       0.179 -17.694 -23.840  1.00  0.00      PRO   
ATOM    568 HD22 LEU P  36      -0.500 -19.210 -23.168  1.00  0.00      PRO   
ATOM    569 HD23 LEU P  36      -1.279 -17.633 -22.784  1.00  0.00      PRO   
ATOM    570  C   LEU P  36      -0.731 -18.158 -18.199  1.00  0.00      PRO  C
ATOM    571  O   LEU P  36      -1.395 -17.141 -18.409  1.00  0.00      PRO  O
ATOM    572  N   PRO P  37      -1.029 -19.025 -17.193  1.00  0.00      PRO  N
ATOM    573  CD  PRO P  37      -0.265 -20.158 -16.631  1.00  0.00      PRO  C
ATOM    574  HD1 PRO P  37       0.537 -19.831 -15.931  1.00  0.00      PRO   
ATOM    575  HD2 PRO P  37       0.184 -20.806 -17.418  1.00  0.00      PRO   
ATOM    576  CA  PRO P  37      -2.208 -18.750 -16.350  1.00  0.00      PRO  C
ATOM    577  HA  PRO P  37      -3.104 -18.977 -16.917  1.00  0.00      PRO   
ATOM    578  CB  PRO P  37      -2.078 -19.781 -15.223  1.00  0.00      PRO  C
ATOM    579  HB1 PRO P  37      -3.065 -20.152 -14.865  1.00  0.00      PRO   
ATOM    580  HB2 PRO P  37      -1.482 -19.401 -14.363  1.00  0.00      PRO   
ATOM    581  CG  PRO P  37      -1.330 -20.923 -15.876  1.00  0.00      PRO  C
ATOM    582  HG1 PRO P  37      -1.978 -21.528 -16.539  1.00  0.00      PRO   
ATOM    583  HG2 PRO P  37      -0.841 -21.615 -15.153  1.00  0.00      PRO   
ATOM    584  C   PRO P  37      -2.300 -17.315 -15.823  1.00  0.00      PRO  C
ATOM    585  O   PRO P  37      -2.549 -16.252 -15.234  1.00  0.00      PRO  O
ATOM    586  N   VAL P  38      -3.644 -17.516 -15.952  1.00  0.00      PRO  N
ATOM    587  HN  VAL P  38      -4.003 -17.600 -16.878  1.00  0.00      PRO   
ATOM    588  CA  VAL P  38      -4.688 -17.630 -14.865  1.00  0.00      PRO  C
ATOM    589  HA  VAL P  38      -4.247 -18.163 -14.031  1.00  0.00      PRO   
ATOM    590  CB  VAL P  38      -5.120 -16.204 -14.427  1.00  0.00      PRO  C
ATOM    591  HB  VAL P  38      -5.096 -15.551 -15.333  1.00  0.00      PRO   
ATOM    592  CG1 VAL P  38      -6.539 -16.128 -13.840  1.00  0.00      PRO  C
ATOM    593 HG11 VAL P  38      -6.766 -15.090 -13.513  1.00  0.00      PRO   
ATOM    594 HG12 VAL P  38      -7.307 -16.414 -14.588  1.00  0.00      PRO   
ATOM    595 HG13 VAL P  38      -6.635 -16.795 -12.957  1.00  0.00      PRO   
ATOM    596  CG2 VAL P  38      -4.141 -15.652 -13.376  1.00  0.00      PRO  C
ATOM    597 HG21 VAL P  38      -4.465 -14.648 -13.027  1.00  0.00      PRO   
ATOM    598 HG22 VAL P  38      -4.090 -16.328 -12.496  1.00  0.00      PRO   
ATOM    599 HG23 VAL P  38      -3.118 -15.547 -13.794  1.00  0.00      PRO   
ATOM    600  C   VAL P  38      -5.882 -18.472 -15.375  1.00  0.00      PRO  C
ATOM    601  O   VAL P  38      -5.783 -19.100 -16.427  1.00  0.00      PRO  O
ATOM    602  N   ILE P  39      -7.001 -18.456 -14.642  1.00  0.00      PRO  N
ATOM    603  HN  ILE P  39      -6.963 -18.206 -13.677  1.00  0.00      PRO   
ATOM    604  CA  ILE P  39      -8.344 -18.782 -15.125  1.00  0.00      PRO  C
ATOM    605  HA  ILE P  39      -8.353 -18.651 -16.199  1.00  0.00      PRO   
ATOM    606  CB  ILE P  39      -8.718 -20.257 -14.819  1.00  0.00      PRO  C
ATOM    607  HB  ILE P  39      -8.101 -20.856 -15.535  1.00  0.00      PRO   
ATOM    608  CG2 ILE P  39      -8.447 -20.691 -13.364  1.00  0.00      PRO  C
ATOM    609 HG21 ILE P  39      -8.586 -21.787 -13.251  1.00  0.00      PRO   
ATOM    610 HG22 ILE P  39      -7.404 -20.452 -13.066  1.00  0.00      PRO   
ATOM    611 HG23 ILE P  39      -9.138 -20.179 -12.661  1.00  0.00      PRO   
ATOM    612  CG1 ILE P  39     -10.191 -20.596 -15.149  1.00  0.00      PRO  C
ATOM    613 HG11 ILE P  39     -10.395 -21.664 -14.911  1.00  0.00      PRO   
ATOM    614 HG12 ILE P  39     -10.856 -19.981 -14.501  1.00  0.00      PRO   
ATOM    615  CD  ILE P  39     -10.589 -20.336 -16.606  1.00  0.00      PRO  C
ATOM    616  HD1 ILE P  39     -11.671 -20.546 -16.754  1.00  0.00      PRO   
ATOM    617  HD2 ILE P  39     -10.400 -19.276 -16.881  1.00  0.00      PRO   
ATOM    618  HD3 ILE P  39     -10.015 -20.987 -17.298  1.00  0.00      PRO   
ATOM    619  C   ILE P  39      -9.316 -17.735 -14.537  1.00  0.00      PRO  C
ATOM    620  O   ILE P  39      -9.589 -17.764 -13.337  1.00  0.00      PRO  O
ATOM    621  N   GLY P  40      -9.671 -16.713 -15.324  1.00  0.00      PRO  N
ATOM    622  HN  GLY P  40      -9.604 -16.811 -16.317  1.00  0.00      PRO   
ATOM    623  CA  GLY P  40     -10.168 -15.416 -14.846  1.00  0.00      PRO  C
ATOM    624  HA1 GLY P  40      -9.297 -14.790 -14.703  1.00  0.00      PRO   
ATOM    625  HA2 GLY P  40     -10.727 -15.614 -13.942  1.00  0.00      PRO   
ATOM    626  C   GLY P  40     -11.114 -14.699 -15.845  1.00  0.00      PRO  C
ATOM    627  O   GLY P  40     -11.568 -15.283 -16.827  1.00  0.00      PRO  O
ATOM    628  N   ASN P  41     -11.463 -13.432 -15.579  1.00  0.00      PRO  N
ATOM    629  HN  ASN P  41     -11.102 -12.950 -14.782  1.00  0.00      PRO   
ATOM    630  CA  ASN P  41     -12.383 -12.642 -16.405  1.00  0.00      PRO  C
ATOM    631  HA  ASN P  41     -13.238 -13.290 -16.562  1.00  0.00      PRO   
ATOM    632  CB  ASN P  41     -12.824 -11.418 -15.576  1.00  0.00      PRO  C
ATOM    633  HB1 ASN P  41     -13.254 -11.791 -14.620  1.00  0.00      PRO   
ATOM    634  HB2 ASN P  41     -11.948 -10.788 -15.323  1.00  0.00      PRO   
ATOM    635  CG  ASN P  41     -13.896 -10.564 -16.262  1.00  0.00      PRO  C
ATOM    636  OD1 ASN P  41     -15.066 -11.145 -16.538  1.00  0.00      PRO  O
ATOM    637  ND2 ASN P  41     -13.668  -9.386 -16.539  1.00  0.00      PRO  N
ATOM    638 HD21 ASN P  41     -14.399  -8.868 -16.975  1.00  0.00      PRO   
ATOM    639 HD22 ASN P  41     -12.793  -8.978 -16.301  1.00  0.00      PRO   
ATOM    640  C   ASN P  41     -11.813 -12.273 -17.794  1.00  0.00      PRO  C
ATOM    641  O   ASN P  41     -10.617 -12.043 -17.941  1.00  0.00      PRO  O
ATOM    642  N   ILE P  42     -12.692 -12.148 -18.801  1.00  0.00      PRO  N
ATOM    643  HN  ILE P  42     -13.675 -12.253 -18.662  1.00  0.00      PRO   
ATOM    644  CA  ILE P  42     -12.309 -11.848 -20.189  1.00  0.00      PRO  C
ATOM    645  HA  ILE P  42     -11.326 -12.287 -20.306  1.00  0.00      PRO   
ATOM    646  CB  ILE P  42     -13.280 -12.531 -21.194  1.00  0.00      PRO  C
ATOM    647  HB  ILE P  42     -13.208 -11.908 -22.122  1.00  0.00      PRO   
ATOM    648  CG2 ILE P  42     -12.823 -13.976 -21.453  1.00  0.00      PRO  C
ATOM    649 HG21 ILE P  42     -13.407 -14.429 -22.282  1.00  0.00      PRO   
ATOM    650 HG22 ILE P  42     -11.751 -14.007 -21.742  1.00  0.00      PRO   
ATOM    651 HG23 ILE P  42     -12.960 -14.605 -20.548  1.00  0.00      PRO   
ATOM    652  CG1 ILE P  42     -14.767 -12.464 -20.760  1.00  0.00      PRO  C
ATOM    653 HG11 ILE P  42     -14.919 -13.074 -19.841  1.00  0.00      PRO   
ATOM    654 HG12 ILE P  42     -15.020 -11.410 -20.501  1.00  0.00      PRO   
ATOM    655  CD  ILE P  42     -15.756 -12.936 -21.835  1.00  0.00      PRO  C
ATOM    656  HD1 ILE P  42     -16.801 -12.808 -21.481  1.00  0.00      PRO   
ATOM    657  HD2 ILE P  42     -15.630 -12.347 -22.769  1.00  0.00      PRO   
ATOM    658  HD3 ILE P  42     -15.604 -14.010 -22.073  1.00  0.00      PRO   
ATOM    659  C   ILE P  42     -12.167 -10.341 -20.508  1.00  0.00      PRO  C
ATOM    660  O   ILE P  42     -11.294  -9.974 -21.286  1.00  0.00      PRO  O
ATOM    661  N   LEU P  43     -13.057  -9.497 -19.956  1.00  0.00      PRO  N
ATOM    662  HN  LEU P  43     -13.867  -9.751 -19.431  1.00  0.00      PRO   
ATOM    663  CA  LEU P  43     -12.868  -8.063 -20.107  1.00  0.00      PRO  C
ATOM    664  HA  LEU P  43     -12.486  -7.887 -21.105  1.00  0.00      PRO   
ATOM    665  CB  LEU P  43     -14.189  -7.310 -19.859  1.00  0.00      PRO  C
ATOM    666  HB1 LEU P  43     -14.484  -7.503 -18.803  1.00  0.00      PRO   
ATOM    667  HB2 LEU P  43     -14.001  -6.216 -19.931  1.00  0.00      PRO   
ATOM    668  CG  LEU P  43     -15.477  -7.568 -20.671  1.00  0.00      PRO  C
ATOM    669  HG  LEU P  43     -15.256  -7.406 -21.755  1.00  0.00      PRO   
ATOM    670  CD1 LEU P  43     -15.943  -9.013 -20.436  1.00  0.00      PRO  C
ATOM    671 HD11 LEU P  43     -16.896  -9.208 -20.973  1.00  0.00      PRO   
ATOM    672 HD12 LEU P  43     -15.182  -9.735 -20.803  1.00  0.00      PRO   
ATOM    673 HD13 LEU P  43     -16.111  -9.200 -19.354  1.00  0.00      PRO   
ATOM    674  CD2 LEU P  43     -16.616  -6.574 -20.255  1.00  0.00      PRO  C
ATOM    675 HD21 LEU P  43     -17.530  -6.759 -20.861  1.00  0.00      PRO   
ATOM    676 HD22 LEU P  43     -16.890  -6.690 -19.187  1.00  0.00      PRO   
ATOM    677 HD23 LEU P  43     -16.296  -5.523 -20.422  1.00  0.00      PRO   
ATOM    678  C   LEU P  43     -11.794  -7.579 -19.105  1.00  0.00      PRO  C
ATOM    679  O   LEU P  43     -10.668  -8.097 -19.121  1.00  0.00      PRO  O
ATOM    680  N   GLN P  44     -12.144  -6.608 -18.257  1.00  0.00      PRO  N
ATOM    681  HN  GLN P  44     -13.056  -6.201 -18.234  1.00  0.00      PRO   
ATOM    682  CA  GLN P  44     -11.208  -6.053 -17.279  1.00  0.00      PRO  C
ATOM    683  HA  GLN P  44     -10.224  -6.170 -17.718  1.00  0.00      PRO   
ATOM    684  CB  GLN P  44     -11.508  -4.557 -17.073  1.00  0.00      PRO  C
ATOM    685  HB1 GLN P  44     -12.602  -4.472 -16.881  1.00  0.00      PRO   
ATOM    686  HB2 GLN P  44     -11.002  -4.204 -16.146  1.00  0.00      PRO   
ATOM    687  CG  GLN P  44     -11.131  -3.690 -18.263  1.00  0.00      PRO  C
ATOM    688  HG1 GLN P  44     -10.034  -3.734 -18.443  1.00  0.00      PRO   
ATOM    689  HG2 GLN P  44     -11.642  -4.041 -19.183  1.00  0.00      PRO   
ATOM    690  CD  GLN P  44     -11.456  -2.206 -18.084  1.00  0.00      PRO  C
ATOM    691  OE1 GLN P  44     -11.107  -1.592 -17.084  1.00  0.00      PRO  O
ATOM    692  NE2 GLN P  44     -12.111  -1.629 -19.070  1.00  0.00      PRO  N
ATOM    693 HE21 GLN P  44     -12.324  -0.661 -18.963  1.00  0.00      PRO   
ATOM    694 HE22 GLN P  44     -12.382  -2.163 -19.863  1.00  0.00      PRO   
ATOM    695  C   GLN P  44     -11.203  -6.789 -15.925  1.00  0.00      PRO  C
ATOM    696  O   GLN P  44     -12.201  -6.736 -15.170  1.00  0.00      PRO  O
ATOM    697  N   ILE P  45     -10.080  -7.468 -15.624  1.00  0.00      PRO  N
ATOM    698  HN  ILE P  45      -9.299  -7.496 -16.244  1.00  0.00      PRO   
ATOM    699  CA  ILE P  45      -9.886  -8.231 -14.367  1.00  0.00      PRO  C
ATOM    700  HA  ILE P  45     -10.887  -8.382 -13.985  1.00  0.00      PRO   
ATOM    701  CB  ILE P  45      -9.193  -9.567 -14.659  1.00  0.00      PRO  C
ATOM    702  HB  ILE P  45     -10.023 -10.252 -14.967  1.00  0.00      PRO   
ATOM    703  CG2 ILE P  45      -8.140  -9.369 -15.685  1.00  0.00      PRO  C
ATOM    704 HG21 ILE P  45      -7.735 -10.345 -16.023  1.00  0.00      PRO   
ATOM    705 HG22 ILE P  45      -8.549  -8.848 -16.576  1.00  0.00      PRO   
ATOM    706 HG23 ILE P  45      -7.300  -8.766 -15.281  1.00  0.00      PRO   
ATOM    707  CG1 ILE P  45      -8.593 -10.146 -13.379  1.00  0.00      PRO  C
ATOM    708 HG11 ILE P  45      -8.029  -9.355 -12.836  1.00  0.00      PRO   
ATOM    709 HG12 ILE P  45      -9.420 -10.478 -12.710  1.00  0.00      PRO   
ATOM    710  CD  ILE P  45      -7.669 -11.338 -13.616  1.00  0.00      PRO  C
ATOM    711  HD1 ILE P  45      -7.311 -11.748 -12.646  1.00  0.00      PRO   
ATOM    712  HD2 ILE P  45      -8.203 -12.146 -14.159  1.00  0.00      PRO   
ATOM    713  HD3 ILE P  45      -6.780 -11.041 -14.211  1.00  0.00      PRO   
ATOM    714  C   ILE P  45      -9.085  -7.491 -13.253  1.00  0.00      PRO  C
ATOM    715  O   ILE P  45      -7.942  -7.024 -13.460  1.00  0.00      PRO  O
ATOM    716  N   GLY P  46      -9.686  -7.427 -12.064  1.00  0.00      PRO  N
ATOM    717  HN  GLY P  46     -10.583  -7.826 -11.879  1.00  0.00      PRO   
ATOM    718  CA  GLY P  46      -9.052  -6.754 -10.939  1.00  0.00      PRO  C
ATOM    719  HA1 GLY P  46      -9.855  -6.276 -10.393  1.00  0.00      PRO   
ATOM    720  HA2 GLY P  46      -8.336  -6.067 -11.368  1.00  0.00      PRO   
ATOM    721  C   GLY P  46      -8.306  -7.669  -9.976  1.00  0.00      PRO  C
ATOM    722  O   GLY P  46      -8.311  -8.900 -10.099  1.00  0.00      PRO  O
ATOM    723  N   ILE P  47      -7.667  -7.052  -8.984  1.00  0.00      PRO  N
ATOM    724  HN  ILE P  47      -7.655  -6.066  -8.837  1.00  0.00      PRO   
ATOM    725  CA  ILE P  47      -6.905  -7.815  -7.998  1.00  0.00      PRO  C
ATOM    726  HA  ILE P  47      -6.178  -8.384  -8.564  1.00  0.00      PRO   
ATOM    727  CB  ILE P  47      -6.132  -6.842  -7.075  1.00  0.00      PRO  C
ATOM    728  HB  ILE P  47      -5.559  -6.185  -7.778  1.00  0.00      PRO   
ATOM    729  CG2 ILE P  47      -7.086  -6.008  -6.201  1.00  0.00      PRO  C
ATOM    730 HG21 ILE P  47      -6.529  -5.212  -5.664  1.00  0.00      PRO   
ATOM    731 HG22 ILE P  47      -7.863  -5.513  -6.823  1.00  0.00      PRO   
ATOM    732 HG23 ILE P  47      -7.594  -6.645  -5.447  1.00  0.00      PRO   
ATOM    733  CG1 ILE P  47      -5.078  -7.560  -6.211  1.00  0.00      PRO  C
ATOM    734 HG11 ILE P  47      -4.641  -6.845  -5.478  1.00  0.00      PRO   
ATOM    735 HG12 ILE P  47      -5.578  -8.365  -5.626  1.00  0.00      PRO   
ATOM    736  CD  ILE P  47      -3.943  -8.197  -7.021  1.00  0.00      PRO  C
ATOM    737  HD1 ILE P  47      -3.249  -8.746  -6.348  1.00  0.00      PRO   
ATOM    738  HD2 ILE P  47      -4.348  -8.916  -7.766  1.00  0.00      PRO   
ATOM    739  HD3 ILE P  47      -3.356  -7.423  -7.561  1.00  0.00      PRO   
ATOM    740  C   ILE P  47      -7.772  -8.829  -7.242  1.00  0.00      PRO  C
ATOM    741  O   ILE P  47      -7.333  -9.939  -6.971  1.00  0.00      PRO  O
ATOM    742  N   LYS P  48      -9.020  -8.474  -6.952  1.00  0.00      PRO  N
ATOM    743  HN  LYS P  48      -9.413  -7.591  -7.204  1.00  0.00      PRO   
ATOM    744  CA  LYS P  48      -9.907  -9.354  -6.241  1.00  0.00      PRO  C
ATOM    745  HA  LYS P  48      -9.379  -9.675  -5.351  1.00  0.00      PRO   
ATOM    746  CB  LYS P  48     -11.141  -8.563  -5.833  1.00  0.00      PRO  C
ATOM    747  HB1 LYS P  48     -11.707  -8.333  -6.765  1.00  0.00      PRO   
ATOM    748  HB2 LYS P  48     -11.802  -9.214  -5.219  1.00  0.00      PRO   
ATOM    749  CG  LYS P  48     -10.743  -7.250  -5.094  1.00  0.00      PRO  C
ATOM    750  HG1 LYS P  48      -9.878  -7.457  -4.424  1.00  0.00      PRO   
ATOM    751  HG2 LYS P  48     -10.409  -6.498  -5.845  1.00  0.00      PRO   
ATOM    752  CD  LYS P  48     -11.862  -6.661  -4.251  1.00  0.00      PRO  C
ATOM    753  HD1 LYS P  48     -11.624  -5.592  -4.047  1.00  0.00      PRO   
ATOM    754  HD2 LYS P  48     -12.799  -6.685  -4.853  1.00  0.00      PRO   
ATOM    755  CE  LYS P  48     -12.051  -7.445  -2.925  1.00  0.00      PRO  C
ATOM    756  HE1 LYS P  48     -12.874  -7.000  -2.323  1.00  0.00      PRO   
ATOM    757  HE2 LYS P  48     -12.303  -8.509  -3.132  1.00  0.00      PRO   
ATOM    758  NZ  LYS P  48     -10.821  -7.460  -2.030  1.00  0.00      PRO  N
ATOM    759  HZ1 LYS P  48     -11.018  -7.999  -1.162  1.00  0.00      PRO   
ATOM    760  HZ2 LYS P  48     -10.027  -7.900  -2.538  1.00  0.00      PRO   
ATOM    761  HZ3 LYS P  48     -10.565  -6.484  -1.778  1.00  0.00      PRO   
ATOM    762  C   LYS P  48     -10.246 -10.606  -7.046  1.00  0.00      PRO  C
ATOM    763  O   LYS P  48     -10.484 -11.688  -6.490  1.00  0.00      PRO  O
ATOM    764  N   ASP P  49     -10.232 -10.457  -8.359  1.00  0.00      PRO  N
ATOM    765  HN  ASP P  49     -10.053  -9.602  -8.837  1.00  0.00      PRO   
ATOM    766  CA  ASP P  49     -10.485 -11.571  -9.263  1.00  0.00      PRO  C
ATOM    767  HA  ASP P  49     -11.300 -12.166  -8.863  1.00  0.00      PRO   
ATOM    768  CB  ASP P  49     -10.740 -11.044 -10.677  1.00  0.00      PRO  C
ATOM    769  HB1 ASP P  49      -9.890 -10.402 -10.986  1.00  0.00      PRO   
ATOM    770  HB2 ASP P  49     -10.823 -11.882 -11.397  1.00  0.00      PRO   
ATOM    771  CG  ASP P  49     -11.999 -10.210 -10.742  1.00  0.00      PRO  C
ATOM    772  OD1 ASP P  49     -13.070 -10.771 -10.348  1.00  0.00      PRO  O
ATOM    773  OD2 ASP P  49     -11.921  -9.009 -11.159  1.00  0.00      PRO  O
ATOM    774  C   ASP P  49      -9.255 -12.453  -9.253  1.00  0.00      PRO  C
ATOM    775  O   ASP P  49      -9.338 -13.707  -9.198  1.00  0.00      PRO  O
ATOM    776  N   ILE P  50      -8.103 -11.798  -9.298  1.00  0.00      PRO  N
ATOM    777  HN  ILE P  50      -7.999 -10.808  -9.355  1.00  0.00      PRO   
ATOM    778  CA  ILE P  50      -6.840 -12.531  -9.265  1.00  0.00      PRO  C
ATOM    779  HA  ILE P  50      -6.870 -13.262 -10.065  1.00  0.00      PRO   
ATOM    780  CB  ILE P  50      -5.680 -11.561  -9.377  1.00  0.00      PRO  C
ATOM    781  HB  ILE P  50      -5.917 -10.755  -8.636  1.00  0.00      PRO   
ATOM    782  CG2 ILE P  50      -4.385 -12.242  -9.076  1.00  0.00      PRO  C
ATOM    783 HG21 ILE P  50      -3.562 -11.500  -9.005  1.00  0.00      PRO   
ATOM    784 HG22 ILE P  50      -4.436 -12.781  -8.107  1.00  0.00      PRO   
ATOM    785 HG23 ILE P  50      -4.127 -12.972  -9.871  1.00  0.00      PRO   
ATOM    786  CG1 ILE P  50      -5.712 -10.933 -10.777  1.00  0.00      PRO  C
ATOM    787 HG11 ILE P  50      -5.574 -11.723 -11.548  1.00  0.00      PRO   
ATOM    788 HG12 ILE P  50      -6.715 -10.480 -10.946  1.00  0.00      PRO   
ATOM    789  CD  ILE P  50      -4.668  -9.837 -11.026  1.00  0.00      PRO  C
ATOM    790  HD1 ILE P  50      -4.801  -9.401 -12.040  1.00  0.00      PRO   
ATOM    791  HD2 ILE P  50      -4.771  -9.020 -10.280  1.00  0.00      PRO   
ATOM    792  HD3 ILE P  50      -3.638 -10.245 -10.962  1.00  0.00      PRO   
ATOM    793  C   ILE P  50      -6.754 -13.313  -7.956  1.00  0.00      PRO  C
ATOM    794  O   ILE P  50      -6.488 -14.531  -7.932  1.00  0.00      PRO  O
ATOM    795  N   SER P  51      -7.060 -12.635  -6.855  1.00  0.00      PRO  N
ATOM    796  HN  SER P  51      -7.358 -11.682  -6.793  1.00  0.00      PRO   
ATOM    797  CA  SER P  51      -6.966 -13.320  -5.565  1.00  0.00      PRO  C
ATOM    798  HA  SER P  51      -5.945 -13.670  -5.483  1.00  0.00      PRO   
ATOM    799  CB  SER P  51      -7.306 -12.351  -4.431  1.00  0.00      PRO  C
ATOM    800  HB1 SER P  51      -6.707 -11.423  -4.578  1.00  0.00      PRO   
ATOM    801  HB2 SER P  51      -8.379 -12.059  -4.479  1.00  0.00      PRO   
ATOM    802  OG  SER P  51      -6.964 -12.955  -3.196  1.00  0.00      PRO  O
ATOM    803  HG1 SER P  51      -6.975 -12.257  -2.528  1.00  0.00      PRO   
ATOM    804  C   SER P  51      -7.874 -14.552  -5.534  1.00  0.00      PRO  C
ATOM    805  O   SER P  51      -7.506 -15.639  -5.068  1.00  0.00      PRO  O
ATOM    806  N   LYS P  52      -9.080 -14.371  -6.050  1.00  0.00      PRO  N
ATOM    807  HN  LYS P  52      -9.393 -13.496  -6.416  1.00  0.00      PRO   
ATOM    808  CA  LYS P  52     -10.053 -15.456  -6.121  1.00  0.00      PRO  C
ATOM    809  HA  LYS P  52     -10.222 -15.846  -5.125  1.00  0.00      PRO   
ATOM    810  CB  LYS P  52     -11.338 -14.957  -6.797  1.00  0.00      PRO  C
ATOM    811  HB1 LYS P  52     -11.647 -14.025  -6.267  1.00  0.00      PRO   
ATOM    812  HB2 LYS P  52     -11.105 -14.658  -7.843  1.00  0.00      PRO   
ATOM    813  CG  LYS P  52     -12.491 -15.918  -6.779  1.00  0.00      PRO  C
ATOM    814  HG1 LYS P  52     -13.260 -15.578  -7.510  1.00  0.00      PRO   
ATOM    815  HG2 LYS P  52     -12.134 -16.919  -7.114  1.00  0.00      PRO   
ATOM    816  CD  LYS P  52     -13.125 -16.022  -5.422  1.00  0.00      PRO  C
ATOM    817  HD1 LYS P  52     -13.991 -16.719  -5.491  1.00  0.00      PRO   
ATOM    818  HD2 LYS P  52     -12.383 -16.480  -4.727  1.00  0.00      PRO   
ATOM    819  CE  LYS P  52     -13.584 -14.655  -4.873  1.00  0.00      PRO  C
ATOM    820  HE1 LYS P  52     -12.712 -13.980  -4.729  1.00  0.00      PRO   
ATOM    821  HE2 LYS P  52     -14.294 -14.169  -5.578  1.00  0.00      PRO   
ATOM    822  NZ  LYS P  52     -14.286 -14.839  -3.520  1.00  0.00      PRO  N
ATOM    823  HZ1 LYS P  52     -14.594 -13.917  -3.150  1.00  0.00      PRO   
ATOM    824  HZ2 LYS P  52     -15.115 -15.457  -3.639  1.00  0.00      PRO   
ATOM    825  HZ3 LYS P  52     -13.628 -15.278  -2.845  1.00  0.00      PRO   
ATOM    826  C   LYS P  52      -9.410 -16.571  -6.945  1.00  0.00      PRO  C
ATOM    827  O   LYS P  52      -9.499 -17.735  -6.591  1.00  0.00      PRO  O
ATOM    828  N   SER P  53      -8.763 -16.227  -8.051  1.00  0.00      PRO  N
ATOM    829  HN  SER P  53      -8.668 -15.306  -8.429  1.00  0.00      PRO   
ATOM    830  CA  SER P  53      -8.098 -17.272  -8.839  1.00  0.00      PRO  C
ATOM    831  HA  SER P  53      -8.861 -18.006  -9.064  1.00  0.00      PRO   
ATOM    832  CB  SER P  53      -7.470 -16.684 -10.095  1.00  0.00      PRO  C
ATOM    833  HB1 SER P  53      -6.676 -15.967  -9.782  1.00  0.00      PRO   
ATOM    834  HB2 SER P  53      -6.974 -17.483 -10.691  1.00  0.00      PRO   
ATOM    835  OG  SER P  53      -8.448 -15.986 -10.866  1.00  0.00      PRO  O
ATOM    836  HG1 SER P  53      -7.970 -15.455 -11.515  1.00  0.00      PRO   
ATOM    837  C   SER P  53      -7.023 -17.972  -8.030  1.00  0.00      PRO  C
ATOM    838  O   SER P  53      -6.890 -19.202  -8.072  1.00  0.00      PRO  O
ATOM    839  N   LEU P  54      -6.234 -17.205  -7.273  1.00  0.00      PRO  N
ATOM    840  HN  LEU P  54      -6.281 -16.213  -7.172  1.00  0.00      PRO   
ATOM    841  CA  LEU P  54      -5.175 -17.839  -6.491  1.00  0.00      PRO  C
ATOM    842  HA  LEU P  54      -4.588 -18.413  -7.197  1.00  0.00      PRO   
ATOM    843  CB  LEU P  54      -4.293 -16.765  -5.823  1.00  0.00      PRO  C
ATOM    844  HB1 LEU P  54      -4.949 -16.183  -5.135  1.00  0.00      PRO   
ATOM    845  HB2 LEU P  54      -3.539 -17.267  -5.177  1.00  0.00      PRO   
ATOM    846  CG  LEU P  54      -3.598 -15.783  -6.754  1.00  0.00      PRO  C
ATOM    847  HG  LEU P  54      -4.332 -15.168  -7.329  1.00  0.00      PRO   
ATOM    848  CD1 LEU P  54      -2.710 -14.897  -5.902  1.00  0.00      PRO  C
ATOM    849 HD11 LEU P  54      -2.139 -14.189  -6.541  1.00  0.00      PRO   
ATOM    850 HD12 LEU P  54      -3.318 -14.308  -5.184  1.00  0.00      PRO   
ATOM    851 HD13 LEU P  54      -1.983 -15.509  -5.327  1.00  0.00      PRO   
ATOM    852  CD2 LEU P  54      -2.710 -16.536  -7.767  1.00  0.00      PRO  C
ATOM    853 HD21 LEU P  54      -2.218 -15.819  -8.458  1.00  0.00      PRO   
ATOM    854 HD22 LEU P  54      -1.913 -17.117  -7.260  1.00  0.00      PRO   
ATOM    855 HD23 LEU P  54      -3.321 -17.238  -8.374  1.00  0.00      PRO   
ATOM    856  C   LEU P  54      -5.712 -18.812  -5.439  1.00  0.00      PRO  C
ATOM    857  O   LEU P  54      -5.121 -19.866  -5.171  1.00  0.00      PRO  O
ATOM    858  N   THR P  55      -6.835 -18.452  -4.835  1.00  0.00      PRO  N
ATOM    859  HN  THR P  55      -7.336 -17.606  -5.015  1.00  0.00      PRO   
ATOM    860  CA  THR P  55      -7.449 -19.312  -3.812  1.00  0.00      PRO  C
ATOM    861  HA  THR P  55      -6.652 -19.584  -3.133  1.00  0.00      PRO   
ATOM    862  CB  THR P  55      -8.585 -18.511  -3.083  1.00  0.00      PRO  C
ATOM    863  HB  THR P  55      -9.195 -18.036  -3.890  1.00  0.00      PRO   
ATOM    864  OG1 THR P  55      -7.972 -17.471  -2.298  1.00  0.00      PRO  O
ATOM    865  HG1 THR P  55      -8.701 -17.016  -1.863  1.00  0.00      PRO   
ATOM    866  CG2 THR P  55      -9.404 -19.433  -2.153  1.00  0.00      PRO  C
ATOM    867 HG21 THR P  55     -10.275 -18.892  -1.727  1.00  0.00      PRO   
ATOM    868 HG22 THR P  55      -9.789 -20.310  -2.717  1.00  0.00      PRO   
ATOM    869 HG23 THR P  55      -8.782 -19.807  -1.311  1.00  0.00      PRO   
ATOM    870  C   THR P  55      -7.961 -20.614  -4.427  1.00  0.00      PRO  C
ATOM    871  O   THR P  55      -7.768 -21.725  -3.871  1.00  0.00      PRO  O
ATOM    872  N   ASN P  56      -8.598 -20.493  -5.594  1.00  0.00      PRO  N
ATOM    873  HN  ASN P  56      -8.800 -19.629  -6.056  1.00  0.00      PRO   
ATOM    874  CA  ASN P  56      -9.068 -21.692  -6.309  1.00  0.00      PRO  C
ATOM    875  HA  ASN P  56      -9.701 -22.235  -5.615  1.00  0.00      PRO   
ATOM    876  CB  ASN P  56      -9.804 -21.313  -7.587  1.00  0.00      PRO  C
ATOM    877  HB1 ASN P  56      -9.230 -20.500  -8.083  1.00  0.00      PRO   
ATOM    878  HB2 ASN P  56      -9.834 -22.174  -8.286  1.00  0.00      PRO   
ATOM    879  CG  ASN P  56     -11.197 -20.807  -7.301  1.00  0.00      PRO  C
ATOM    880  OD1 ASN P  56     -11.841 -21.282  -6.349  1.00  0.00      PRO  O
ATOM    881  ND2 ASN P  56     -11.680 -19.851  -8.112  1.00  0.00      PRO  N
ATOM    882 HD21 ASN P  56     -12.595 -19.506  -7.919  1.00  0.00      PRO   
ATOM    883 HD22 ASN P  56     -11.117 -19.494  -8.851  1.00  0.00      PRO   
ATOM    884  C   ASN P  56      -7.872 -22.596  -6.656  1.00  0.00      PRO  C
ATOM    885  O   ASN P  56      -7.943 -23.804  -6.486  1.00  0.00      PRO  O
ATOM    886  N   LEU P  57      -6.782 -22.011  -7.144  1.00  0.00      PRO  N
ATOM    887  HN  LEU P  57      -6.694 -21.037  -7.343  1.00  0.00      PRO   
ATOM    888  CA  LEU P  57      -5.593 -22.790  -7.433  1.00  0.00      PRO  C
ATOM    889  HA  LEU P  57      -5.906 -23.568  -8.117  1.00  0.00      PRO   
ATOM    890  CB  LEU P  57      -4.510 -21.910  -8.084  1.00  0.00      PRO  C
ATOM    891  HB1 LEU P  57      -4.406 -20.996  -7.455  1.00  0.00      PRO   
ATOM    892  HB2 LEU P  57      -3.531 -22.437  -8.024  1.00  0.00      PRO   
ATOM    893  CG  LEU P  57      -4.864 -21.524  -9.515  1.00  0.00      PRO  C
ATOM    894  HG  LEU P  57      -5.908 -21.130  -9.535  1.00  0.00      PRO   
ATOM    895  CD1 LEU P  57      -3.903 -20.458 -10.063  1.00  0.00      PRO  C
ATOM    896 HD11 LEU P  57      -4.145 -20.222 -11.121  1.00  0.00      PRO   
ATOM    897 HD12 LEU P  57      -3.980 -19.520  -9.470  1.00  0.00      PRO   
ATOM    898 HD13 LEU P  57      -2.852 -20.816 -10.017  1.00  0.00      PRO   
ATOM    899  CD2 LEU P  57      -4.820 -22.823 -10.390  1.00  0.00      PRO  C
ATOM    900 HD21 LEU P  57      -5.091 -22.590 -11.442  1.00  0.00      PRO   
ATOM    901 HD22 LEU P  57      -3.809 -23.279 -10.397  1.00  0.00      PRO   
ATOM    902 HD23 LEU P  57      -5.541 -23.577 -10.004  1.00  0.00      PRO   
ATOM    903  C   LEU P  57      -5.012 -23.471  -6.192  1.00  0.00      PRO  C
ATOM    904  O   LEU P  57      -4.464 -24.587  -6.321  1.00  0.00      PRO  O
ATOM    905  N   SER P  58      -5.113 -22.849  -4.993  1.00  0.00      PRO  N
ATOM    906  HN  SER P  58      -5.550 -21.966  -4.824  1.00  0.00      PRO   
ATOM    907  CA  SER P  58      -4.546 -23.479  -3.793  1.00  0.00      PRO  C
ATOM    908  HA  SER P  58      -3.536 -23.770  -4.048  1.00  0.00      PRO   
ATOM    909  CB  SER P  58      -4.534 -22.522  -2.558  1.00  0.00      PRO  C
ATOM    910  HB1 SER P  58      -3.953 -23.014  -1.745  1.00  0.00      PRO   
ATOM    911  HB2 SER P  58      -4.009 -21.573  -2.808  1.00  0.00      PRO   
ATOM    912  OG  SER P  58      -5.833 -22.235  -2.046  1.00  0.00      PRO  O
ATOM    913  HG1 SER P  58      -5.713 -21.836  -1.175  1.00  0.00      PRO   
ATOM    914  C   SER P  58      -5.311 -24.750  -3.455  1.00  0.00      PRO  C
ATOM    915  O   SER P  58      -4.755 -25.688  -2.873  1.00  0.00      PRO  O
ATOM    916  N   LYS P  59      -6.588 -24.796  -3.811  1.00  0.00      PRO  N
ATOM    917  HN  LYS P  59      -7.081 -24.061  -4.275  1.00  0.00      PRO   
ATOM    918  CA  LYS P  59      -7.379 -25.991  -3.528  1.00  0.00      PRO  C
ATOM    919  HA  LYS P  59      -7.195 -26.261  -2.495  1.00  0.00      PRO   
ATOM    920  CB  LYS P  59      -8.850 -25.671  -3.750  1.00  0.00      PRO  C
ATOM    921  HB1 LYS P  59      -8.961 -25.353  -4.813  1.00  0.00      PRO   
ATOM    922  HB2 LYS P  59      -9.445 -26.605  -3.639  1.00  0.00      PRO   
ATOM    923  CG  LYS P  59      -9.354 -24.556  -2.810  1.00  0.00      PRO  C
ATOM    924  HG1 LYS P  59      -8.978 -24.751  -1.780  1.00  0.00      PRO   
ATOM    925  HG2 LYS P  59      -8.925 -23.582  -3.141  1.00  0.00      PRO   
ATOM    926  CD  LYS P  59     -10.861 -24.468  -2.766  1.00  0.00      PRO  C
ATOM    927  HD1 LYS P  59     -11.255 -25.396  -2.293  1.00  0.00      PRO   
ATOM    928  HD2 LYS P  59     -11.139 -23.614  -2.106  1.00  0.00      PRO   
ATOM    929  CE  LYS P  59     -11.497 -24.276  -4.149  1.00  0.00      PRO  C
ATOM    930  HE1 LYS P  59     -12.563 -23.975  -4.049  1.00  0.00      PRO   
ATOM    931  HE2 LYS P  59     -10.959 -23.488  -4.720  1.00  0.00      PRO   
ATOM    932  NZ  LYS P  59     -11.505 -25.490  -5.048  1.00  0.00      PRO  N
ATOM    933  HZ1 LYS P  59     -11.956 -25.257  -5.956  1.00  0.00      PRO   
ATOM    934  HZ2 LYS P  59     -10.528 -25.803  -5.218  1.00  0.00      PRO   
ATOM    935  HZ3 LYS P  59     -12.034 -26.258  -4.587  1.00  0.00      PRO   
ATOM    936  C   LYS P  59      -6.920 -27.183  -4.407  1.00  0.00      PRO  C
ATOM    937  O   LYS P  59      -6.967 -28.339  -4.001  1.00  0.00      PRO  O
ATOM    938  N   VAL P  60      -6.448 -26.873  -5.599  1.00  0.00      PRO  N
ATOM    939  HN  VAL P  60      -6.398 -25.940  -5.944  1.00  0.00      PRO   
ATOM    940  CA  VAL P  60      -5.948 -27.892  -6.531  1.00  0.00      PRO  C
ATOM    941  HA  VAL P  60      -6.592 -28.758  -6.438  1.00  0.00      PRO   
ATOM    942  CB  VAL P  60      -5.946 -27.343  -7.973  1.00  0.00      PRO  C
ATOM    943  HB  VAL P  60      -5.363 -26.390  -7.970  1.00  0.00      PRO   
ATOM    944  CG1 VAL P  60      -5.283 -28.333  -8.919  1.00  0.00      PRO  C
ATOM    945 HG11 VAL P  60      -5.318 -27.952  -9.962  1.00  0.00      PRO   
ATOM    946 HG12 VAL P  60      -4.216 -28.494  -8.661  1.00  0.00      PRO   
ATOM    947 HG13 VAL P  60      -5.807 -29.312  -8.894  1.00  0.00      PRO   
ATOM    948  CG2 VAL P  60      -7.372 -27.038  -8.386  1.00  0.00      PRO  C
ATOM    949 HG21 VAL P  60      -7.407 -26.677  -9.436  1.00  0.00      PRO   
ATOM    950 HG22 VAL P  60      -8.004 -27.949  -8.307  1.00  0.00      PRO   
ATOM    951 HG23 VAL P  60      -7.816 -26.248  -7.746  1.00  0.00      PRO   
ATOM    952  C   VAL P  60      -4.525 -28.335  -6.165  1.00  0.00      PRO  C
ATOM    953  O   VAL P  60      -4.300 -29.511  -5.829  1.00  0.00      PRO  O
ATOM    954  N   TYR P  61      -3.587 -27.369  -6.180  1.00  0.00      PRO  N
ATOM    955  HN  TYR P  61      -3.824 -26.426  -6.406  1.00  0.00      PRO   
ATOM    956  CA  TYR P  61      -2.150 -27.588  -5.874  1.00  0.00      PRO  C
ATOM    957  HA  TYR P  61      -2.000 -28.616  -6.180  1.00  0.00      PRO   
ATOM    958  CB  TYR P  61      -1.309 -26.620  -6.704  1.00  0.00      PRO  C
ATOM    959  HB1 TYR P  61      -1.588 -25.576  -6.441  1.00  0.00      PRO   
ATOM    960  HB2 TYR P  61      -0.228 -26.740  -6.473  1.00  0.00      PRO   
ATOM    961  CG  TYR P  61      -1.528 -26.774  -8.172  1.00  0.00      PRO  C
ATOM    962  CD1 TYR P  61      -0.923 -27.816  -8.877  1.00  0.00      PRO  C
ATOM    963  HD1 TYR P  61      -0.225 -28.472  -8.373  1.00  0.00      PRO   
ATOM    964  CE1 TYR P  61      -1.187 -28.021 -10.251  1.00  0.00      PRO  C
ATOM    965  HE1 TYR P  61      -0.696 -28.816 -10.792  1.00  0.00      PRO   
ATOM    966  CZ  TYR P  61      -2.075 -27.190 -10.906  1.00  0.00      PRO  C
ATOM    967  OH  TYR P  61      -2.413 -27.434 -12.236  1.00  0.00      PRO  O
ATOM    968  HH  TYR P  61      -3.088 -26.798 -12.482  1.00  0.00      PRO   
ATOM    969  CD2 TYR P  61      -2.406 -25.943  -8.848  1.00  0.00      PRO  C
ATOM    970  HD2 TYR P  61      -2.861 -25.107  -8.337  1.00  0.00      PRO   
ATOM    971  CE2 TYR P  61      -2.681 -26.135 -10.207  1.00  0.00      PRO  C
ATOM    972  HE2 TYR P  61      -3.345 -25.457 -10.721  1.00  0.00      PRO   
ATOM    973  C   TYR P  61      -1.649 -27.469  -4.440  1.00  0.00      PRO  C
ATOM    974  O   TYR P  61      -0.487 -27.775  -4.185  1.00  0.00      PRO  O
ATOM    975  N   GLY P  62      -2.477 -27.020  -3.501  1.00  0.00      PRO  N
ATOM    976  HN  GLY P  62      -3.436 -26.777  -3.642  1.00  0.00      PRO   
ATOM    977  CA  GLY P  62      -1.977 -26.856  -2.139  1.00  0.00      PRO  C
ATOM    978  HA1 GLY P  62      -1.111 -27.497  -2.054  1.00  0.00      PRO   
ATOM    979  HA2 GLY P  62      -2.792 -27.119  -1.478  1.00  0.00      PRO   
ATOM    980  C   GLY P  62      -1.536 -25.403  -1.800  1.00  0.00      PRO  C
ATOM    981  O   GLY P  62      -1.635 -24.497  -2.651  1.00  0.00      PRO  O
ATOM    982  N   PRO P  63      -0.988 -25.159  -0.590  1.00  0.00      PRO  N
ATOM    983  CD  PRO P  63      -0.604 -26.212   0.370  1.00  0.00      PRO  C
ATOM    984  HD1 PRO P  63      -0.080 -27.062  -0.124  1.00  0.00      PRO   
ATOM    985  HD2 PRO P  63      -1.480 -26.607   0.935  1.00  0.00      PRO   
ATOM    986  CA  PRO P  63      -0.542 -23.823  -0.137  1.00  0.00      PRO  C
ATOM    987  HA  PRO P  63      -1.415 -23.181  -0.163  1.00  0.00      PRO   
ATOM    988  CB  PRO P  63      -0.204 -24.033   1.330  1.00  0.00      PRO  C
ATOM    989  HB1 PRO P  63      -1.094 -23.988   1.998  1.00  0.00      PRO   
ATOM    990  HB2 PRO P  63       0.585 -23.343   1.704  1.00  0.00      PRO   
ATOM    991  CG  PRO P  63       0.353 -25.487   1.324  1.00  0.00      PRO  C
ATOM    992  HG1 PRO P  63       0.357 -25.921   2.344  1.00  0.00      PRO   
ATOM    993  HG2 PRO P  63       1.391 -25.551   0.922  1.00  0.00      PRO   
ATOM    994  C   PRO P  63       0.598 -23.142  -0.870  1.00  0.00      PRO  C
ATOM    995  O   PRO P  63       0.719 -21.926  -0.775  1.00  0.00      PRO  O
ATOM    996  N   VAL P  64       1.439 -23.897  -1.582  1.00  0.00      PRO  N
ATOM    997  HN  VAL P  64       1.356 -24.885  -1.679  1.00  0.00      PRO   
ATOM    998  CA  VAL P  64       2.584 -23.311  -2.297  1.00  0.00      PRO  C
ATOM    999  HA  VAL P  64       2.442 -22.238  -2.334  1.00  0.00      PRO   
ATOM   1000  CB  VAL P  64       3.906 -23.693  -1.613  1.00  0.00      PRO  C
ATOM   1001  HB  VAL P  64       4.044 -24.795  -1.738  1.00  0.00      PRO   
ATOM   1002  CG1 VAL P  64       5.117 -22.937  -2.290  1.00  0.00      PRO  C
ATOM   1003 HG11 VAL P  64       6.066 -23.185  -1.768  1.00  0.00      PRO   
ATOM   1004 HG12 VAL P  64       5.238 -23.228  -3.353  1.00  0.00      PRO   
ATOM   1005 HG13 VAL P  64       4.973 -21.837  -2.235  1.00  0.00      PRO   
ATOM   1006  CG2 VAL P  64       3.827 -23.373  -0.095  1.00  0.00      PRO  C
ATOM   1007 HG21 VAL P  64       4.790 -23.607   0.406  1.00  0.00      PRO   
ATOM   1008 HG22 VAL P  64       3.602 -22.297   0.066  1.00  0.00      PRO   
ATOM   1009 HG23 VAL P  64       3.036 -23.974   0.401  1.00  0.00      PRO   
ATOM   1010  C   VAL P  64       2.611 -23.819  -3.735  1.00  0.00      PRO  C
ATOM   1011  O   VAL P  64       2.697 -25.037  -3.937  1.00  0.00      PRO  O
ATOM   1012  N   PHE P  65       2.561 -22.912  -4.713  1.00  0.00      PRO  N
ATOM   1013  HN  PHE P  65       2.537 -21.925  -4.560  1.00  0.00      PRO   
ATOM   1014  CA  PHE P  65       2.538 -23.306  -6.112  1.00  0.00      PRO  C
ATOM   1015  HA  PHE P  65       3.170 -24.184  -6.170  1.00  0.00      PRO   
ATOM   1016  CB  PHE P  65       1.100 -23.679  -6.578  1.00  0.00      PRO  C
ATOM   1017  HB1 PHE P  65       1.112 -23.871  -7.673  1.00  0.00      PRO   
ATOM   1018  HB2 PHE P  65       0.749 -24.611  -6.086  1.00  0.00      PRO   
ATOM   1019  CG  PHE P  65       0.063 -22.590  -6.363  1.00  0.00      PRO  C
ATOM   1020  CD1 PHE P  65      -0.139 -21.609  -7.316  1.00  0.00      PRO  C
ATOM   1021  HD1 PHE P  65       0.464 -21.603  -8.214  1.00  0.00      PRO   
ATOM   1022  CE1 PHE P  65      -1.107 -20.619  -7.133  1.00  0.00      PRO  C
ATOM   1023  HE1 PHE P  65      -1.243 -19.851  -7.881  1.00  0.00      PRO   
ATOM   1024  CZ  PHE P  65      -1.907 -20.627  -5.980  1.00  0.00      PRO  C
ATOM   1025  HZ  PHE P  65      -2.672 -19.877  -5.840  1.00  0.00      PRO   
ATOM   1026  CD2 PHE P  65      -0.744 -22.593  -5.221  1.00  0.00      PRO  C
ATOM   1027  HD2 PHE P  65      -0.606 -23.352  -4.464  1.00  0.00      PRO   
ATOM   1028  CE2 PHE P  65      -1.718 -21.615  -5.018  1.00  0.00      PRO  C
ATOM   1029  HE2 PHE P  65      -2.315 -21.629  -4.117  1.00  0.00      PRO   
ATOM   1030  C   PHE P  65       3.131 -22.269  -7.045  1.00  0.00      PRO  C
ATOM   1031  O   PHE P  65       3.301 -21.068  -6.671  1.00  0.00      PRO  O
ATOM   1032  N   THR P  66       3.480 -22.732  -8.254  1.00  0.00      PRO  N
ATOM   1033  HN  THR P  66       3.357 -23.677  -8.554  1.00  0.00      PRO   
ATOM   1034  CA  THR P  66       4.080 -21.864  -9.249  1.00  0.00      PRO  C
ATOM   1035  HA  THR P  66       4.248 -20.924  -8.740  1.00  0.00      PRO   
ATOM   1036  CB  THR P  66       5.378 -22.496  -9.794  1.00  0.00      PRO  C
ATOM   1037  HB  THR P  66       5.078 -23.464 -10.265  1.00  0.00      PRO   
ATOM   1038  OG1 THR P  66       6.250 -22.784  -8.715  1.00  0.00      PRO  O
ATOM   1039  HG1 THR P  66       7.040 -23.162  -9.118  1.00  0.00      PRO   
ATOM   1040  CG2 THR P  66       6.086 -21.596 -10.763  1.00  0.00      PRO  C
ATOM   1041 HG21 THR P  66       6.951 -22.116 -11.225  1.00  0.00      PRO   
ATOM   1042 HG22 THR P  66       5.398 -21.286 -11.578  1.00  0.00      PRO   
ATOM   1043 HG23 THR P  66       6.461 -20.680 -10.257  1.00  0.00      PRO   
ATOM   1044  C   THR P  66       3.153 -21.568 -10.405  1.00  0.00      PRO  C
ATOM   1045  O   THR P  66       2.386 -22.443 -10.845  1.00  0.00      PRO  O
ATOM   1046  N   LEU P  67       3.215 -20.316 -10.873  1.00  0.00      PRO  N
ATOM   1047  HN  LEU P  67       3.795 -19.630 -10.439  1.00  0.00      PRO   
ATOM   1048  CA  LEU P  67       2.466 -19.825 -12.029  1.00  0.00      PRO  C
ATOM   1049  HA  LEU P  67       1.966 -20.651 -12.521  1.00  0.00      PRO   
ATOM   1050  CB  LEU P  67       1.555 -18.632 -11.675  1.00  0.00      PRO  C
ATOM   1051  HB1 LEU P  67       2.195 -17.865 -11.182  1.00  0.00      PRO   
ATOM   1052  HB2 LEU P  67       1.186 -18.166 -12.616  1.00  0.00      PRO   
ATOM   1053  CG  LEU P  67       0.347 -18.832 -10.755  1.00  0.00      PRO  C
ATOM   1054  HG  LEU P  67       0.685 -19.055  -9.714  1.00  0.00      PRO   
ATOM   1055  CD1 LEU P  67      -0.547 -17.635 -10.779  1.00  0.00      PRO  C
ATOM   1056 HD11 LEU P  67      -1.444 -17.807 -10.146  1.00  0.00      PRO   
ATOM   1057 HD12 LEU P  67      -0.013 -16.741 -10.391  1.00  0.00      PRO   
ATOM   1058 HD13 LEU P  67      -0.887 -17.420 -11.813  1.00  0.00      PRO   
ATOM   1059  CD2 LEU P  67      -0.437 -20.011 -11.250  1.00  0.00      PRO  C
ATOM   1060 HD21 LEU P  67      -1.312 -20.196 -10.592  1.00  0.00      PRO   
ATOM   1061 HD22 LEU P  67      -0.817 -19.848 -12.279  1.00  0.00      PRO   
ATOM   1062 HD23 LEU P  67       0.195 -20.926 -11.253  1.00  0.00      PRO   
ATOM   1063  C   LEU P  67       3.540 -19.311 -12.975  1.00  0.00      PRO  C
ATOM   1064  O   LEU P  67       4.586 -18.860 -12.508  1.00  0.00      PRO  O
ATOM   1065  N   TYR P  68       3.306 -19.364 -14.284  1.00  0.00      PRO  N
ATOM   1066  HN  TYR P  68       2.482 -19.759 -14.688  1.00  0.00      PRO   
ATOM   1067  CA  TYR P  68       4.265 -18.832 -15.257  1.00  0.00      PRO  C
ATOM   1068  HA  TYR P  68       5.006 -18.267 -14.703  1.00  0.00      PRO   
ATOM   1069  CB  TYR P  68       4.847 -19.927 -16.146  1.00  0.00      PRO  C
ATOM   1070  HB1 TYR P  68       4.042 -20.645 -16.413  1.00  0.00      PRO   
ATOM   1071  HB2 TYR P  68       5.234 -19.497 -17.096  1.00  0.00      PRO   
ATOM   1072  CG  TYR P  68       5.940 -20.756 -15.534  1.00  0.00      PRO  C
ATOM   1073  CD1 TYR P  68       5.638 -21.899 -14.816  1.00  0.00      PRO  C
ATOM   1074  HD1 TYR P  68       4.606 -22.198 -14.691  1.00  0.00      PRO   
ATOM   1075  CE1 TYR P  68       6.632 -22.664 -14.231  1.00  0.00      PRO  C
ATOM   1076  HE1 TYR P  68       6.382 -23.552 -13.669  1.00  0.00      PRO   
ATOM   1077  CZ  TYR P  68       7.967 -22.291 -14.356  1.00  0.00      PRO  C
ATOM   1078  OH  TYR P  68       8.946 -23.072 -13.737  1.00  0.00      PRO  O
ATOM   1079  HH  TYR P  68       9.800 -22.713 -13.986  1.00  0.00      PRO   
ATOM   1080  CD2 TYR P  68       7.289 -20.381 -15.665  1.00  0.00      PRO  C
ATOM   1081  HD2 TYR P  68       7.547 -19.471 -16.190  1.00  0.00      PRO   
ATOM   1082  CE2 TYR P  68       8.310 -21.141 -15.080  1.00  0.00      PRO  C
ATOM   1083  HE2 TYR P  68       9.337 -20.823 -15.176  1.00  0.00      PRO   
ATOM   1084  C   TYR P  68       3.562 -17.863 -16.178  1.00  0.00      PRO  C
ATOM   1085  O   TYR P  68       2.463 -18.135 -16.625  1.00  0.00      PRO  O
ATOM   1086  N   PHE P  69       4.189 -16.729 -16.461  1.00  0.00      PRO  N
ATOM   1087  HN  PHE P  69       5.067 -16.466 -16.065  1.00  0.00      PRO   
ATOM   1088  CA  PHE P  69       3.633 -15.761 -17.391  1.00  0.00      PRO  C
ATOM   1089  HA  PHE P  69       2.814 -16.210 -17.938  1.00  0.00      PRO   
ATOM   1090  CB  PHE P  69       3.271 -14.475 -16.679  1.00  0.00      PRO  C
ATOM   1091  HB1 PHE P  69       4.193 -14.021 -16.255  1.00  0.00      PRO   
ATOM   1092  HB2 PHE P  69       2.836 -13.735 -17.386  1.00  0.00      PRO   
ATOM   1093  CG  PHE P  69       2.349 -14.682 -15.549  1.00  0.00      PRO  C
ATOM   1094  CD1 PHE P  69       2.769 -15.401 -14.421  1.00  0.00      PRO  C
ATOM   1095  HD1 PHE P  69       3.775 -15.796 -14.382  1.00  0.00      PRO   
ATOM   1096  CE1 PHE P  69       1.909 -15.624 -13.348  1.00  0.00      PRO  C
ATOM   1097  HE1 PHE P  69       2.261 -16.154 -12.474  1.00  0.00      PRO   
ATOM   1098  CZ  PHE P  69       0.601 -15.155 -13.405  1.00  0.00      PRO  C
ATOM   1099  HZ  PHE P  69      -0.079 -15.332 -12.584  1.00  0.00      PRO   
ATOM   1100  CD2 PHE P  69       1.044 -14.219 -15.609  1.00  0.00      PRO  C
ATOM   1101  HD2 PHE P  69       0.693 -13.705 -16.493  1.00  0.00      PRO   
ATOM   1102  CE2 PHE P  69       0.167 -14.440 -14.531  1.00  0.00      PRO  C
ATOM   1103  HE2 PHE P  69      -0.844 -14.058 -14.572  1.00  0.00      PRO   
ATOM   1104  C   PHE P  69       4.760 -15.549 -18.377  1.00  0.00      PRO  C
ATOM   1105  O   PHE P  69       5.544 -14.585 -18.285  1.00  0.00      PRO  O
ATOM   1106  N   GLY P  70       4.826 -16.491 -19.315  1.00  0.00      PRO  N
ATOM   1107  HN  GLY P  70       4.156 -17.231 -19.372  1.00  0.00      PRO   
ATOM   1108  CA  GLY P  70       5.867 -16.512 -20.316  1.00  0.00      PRO  C
ATOM   1109  HA1 GLY P  70       6.404 -15.574 -20.364  1.00  0.00      PRO   
ATOM   1110  HA2 GLY P  70       5.511 -16.869 -21.272  1.00  0.00      PRO   
ATOM   1111  C   GLY P  70       6.799 -17.556 -19.746  1.00  0.00      PRO  C
ATOM   1112  O   GLY P  70       6.381 -18.687 -19.405  1.00  0.00      PRO  O
ATOM   1113  N   LEU P  71       8.069 -17.194 -19.622  1.00  0.00      PRO  N
ATOM   1114  HN  LEU P  71       8.460 -16.319 -19.897  1.00  0.00      PRO   
ATOM   1115  CA  LEU P  71       9.030 -18.124 -19.035  1.00  0.00      PRO  C
ATOM   1116  HA  LEU P  71       8.582 -19.106 -18.950  1.00  0.00      PRO   
ATOM   1117  CB  LEU P  71      10.356 -18.131 -19.841  1.00  0.00      PRO  C
ATOM   1118  HB1 LEU P  71      10.254 -17.372 -20.650  1.00  0.00      PRO   
ATOM   1119  HB2 LEU P  71      11.180 -17.773 -19.185  1.00  0.00      PRO   
ATOM   1120  CG  LEU P  71      10.806 -19.449 -20.518  1.00  0.00      PRO  C
ATOM   1121  HG  LEU P  71       9.999 -19.789 -21.212  1.00  0.00      PRO   
ATOM   1122  CD1 LEU P  71      12.102 -19.193 -21.311  1.00  0.00      PRO  C
ATOM   1123 HD11 LEU P  71      12.472 -20.135 -21.767  1.00  0.00      PRO   
ATOM   1124 HD12 LEU P  71      11.924 -18.457 -22.124  1.00  0.00      PRO   
ATOM   1125 HD13 LEU P  71      12.897 -18.794 -20.645  1.00  0.00      PRO   
ATOM   1126  CD2 LEU P  71      11.029 -20.554 -19.469  1.00  0.00      PRO  C
ATOM   1127 HD21 LEU P  71      11.333 -21.501 -19.964  1.00  0.00      PRO   
ATOM   1128 HD22 LEU P  71      11.825 -20.281 -18.749  1.00  0.00      PRO   
ATOM   1129 HD23 LEU P  71      10.093 -20.745 -18.899  1.00  0.00      PRO   
ATOM   1130  C   LEU P  71       9.253 -17.590 -17.610  1.00  0.00      PRO  C
ATOM   1131  O   LEU P  71      10.167 -18.025 -16.904  1.00  0.00      PRO  O
ATOM   1132  N   LYS P  72       8.399 -16.653 -17.196  1.00  0.00      PRO  N
ATOM   1133  HN  LYS P  72       7.635 -16.306 -17.738  1.00  0.00      PRO   
ATOM   1134  CA  LYS P  72       8.542 -16.052 -15.865  1.00  0.00      PRO  C
ATOM   1135  HA  LYS P  72       9.590 -16.134 -15.607  1.00  0.00      PRO   
ATOM   1136  CB  LYS P  72       8.096 -14.590 -15.886  1.00  0.00      PRO  C
ATOM   1137  HB1 LYS P  72       7.022 -14.579 -16.184  1.00  0.00      PRO   
ATOM   1138  HB2 LYS P  72       8.137 -14.185 -14.850  1.00  0.00      PRO   
ATOM   1139  CG  LYS P  72       8.888 -13.715 -16.842  1.00  0.00      PRO  C
ATOM   1140  HG1 LYS P  72       9.976 -13.881 -16.673  1.00  0.00      PRO   
ATOM   1141  HG2 LYS P  72       8.664 -14.026 -17.889  1.00  0.00      PRO   
ATOM   1142  CD  LYS P  72       8.565 -12.243 -16.638  1.00  0.00      PRO  C
ATOM   1143  HD1 LYS P  72       7.469 -12.100 -16.783  1.00  0.00      PRO   
ATOM   1144  HD2 LYS P  72       8.800 -11.979 -15.581  1.00  0.00      PRO   
ATOM   1145  CE  LYS P  72       9.357 -11.368 -17.594  1.00  0.00      PRO  C
ATOM   1146  HE1 LYS P  72      10.450 -11.506 -17.433  1.00  0.00      PRO   
ATOM   1147  HE2 LYS P  72       9.122 -11.629 -18.650  1.00  0.00      PRO   
ATOM   1148  NZ  LYS P  72       9.052  -9.924 -17.407  1.00  0.00      PRO  N
ATOM   1149  HZ1 LYS P  72       9.609  -9.352 -18.073  1.00  0.00      PRO   
ATOM   1150  HZ2 LYS P  72       8.038  -9.758 -17.574  1.00  0.00      PRO   
ATOM   1151  HZ3 LYS P  72       9.287  -9.644 -16.433  1.00  0.00      PRO   
ATOM   1152  C   LYS P  72       7.746 -16.787 -14.780  1.00  0.00      PRO  C
ATOM   1153  O   LYS P  72       6.515 -16.767 -14.783  1.00  0.00      PRO  O
ATOM   1154  N   PRO P  73       8.447 -17.454 -13.844  1.00  0.00      PRO  N
ATOM   1155  CD  PRO P  73       9.889 -17.750 -13.798  1.00  0.00      PRO  C
ATOM   1156  HD1 PRO P  73      10.508 -16.831 -13.678  1.00  0.00      PRO   
ATOM   1157  HD2 PRO P  73      10.239 -18.307 -14.698  1.00  0.00      PRO   
ATOM   1158  CA  PRO P  73       7.732 -18.165 -12.784  1.00  0.00      PRO  C
ATOM   1159  HA  PRO P  73       6.806 -18.572 -13.172  1.00  0.00      PRO   
ATOM   1160  CB  PRO P  73       8.687 -19.305 -12.438  1.00  0.00      PRO  C
ATOM   1161  HB1 PRO P  73       8.645 -20.152 -13.159  1.00  0.00      PRO   
ATOM   1162  HB2 PRO P  73       8.563 -19.684 -11.399  1.00  0.00      PRO   
ATOM   1163  CG  PRO P  73      10.016 -18.632 -12.555  1.00  0.00      PRO  C
ATOM   1164  HG1 PRO P  73      10.824 -19.385 -12.640  1.00  0.00      PRO   
ATOM   1165  HG2 PRO P  73      10.239 -17.991 -11.671  1.00  0.00      PRO   
ATOM   1166  C   PRO P  73       7.417 -17.260 -11.562  1.00  0.00      PRO  C
ATOM   1167  O   PRO P  73       8.207 -16.405 -11.200  1.00  0.00      PRO  O
ATOM   1168  N   ILE P  74       6.240 -17.417 -10.968  1.00  0.00      PRO  N
ATOM   1169  HN  ILE P  74       5.519 -18.037 -11.273  1.00  0.00      PRO   
ATOM   1170  CA  ILE P  74       5.906 -16.656  -9.771  1.00  0.00      PRO  C
ATOM   1171  HA  ILE P  74       6.806 -16.194  -9.384  1.00  0.00      PRO   
ATOM   1172  CB  ILE P  74       4.778 -15.676 -10.025  1.00  0.00      PRO  C
ATOM   1173  HB  ILE P  74       4.027 -16.260 -10.614  1.00  0.00      PRO   
ATOM   1174  CG2 ILE P  74       4.328 -15.086  -8.735  1.00  0.00      PRO  C
ATOM   1175 HG21 ILE P  74       3.404 -14.487  -8.880  1.00  0.00      PRO   
ATOM   1176 HG22 ILE P  74       4.099 -15.880  -7.994  1.00  0.00      PRO   
ATOM   1177 HG23 ILE P  74       5.108 -14.421  -8.308  1.00  0.00      PRO   
ATOM   1178  CG1 ILE P  74       5.265 -14.543 -10.923  1.00  0.00      PRO  C
ATOM   1179 HG11 ILE P  74       6.110 -14.010 -10.432  1.00  0.00      PRO   
ATOM   1180 HG12 ILE P  74       5.656 -14.977 -11.872  1.00  0.00      PRO   
ATOM   1181  CD  ILE P  74       4.173 -13.566 -11.252  1.00  0.00      PRO  C
ATOM   1182  HD1 ILE P  74       4.548 -12.789 -11.953  1.00  0.00      PRO   
ATOM   1183  HD2 ILE P  74       3.316 -14.083 -11.734  1.00  0.00      PRO   
ATOM   1184  HD3 ILE P  74       3.806 -13.055 -10.337  1.00  0.00      PRO   
ATOM   1185  C   ILE P  74       5.474 -17.704  -8.749  1.00  0.00      PRO  C
ATOM   1186  O   ILE P  74       4.552 -18.464  -9.002  1.00  0.00      PRO  O
ATOM   1187  N   VAL P  75       6.163 -17.777  -7.620  1.00  0.00      PRO  N
ATOM   1188  HN  VAL P  75       6.945 -17.206  -7.385  1.00  0.00      PRO   
ATOM   1189  CA  VAL P  75       5.797 -18.750  -6.596  1.00  0.00      PRO  C
ATOM   1190  HA  VAL P  75       5.309 -19.594  -7.066  1.00  0.00      PRO   
ATOM   1191  CB  VAL P  75       7.033 -19.218  -5.780  1.00  0.00      PRO  C
ATOM   1192  HB  VAL P  75       7.595 -18.305  -5.467  1.00  0.00      PRO   
ATOM   1193  CG1 VAL P  75       6.574 -19.964  -4.580  1.00  0.00      PRO  C
ATOM   1194 HG11 VAL P  75       7.446 -20.341  -4.004  1.00  0.00      PRO   
ATOM   1195 HG12 VAL P  75       5.981 -19.319  -3.898  1.00  0.00      PRO   
ATOM   1196 HG13 VAL P  75       5.953 -20.837  -4.874  1.00  0.00      PRO   
ATOM   1197  CG2 VAL P  75       7.962 -20.166  -6.630  1.00  0.00      PRO  C
ATOM   1198 HG21 VAL P  75       8.819 -20.525  -6.022  1.00  0.00      PRO   
ATOM   1199 HG22 VAL P  75       7.393 -21.052  -6.989  1.00  0.00      PRO   
ATOM   1200 HG23 VAL P  75       8.376 -19.637  -7.514  1.00  0.00      PRO   
ATOM   1201  C   VAL P  75       4.770 -18.079  -5.674  1.00  0.00      PRO  C
ATOM   1202  O   VAL P  75       5.044 -17.004  -5.097  1.00  0.00      PRO  O
ATOM   1203  N   VAL P  76       3.593 -18.675  -5.546  1.00  0.00      PRO  N
ATOM   1204  HN  VAL P  76       3.358 -19.532  -5.998  1.00  0.00      PRO   
ATOM   1205  CA  VAL P  76       2.529 -18.118  -4.721  1.00  0.00      PRO  C
ATOM   1206  HA  VAL P  76       2.758 -17.072  -4.558  1.00  0.00      PRO   
ATOM   1207  CB  VAL P  76       1.135 -18.293  -5.364  1.00  0.00      PRO  C
ATOM   1208  HB  VAL P  76       0.969 -19.387  -5.518  1.00  0.00      PRO   
ATOM   1209  CG1 VAL P  76       0.093 -17.737  -4.421  1.00  0.00      PRO  C
ATOM   1210 HG11 VAL P  76      -0.919 -17.814  -4.875  1.00  0.00      PRO   
ATOM   1211 HG12 VAL P  76       0.069 -18.296  -3.463  1.00  0.00      PRO   
ATOM   1212 HG13 VAL P  76       0.291 -16.666  -4.203  1.00  0.00      PRO   
ATOM   1213  CG2 VAL P  76       1.035 -17.577  -6.746  1.00  0.00      PRO  C
ATOM   1214 HG21 VAL P  76       0.014 -17.682  -7.171  1.00  0.00      PRO   
ATOM   1215 HG22 VAL P  76       1.261 -16.494  -6.642  1.00  0.00      PRO   
ATOM   1216 HG23 VAL P  76       1.749 -18.013  -7.477  1.00  0.00      PRO   
ATOM   1217  C   VAL P  76       2.483 -18.800  -3.346  1.00  0.00      PRO  C
ATOM   1218  O   VAL P  76       2.622 -20.043  -3.260  1.00  0.00      PRO  O
ATOM   1219  N   LEU P  77       2.344 -18.002  -2.278  1.00  0.00      PRO  N
ATOM   1220  HN  LEU P  77       2.310 -17.005  -2.330  1.00  0.00      PRO   
ATOM   1221  CA  LEU P  77       2.226 -18.542  -0.908  1.00  0.00      PRO  C
ATOM   1222  HA  LEU P  77       2.367 -19.614  -0.947  1.00  0.00      PRO   
ATOM   1223  CB  LEU P  77       3.203 -17.854   0.042  1.00  0.00      PRO  C
ATOM   1224  HB1 LEU P  77       2.929 -16.774   0.070  1.00  0.00      PRO   
ATOM   1225  HB2 LEU P  77       3.039 -18.240   1.073  1.00  0.00      PRO   
ATOM   1226  CG  LEU P  77       4.660 -18.006  -0.393  1.00  0.00      PRO  C
ATOM   1227  HG  LEU P  77       4.816 -17.502  -1.376  1.00  0.00      PRO   
ATOM   1228  CD1 LEU P  77       5.503 -17.339   0.662  1.00  0.00      PRO  C
ATOM   1229 HD11 LEU P  77       6.584 -17.456   0.429  1.00  0.00      PRO   
ATOM   1230 HD12 LEU P  77       5.275 -16.253   0.717  1.00  0.00      PRO   
ATOM   1231 HD13 LEU P  77       5.313 -17.789   1.659  1.00  0.00      PRO   
ATOM   1232  CD2 LEU P  77       5.066 -19.492  -0.547  1.00  0.00      PRO  C
ATOM   1233 HD21 LEU P  77       6.123 -19.571  -0.882  1.00  0.00      PRO   
ATOM   1234 HD22 LEU P  77       4.973 -20.044   0.410  1.00  0.00      PRO   
ATOM   1235 HD23 LEU P  77       4.424 -19.994  -1.304  1.00  0.00      PRO   
ATOM   1236  C   LEU P  77       0.789 -18.281  -0.445  1.00  0.00      PRO  C
ATOM   1237  O   LEU P  77       0.326 -17.111  -0.400  1.00  0.00      PRO  O
ATOM   1238  N   HSE P  78       0.088 -19.337  -0.055  1.00  0.00      PRO  N
ATOM   1239  HN  HSE P  78       0.417 -20.278   0.016  1.00  0.00      PRO   
ATOM   1240  CA  HSE P  78      -1.335 -19.158   0.322  1.00  0.00      PRO  C
ATOM   1241  HA  HSE P  78      -1.500 -18.095   0.450  1.00  0.00      PRO   
ATOM   1242  CB  HSE P  78      -2.179 -19.772  -0.785  1.00  0.00      PRO  C
ATOM   1243  HB1 HSE P  78      -1.833 -19.350  -1.753  1.00  0.00      PRO   
ATOM   1244  HB2 HSE P  78      -2.000 -20.867  -0.824  1.00  0.00      PRO   
ATOM   1245  ND1 HSE P  78      -4.475 -20.246   0.176  1.00  0.00      PRO  N
ATOM   1246  CG  HSE P  78      -3.640 -19.502  -0.676  1.00  0.00      PRO  C
ATOM   1247  CE1 HSE P  78      -5.690 -19.793   0.090  1.00  0.00      PRO  C
ATOM   1248  HE1 HSE P  78      -6.542 -20.195   0.643  1.00  0.00      PRO   
ATOM   1249  NE2 HSE P  78      -5.710 -18.776  -0.780  1.00  0.00      PRO  N
ATOM   1250  HE2 HSE P  78      -6.510 -18.246  -1.057  1.00  0.00      PRO   
ATOM   1251  CD2 HSE P  78      -4.432 -18.607  -1.250  1.00  0.00      PRO  C
ATOM   1252  HD2 HSE P  78      -4.201 -17.846  -1.982  1.00  0.00      PRO   
ATOM   1253  C   HSE P  78      -1.623 -19.821   1.666  1.00  0.00      PRO  C
ATOM   1254  O   HSE P  78      -1.224 -20.974   1.885  1.00  0.00      PRO  O
ATOM   1255  N   GLY P  79      -2.281 -19.078   2.569  1.00  0.00      PRO  N
ATOM   1256  HN  GLY P  79      -2.597 -18.144   2.406  1.00  0.00      PRO   
ATOM   1257  CA  GLY P  79      -2.572 -19.613   3.861  1.00  0.00      PRO  C
ATOM   1258  HA1 GLY P  79      -2.503 -20.690   3.810  1.00  0.00      PRO   
ATOM   1259  HA2 GLY P  79      -3.538 -19.244   4.180  1.00  0.00      PRO   
ATOM   1260  C   GLY P  79      -1.522 -19.117   4.862  1.00  0.00      PRO  C
ATOM   1261  O   GLY P  79      -0.329 -18.931   4.546  1.00  0.00      PRO  O
ATOM   1262  N   TYR P  80      -1.991 -18.864   6.068  1.00  0.00      PRO  N
ATOM   1263  HN  TYR P  80      -2.944 -18.996   6.335  1.00  0.00      PRO   
ATOM   1264  CA  TYR P  80      -1.130 -18.358   7.130  1.00  0.00      PRO  C
ATOM   1265  HA  TYR P  80      -0.826 -17.373   6.796  1.00  0.00      PRO   
ATOM   1266  CB  TYR P  80      -1.919 -18.299   8.418  1.00  0.00      PRO  C
ATOM   1267  HB1 TYR P  80      -2.696 -17.508   8.333  1.00  0.00      PRO   
ATOM   1268  HB2 TYR P  80      -2.446 -19.261   8.599  1.00  0.00      PRO   
ATOM   1269  CG  TYR P  80      -1.086 -17.957   9.617  1.00  0.00      PRO  C
ATOM   1270  CD1 TYR P  80      -0.792 -16.635   9.927  1.00  0.00      PRO  C
ATOM   1271  HD1 TYR P  80      -1.108 -15.844   9.261  1.00  0.00      PRO   
ATOM   1272  CE1 TYR P  80      -0.081 -16.313  11.065  1.00  0.00      PRO  C
ATOM   1273  HE1 TYR P  80       0.137 -15.283  11.304  1.00  0.00      PRO   
ATOM   1274  CZ  TYR P  80       0.351 -17.334  11.885  1.00  0.00      PRO  C
ATOM   1275  OH  TYR P  80       1.187 -17.039  12.919  1.00  0.00      PRO  O
ATOM   1276  HH  TYR P  80       1.324 -17.846  13.418  1.00  0.00      PRO   
ATOM   1277  CD2 TYR P  80      -0.643 -18.958  10.477  1.00  0.00      PRO  C
ATOM   1278  HD2 TYR P  80      -0.834 -19.997  10.242  1.00  0.00      PRO   
ATOM   1279  CE2 TYR P  80       0.070 -18.674  11.587  1.00  0.00      PRO  C
ATOM   1280  HE2 TYR P  80       0.430 -19.477  12.214  1.00  0.00      PRO   
ATOM   1281  C   TYR P  80       0.145 -19.166   7.364  1.00  0.00      PRO  C
ATOM   1282  O   TYR P  80       1.227 -18.590   7.520  1.00  0.00      PRO  O
ATOM   1283  N   GLU P  81       0.044 -20.505   7.370  1.00  0.00      PRO  N
ATOM   1284  HN  GLU P  81      -0.764 -21.057   7.186  1.00  0.00      PRO   
ATOM   1285  CA  GLU P  81       1.237 -21.286   7.680  1.00  0.00      PRO  C
ATOM   1286  HA  GLU P  81       1.581 -20.948   8.650  1.00  0.00      PRO   
ATOM   1287  CB  GLU P  81       0.887 -22.771   7.869  1.00  0.00      PRO  C
ATOM   1288  HB1 GLU P  81       0.389 -23.131   6.938  1.00  0.00      PRO   
ATOM   1289  HB2 GLU P  81       1.820 -23.369   7.966  1.00  0.00      PRO   
ATOM   1290  CG  GLU P  81      -0.037 -23.032   9.069  1.00  0.00      PRO  C
ATOM   1291  HG1 GLU P  81      -0.949 -22.414   8.974  1.00  0.00      PRO   
ATOM   1292  HG2 GLU P  81      -0.323 -24.100   9.124  1.00  0.00      PRO   
ATOM   1293  CD  GLU P  81       0.568 -22.636  10.464  1.00  0.00      PRO  C
ATOM   1294  OE1 GLU P  81      -0.222 -22.463  11.438  1.00  0.00      PRO  O
ATOM   1295  OE2 GLU P  81       1.818 -22.524  10.619  1.00  0.00      PRO  O
ATOM   1296  C   GLU P  81       2.387 -21.105   6.706  1.00  0.00      PRO  C
ATOM   1297  O   GLU P  81       3.538 -21.013   7.107  1.00  0.00      PRO  O
ATOM   1298  N   ALA P  82       2.086 -21.039   5.426  1.00  0.00      PRO  N
ATOM   1299  HN  ALA P  82       1.152 -21.115   5.077  1.00  0.00      PRO   
ATOM   1300  CA  ALA P  82       3.113 -20.849   4.419  1.00  0.00      PRO  C
ATOM   1301  HA  ALA P  82       3.985 -21.459   4.627  1.00  0.00      PRO   
ATOM   1302  CB  ALA P  82       2.569 -21.179   3.053  1.00  0.00      PRO  C
ATOM   1303  HB1 ALA P  82       2.268 -22.248   3.020  1.00  0.00      PRO   
ATOM   1304  HB2 ALA P  82       1.674 -20.564   2.820  1.00  0.00      PRO   
ATOM   1305  HB3 ALA P  82       3.329 -21.013   2.259  1.00  0.00      PRO   
ATOM   1306  C   ALA P  82       3.594 -19.384   4.436  1.00  0.00      PRO  C
ATOM   1307  O   ALA P  82       4.778 -19.137   4.302  1.00  0.00      PRO  O
ATOM   1308  N   VAL P  83       2.679 -18.430   4.609  1.00  0.00      PRO  N
ATOM   1309  HN  VAL P  83       1.699 -18.587   4.715  1.00  0.00      PRO   
ATOM   1310  CA  VAL P  83       3.082 -16.999   4.658  1.00  0.00      PRO  C
ATOM   1311  HA  VAL P  83       3.654 -16.776   3.767  1.00  0.00      PRO   
ATOM   1312  CB  VAL P  83       1.850 -16.071   4.745  1.00  0.00      PRO  C
ATOM   1313  HB  VAL P  83       1.265 -16.369   5.650  1.00  0.00      PRO   
ATOM   1314  CG1 VAL P  83       2.334 -14.513   4.896  1.00  0.00      PRO  C
ATOM   1315 HG11 VAL P  83       1.453 -13.836   4.919  1.00  0.00      PRO   
ATOM   1316 HG12 VAL P  83       2.902 -14.350   5.836  1.00  0.00      PRO   
ATOM   1317 HG13 VAL P  83       2.973 -14.216   4.038  1.00  0.00      PRO   
ATOM   1318  CG2 VAL P  83       0.980 -16.261   3.497  1.00  0.00      PRO  C
ATOM   1319 HG21 VAL P  83       0.108 -15.574   3.518  1.00  0.00      PRO   
ATOM   1320 HG22 VAL P  83       1.567 -16.053   2.577  1.00  0.00      PRO   
ATOM   1321 HG23 VAL P  83       0.589 -17.298   3.434  1.00  0.00      PRO   
ATOM   1322  C   VAL P  83       4.016 -16.776   5.879  1.00  0.00      PRO  C
ATOM   1323  O   VAL P  83       5.092 -16.190   5.749  1.00  0.00      PRO  O
ATOM   1324  N   LYS P  84       3.657 -17.349   7.024  1.00  0.00      PRO  N
ATOM   1325  HN  LYS P  84       2.825 -17.892   7.123  1.00  0.00      PRO   
ATOM   1326  CA  LYS P  84       4.484 -17.222   8.266  1.00  0.00      PRO  C
ATOM   1327  HA  LYS P  84       4.621 -16.160   8.433  1.00  0.00      PRO   
ATOM   1328  CB  LYS P  84       3.793 -17.893   9.461  1.00  0.00      PRO  C
ATOM   1329  HB1 LYS P  84       2.899 -17.277   9.713  1.00  0.00      PRO   
ATOM   1330  HB2 LYS P  84       3.407 -18.888   9.144  1.00  0.00      PRO   
ATOM   1331  CG  LYS P  84       4.685 -18.021  10.703  1.00  0.00      PRO  C
ATOM   1332  HG1 LYS P  84       5.642 -18.512  10.415  1.00  0.00      PRO   
ATOM   1333  HG2 LYS P  84       4.934 -17.002  11.078  1.00  0.00      PRO   
ATOM   1334  CD  LYS P  84       3.985 -18.845  11.774  1.00  0.00      PRO  C
ATOM   1335  HD1 LYS P  84       3.381 -18.157  12.409  1.00  0.00      PRO   
ATOM   1336  HD2 LYS P  84       3.276 -19.540  11.267  1.00  0.00      PRO   
ATOM   1337  CE  LYS P  84       4.969 -19.625  12.621  1.00  0.00      PRO  C
ATOM   1338  HE1 LYS P  84       4.438 -20.172  13.432  1.00  0.00      PRO   
ATOM   1339  HE2 LYS P  84       5.519 -20.365  11.999  1.00  0.00      PRO   
ATOM   1340  NZ  LYS P  84       5.951 -18.721  13.239  1.00  0.00      PRO  N
ATOM   1341  HZ1 LYS P  84       6.621 -19.266  13.819  1.00  0.00      PRO   
ATOM   1342  HZ2 LYS P  84       6.471 -18.213  12.496  1.00  0.00      PRO   
ATOM   1343  HZ3 LYS P  84       5.456 -18.032  13.840  1.00  0.00      PRO   
ATOM   1344  C   LYS P  84       5.865 -17.840   8.121  1.00  0.00      PRO  C
ATOM   1345  O   LYS P  84       6.911 -17.225   8.428  1.00  0.00      PRO  O
ATOM   1346  N   GLU P  85       5.880 -19.076   7.641  1.00  0.00      PRO  N
ATOM   1347  HN  GLU P  85       5.083 -19.599   7.351  1.00  0.00      PRO   
ATOM   1348  CA  GLU P  85       7.145 -19.793   7.499  1.00  0.00      PRO  C
ATOM   1349  HA  GLU P  85       7.617 -19.836   8.472  1.00  0.00      PRO   
ATOM   1350  CB  GLU P  85       6.868 -21.233   6.993  1.00  0.00      PRO  C
ATOM   1351  HB1 GLU P  85       6.036 -21.660   7.599  1.00  0.00      PRO   
ATOM   1352  HB2 GLU P  85       6.497 -21.199   5.944  1.00  0.00      PRO   
ATOM   1353  CG  GLU P  85       8.066 -22.152   7.085  1.00  0.00      PRO  C
ATOM   1354  HG1 GLU P  85       8.904 -21.726   6.504  1.00  0.00      PRO   
ATOM   1355  HG2 GLU P  85       8.383 -22.286   8.138  1.00  0.00      PRO   
ATOM   1356  CD  GLU P  85       7.805 -23.579   6.463  1.00  0.00      PRO  C
ATOM   1357  OE1 GLU P  85       8.800 -24.321   6.330  1.00  0.00      PRO  O
ATOM   1358  OE2 GLU P  85       6.632 -23.930   6.129  1.00  0.00      PRO  O
ATOM   1359  C   GLU P  85       8.103 -19.057   6.562  1.00  0.00      PRO  C
ATOM   1360  O   GLU P  85       9.282 -19.029   6.808  1.00  0.00      PRO  O
ATOM   1361  N   ALA P  86       7.580 -18.463   5.496  1.00  0.00      PRO  N
ATOM   1362  HN  ALA P  86       6.602 -18.474   5.291  1.00  0.00      PRO   
ATOM   1363  CA  ALA P  86       8.406 -17.751   4.549  1.00  0.00      PRO  C
ATOM   1364  HA  ALA P  86       9.333 -18.287   4.382  1.00  0.00      PRO   
ATOM   1365  CB  ALA P  86       7.660 -17.613   3.218  1.00  0.00      PRO  C
ATOM   1366  HB1 ALA P  86       7.420 -18.622   2.818  1.00  0.00      PRO   
ATOM   1367  HB2 ALA P  86       6.704 -17.062   3.351  1.00  0.00      PRO   
ATOM   1368  HB3 ALA P  86       8.272 -17.080   2.459  1.00  0.00      PRO   
ATOM   1369  C   ALA P  86       8.795 -16.362   5.062  1.00  0.00      PRO  C
ATOM   1370  O   ALA P  86       9.937 -16.135   5.439  1.00  0.00      PRO  O
ATOM   1371  N   LEU P  87       7.808 -15.462   5.102  1.00  0.00      PRO  N
ATOM   1372  HN  LEU P  87       6.871 -15.692   4.850  1.00  0.00      PRO   
ATOM   1373  CA  LEU P  87       8.001 -14.037   5.521  1.00  0.00      PRO  C
ATOM   1374  HA  LEU P  87       8.741 -13.639   4.838  1.00  0.00      PRO   
ATOM   1375  CB  LEU P  87       6.715 -13.212   5.297  1.00  0.00      PRO  C
ATOM   1376  HB1 LEU P  87       5.854 -13.915   5.377  1.00  0.00      PRO   
ATOM   1377  HB2 LEU P  87       6.599 -12.488   6.134  1.00  0.00      PRO   
ATOM   1378  CG  LEU P  87       6.686 -12.507   3.930  1.00  0.00      PRO  C
ATOM   1379  HG  LEU P  87       7.553 -11.803   3.920  1.00  0.00      PRO   
ATOM   1380  CD1 LEU P  87       6.765 -13.481   2.754  1.00  0.00      PRO  C
ATOM   1381 HD11 LEU P  87       6.692 -12.934   1.789  1.00  0.00      PRO   
ATOM   1382 HD12 LEU P  87       7.728 -14.036   2.770  1.00  0.00      PRO   
ATOM   1383 HD13 LEU P  87       5.935 -14.218   2.798  1.00  0.00      PRO   
ATOM   1384  CD2 LEU P  87       5.407 -11.683   3.785  1.00  0.00      PRO  C
ATOM   1385 HD21 LEU P  87       5.394 -11.159   2.805  1.00  0.00      PRO   
ATOM   1386 HD22 LEU P  87       4.501 -12.320   3.836  1.00  0.00      PRO   
ATOM   1387 HD23 LEU P  87       5.343 -10.917   4.588  1.00  0.00      PRO   
ATOM   1388  C   LEU P  87       8.534 -13.862   6.926  1.00  0.00      PRO  C
ATOM   1389  O   LEU P  87       9.364 -12.997   7.157  1.00  0.00      PRO  O
ATOM   1390  N   ILE P  88       8.090 -14.712   7.866  1.00  0.00      PRO  N
ATOM   1391  HN  ILE P  88       7.441 -15.457   7.725  1.00  0.00      PRO   
ATOM   1392  CA  ILE P  88       8.563 -14.584   9.239  1.00  0.00      PRO  C
ATOM   1393  HA  ILE P  88       8.936 -13.570   9.307  1.00  0.00      PRO   
ATOM   1394  CB  ILE P  88       7.423 -14.767  10.206  1.00  0.00      PRO  C
ATOM   1395  HB  ILE P  88       6.891 -15.682   9.842  1.00  0.00      PRO   
ATOM   1396  CG2 ILE P  88       7.991 -14.879  11.582  1.00  0.00      PRO  C
ATOM   1397 HG21 ILE P  88       7.203 -15.170  12.307  1.00  0.00      PRO   
ATOM   1398 HG22 ILE P  88       8.787 -15.653  11.620  1.00  0.00      PRO   
ATOM   1399 HG23 ILE P  88       8.426 -13.913  11.913  1.00  0.00      PRO   
ATOM   1400  CG1 ILE P  88       6.452 -13.580  10.063  1.00  0.00      PRO  C
ATOM   1401 HG11 ILE P  88       6.931 -12.653  10.450  1.00  0.00      PRO   
ATOM   1402 HG12 ILE P  88       6.240 -13.416   8.982  1.00  0.00      PRO   
ATOM   1403  CD  ILE P  88       5.087 -13.753  10.780  1.00  0.00      PRO  C
ATOM   1404  HD1 ILE P  88       4.431 -12.879  10.576  1.00  0.00      PRO   
ATOM   1405  HD2 ILE P  88       4.568 -14.668  10.420  1.00  0.00      PRO   
ATOM   1406  HD3 ILE P  88       5.221 -13.833  11.879  1.00  0.00      PRO   
ATOM   1407  C   ILE P  88       9.716 -15.502   9.609  1.00  0.00      PRO  C
ATOM   1408  O   ILE P  88      10.778 -15.011   9.971  1.00  0.00      PRO  O
ATOM   1409  N   ASP P  89       9.557 -16.821   9.486  1.00  0.00      PRO  N
ATOM   1410  HN  ASP P  89       8.742 -17.303   9.176  1.00  0.00      PRO   
ATOM   1411  CA  ASP P  89      10.653 -17.717   9.825  1.00  0.00      PRO  C
ATOM   1412  HA  ASP P  89      10.979 -17.391  10.806  1.00  0.00      PRO   
ATOM   1413  CB  ASP P  89      10.169 -19.153   9.940  1.00  0.00      PRO  C
ATOM   1414  HB1 ASP P  89       9.911 -19.534   8.931  1.00  0.00      PRO   
ATOM   1415  HB2 ASP P  89      10.961 -19.800  10.365  1.00  0.00      PRO   
ATOM   1416  CG  ASP P  89       8.924 -19.274  10.808  1.00  0.00      PRO  C
ATOM   1417  OD1 ASP P  89       8.728 -18.437  11.724  1.00  0.00      PRO  O
ATOM   1418  OD2 ASP P  89       8.147 -20.217  10.564  1.00  0.00      PRO  O
ATOM   1419  C   ASP P  89      11.883 -17.672   8.913  1.00  0.00      PRO  C
ATOM   1420  O   ASP P  89      12.969 -17.985   9.368  1.00  0.00      PRO  O
ATOM   1421  N   LEU P  90      11.744 -17.293   7.646  1.00  0.00      PRO  N
ATOM   1422  HN  LEU P  90      10.866 -17.073   7.226  1.00  0.00      PRO   
ATOM   1423  CA  LEU P  90      12.904 -17.163   6.734  1.00  0.00      PRO  C
ATOM   1424  HA  LEU P  90      13.819 -17.312   7.291  1.00  0.00      PRO   
ATOM   1425  CB  LEU P  90      12.763 -18.061   5.489  1.00  0.00      PRO  C
ATOM   1426  HB1 LEU P  90      11.799 -17.795   4.999  1.00  0.00      PRO   
ATOM   1427  HB2 LEU P  90      13.562 -17.798   4.762  1.00  0.00      PRO   
ATOM   1428  CG  LEU P  90      12.775 -19.564   5.815  1.00  0.00      PRO  C
ATOM   1429  HG  LEU P  90      12.057 -19.748   6.651  1.00  0.00      PRO   
ATOM   1430  CD1 LEU P  90      12.391 -20.437   4.610  1.00  0.00      PRO  C
ATOM   1431 HD11 LEU P  90      12.458 -21.514   4.873  1.00  0.00      PRO   
ATOM   1432 HD12 LEU P  90      11.350 -20.220   4.286  1.00  0.00      PRO   
ATOM   1433 HD13 LEU P  90      13.072 -20.246   3.754  1.00  0.00      PRO   
ATOM   1434  CD2 LEU P  90      14.173 -19.905   6.310  1.00  0.00      PRO  C
ATOM   1435 HD21 LEU P  90      14.235 -20.981   6.580  1.00  0.00      PRO   
ATOM   1436 HD22 LEU P  90      14.941 -19.707   5.537  1.00  0.00      PRO   
ATOM   1437 HD23 LEU P  90      14.422 -19.306   7.213  1.00  0.00      PRO   
ATOM   1438  C   LEU P  90      12.877 -15.727   6.278  1.00  0.00      PRO  C
ATOM   1439  O   LEU P  90      13.021 -15.459   5.097  1.00  0.00      PRO  O
ATOM   1440  N   GLY P  91      12.661 -14.823   7.224  1.00  0.00      PRO  N
ATOM   1441  HN  GLY P  91      12.593 -15.071   8.189  1.00  0.00      PRO   
ATOM   1442  CA  GLY P  91      12.504 -13.401   6.924  1.00  0.00      PRO  C
ATOM   1443  HA1 GLY P  91      12.617 -12.926   7.889  1.00  0.00      PRO   
ATOM   1444  HA2 GLY P  91      11.507 -13.334   6.510  1.00  0.00      PRO   
ATOM   1445  C   GLY P  91      13.449 -12.736   5.967  1.00  0.00      PRO  C
ATOM   1446  O   GLY P  91      13.057 -12.017   5.039  1.00  0.00      PRO  O
ATOM   1447  N   GLU P  92      14.728 -12.982   6.196  1.00  0.00      PRO  N
ATOM   1448  HN  GLU P  92      15.044 -13.561   6.942  1.00  0.00      PRO   
ATOM   1449  CA  GLU P  92      15.782 -12.440   5.392  1.00  0.00      PRO  C
ATOM   1450  HA  GLU P  92      15.667 -11.364   5.366  1.00  0.00      PRO   
ATOM   1451  CB  GLU P  92      17.095 -12.857   6.049  1.00  0.00      PRO  C
ATOM   1452  HB1 GLU P  92      16.854 -13.409   6.986  1.00  0.00      PRO   
ATOM   1453  HB2 GLU P  92      17.629 -13.584   5.396  1.00  0.00      PRO   
ATOM   1454  CG  GLU P  92      18.012 -11.751   6.387  1.00  0.00      PRO  C
ATOM   1455  HG1 GLU P  92      17.504 -11.047   7.072  1.00  0.00      PRO   
ATOM   1456  HG2 GLU P  92      18.933 -12.131   6.872  1.00  0.00      PRO   
ATOM   1457  CD  GLU P  92      18.387 -10.954   5.154  1.00  0.00      PRO  C
ATOM   1458  OE1 GLU P  92      18.652 -11.570   4.094  1.00  0.00      PRO  O
ATOM   1459  OE2 GLU P  92      18.414  -9.722   5.243  1.00  0.00      PRO  O
ATOM   1460  C   GLU P  92      15.692 -12.945   3.941  1.00  0.00      PRO  C
ATOM   1461  O   GLU P  92      15.736 -12.170   2.964  1.00  0.00      PRO  O
ATOM   1462  N   GLU P  93      15.572 -14.251   3.796  1.00  0.00      PRO  N
ATOM   1463  HN  GLU P  93      15.506 -14.906   4.544  1.00  0.00      PRO   
ATOM   1464  CA  GLU P  93      15.527 -14.857   2.473  1.00  0.00      PRO  C
ATOM   1465  HA  GLU P  93      16.434 -14.571   1.956  1.00  0.00      PRO   
ATOM   1466  CB  GLU P  93      15.462 -16.384   2.575  1.00  0.00      PRO  C
ATOM   1467  HB1 GLU P  93      14.569 -16.654   3.186  1.00  0.00      PRO   
ATOM   1468  HB2 GLU P  93      15.285 -16.822   1.567  1.00  0.00      PRO   
ATOM   1469  CG  GLU P  93      16.702 -17.050   3.208  1.00  0.00      PRO  C
ATOM   1470  HG1 GLU P  93      16.736 -18.116   2.920  1.00  0.00      PRO   
ATOM   1471  HG2 GLU P  93      17.634 -16.553   2.875  1.00  0.00      PRO   
ATOM   1472  CD  GLU P  93      16.674 -17.041   4.719  1.00  0.00      PRO  C
ATOM   1473  OE1 GLU P  93      15.855 -16.311   5.322  1.00  0.00      PRO  O
ATOM   1474  OE2 GLU P  93      17.472 -17.777   5.322  1.00  0.00      PRO  O
ATOM   1475  C   GLU P  93      14.378 -14.375   1.652  1.00  0.00      PRO  C
ATOM   1476  O   GLU P  93      14.499 -14.307   0.447  1.00  0.00      PRO  O
ATOM   1477  N   PHE P  94      13.264 -14.029   2.309  1.00  0.00      PRO  N
ATOM   1478  HN  PHE P  94      13.166 -14.069   3.302  1.00  0.00      PRO   
ATOM   1479  CA  PHE P  94      12.078 -13.555   1.603  1.00  0.00      PRO  C
ATOM   1480  HA  PHE P  94      12.253 -13.820   0.568  1.00  0.00      PRO   
ATOM   1481  CB  PHE P  94      10.843 -14.286   2.180  1.00  0.00      PRO  C
ATOM   1482  HB1 PHE P  94      10.952 -14.372   3.284  1.00  0.00      PRO   
ATOM   1483  HB2 PHE P  94       9.912 -13.712   1.987  1.00  0.00      PRO   
ATOM   1484  CG  PHE P  94      10.701 -15.729   1.630  1.00  0.00      PRO  C
ATOM   1485  CD1 PHE P  94      11.267 -16.823   2.281  1.00  0.00      PRO  C
ATOM   1486  HD1 PHE P  94      11.819 -16.672   3.198  1.00  0.00      PRO   
ATOM   1487  CE1 PHE P  94      11.132 -18.145   1.750  1.00  0.00      PRO  C
ATOM   1488  HE1 PHE P  94      11.643 -18.972   2.223  1.00  0.00      PRO   
ATOM   1489  CZ  PHE P  94      10.330 -18.379   0.617  1.00  0.00      PRO  C
ATOM   1490  HZ  PHE P  94      10.149 -19.383   0.261  1.00  0.00      PRO   
ATOM   1491  CD2 PHE P  94       9.908 -15.974   0.502  1.00  0.00      PRO  C
ATOM   1492  HD2 PHE P  94       9.407 -15.155   0.006  1.00  0.00      PRO   
ATOM   1493  CE2 PHE P  94       9.764 -17.303  -0.035  1.00  0.00      PRO  C
ATOM   1494  HE2 PHE P  94       9.212 -17.456  -0.952  1.00  0.00      PRO   
ATOM   1495  C   PHE P  94      11.861 -12.011   1.650  1.00  0.00      PRO  C
ATOM   1496  O   PHE P  94      10.785 -11.512   1.297  1.00  0.00      PRO  O
ATOM   1497  N   SER P  95      12.880 -11.265   2.063  1.00  0.00      PRO  N
ATOM   1498  HN  SER P  95      13.769 -11.653   2.306  1.00  0.00      PRO   
ATOM   1499  CA  SER P  95      12.802  -9.810   2.201  1.00  0.00      PRO  C
ATOM   1500  HA  SER P  95      11.787  -9.612   2.520  1.00  0.00      PRO   
ATOM   1501  CB  SER P  95      13.775  -9.310   3.268  1.00  0.00      PRO  C
ATOM   1502  HB1 SER P  95      13.573  -8.228   3.442  1.00  0.00      PRO   
ATOM   1503  HB2 SER P  95      13.596  -9.836   4.234  1.00  0.00      PRO   
ATOM   1504  OG  SER P  95      15.104  -9.460   2.847  1.00  0.00      PRO  O
ATOM   1505  HG1 SER P  95      15.651  -8.935   3.444  1.00  0.00      PRO   
ATOM   1506  C   SER P  95      13.020  -9.063   0.887  1.00  0.00      PRO  C
ATOM   1507  O   SER P  95      12.958  -7.831   0.877  1.00  0.00      PRO  O
ATOM   1508  N   GLY P  96      13.259  -9.753  -0.235  1.00  0.00      PRO  N
ATOM   1509  HN  GLY P  96      13.279 -10.750  -0.300  1.00  0.00      PRO   
ATOM   1510  CA  GLY P  96      13.512  -9.036  -1.475  1.00  0.00      PRO  C
ATOM   1511  HA1 GLY P  96      13.953  -9.734  -2.173  1.00  0.00      PRO   
ATOM   1512  HA2 GLY P  96      14.136  -8.183  -1.244  1.00  0.00      PRO   
ATOM   1513  C   GLY P  96      12.203  -8.514  -2.087  1.00  0.00      PRO  C
ATOM   1514  O   GLY P  96      11.116  -9.041  -1.831  1.00  0.00      PRO  O
ATOM   1515  N   ARG P  97      12.305  -7.476  -2.915  1.00  0.00      PRO  N
ATOM   1516  HN  ARG P  97      13.203  -7.048  -2.986  1.00  0.00      PRO   
ATOM   1517  CA  ARG P  97      11.234  -6.898  -3.732  1.00  0.00      PRO  C
ATOM   1518  HA  ARG P  97      10.278  -7.153  -3.291  1.00  0.00      PRO   
ATOM   1519  CB  ARG P  97      11.428  -5.375  -3.808  1.00  0.00      PRO  C
ATOM   1520  HB1 ARG P  97      11.358  -4.995  -2.760  1.00  0.00      PRO   
ATOM   1521  HB2 ARG P  97      12.462  -5.147  -4.148  1.00  0.00      PRO   
ATOM   1522  CG  ARG P  97      10.386  -4.640  -4.666  1.00  0.00      PRO  C
ATOM   1523  HG1 ARG P  97      10.701  -3.578  -4.774  1.00  0.00      PRO   
ATOM   1524  HG2 ARG P  97      10.402  -5.063  -5.697  1.00  0.00      PRO   
ATOM   1525  CD  ARG P  97       8.947  -4.748  -4.148  1.00  0.00      PRO  C
ATOM   1526  HD1 ARG P  97       8.275  -4.136  -4.792  1.00  0.00      PRO   
ATOM   1527  HD2 ARG P  97       8.588  -5.803  -4.157  1.00  0.00      PRO   
ATOM   1528  NE  ARG P  97       8.806  -4.285  -2.758  1.00  0.00      PRO  N
ATOM   1529  HE  ARG P  97       9.343  -3.457  -2.560  1.00  0.00      PRO   
ATOM   1530  CZ  ARG P  97       8.070  -4.834  -1.790  1.00  0.00      PRO  C
ATOM   1531  NH1 ARG P  97       7.426  -5.979  -1.950  1.00  0.00      PRO  N
ATOM   1532 HH11 ARG P  97       6.867  -6.349  -1.221  1.00  0.00      PRO   
ATOM   1533 HH12 ARG P  97       7.428  -6.365  -2.875  1.00  0.00      PRO   
ATOM   1534  NH2 ARG P  97       7.958  -4.226  -0.622  1.00  0.00      PRO  N
ATOM   1535 HH21 ARG P  97       7.484  -4.672   0.124  1.00  0.00      PRO   
ATOM   1536 HH22 ARG P  97       8.533  -3.432  -0.473  1.00  0.00      PRO   
ATOM   1537  C   ARG P  97      11.254  -7.524  -5.122  1.00  0.00      PRO  C
ATOM   1538  O   ARG P  97      12.294  -7.549  -5.786  1.00  0.00      PRO  O
ATOM   1539  N   GLY P  98      10.074  -7.948  -5.570  1.00  0.00      PRO  N
ATOM   1540  HN  GLY P  98       9.264  -7.922  -4.986  1.00  0.00      PRO   
ATOM   1541  CA  GLY P  98       9.866  -8.472  -6.911  1.00  0.00      PRO  C
ATOM   1542  HA1 GLY P  98       8.881  -8.919  -6.924  1.00  0.00      PRO   
ATOM   1543  HA2 GLY P  98      10.671  -9.167  -7.110  1.00  0.00      PRO   
ATOM   1544  C   GLY P  98       9.905  -7.396  -7.972  1.00  0.00      PRO  C
ATOM   1545  O   GLY P  98       9.157  -6.426  -7.908  1.00  0.00      PRO  O
ATOM   1546  N   ILE P  99      10.806  -7.566  -8.935  1.00  0.00      PRO  N
ATOM   1547  HN  ILE P  99      11.397  -8.370  -8.962  1.00  0.00      PRO   
ATOM   1548  CA  ILE P  99      11.029  -6.615 -10.039  1.00  0.00      PRO  C
ATOM   1549  HA  ILE P  99      11.759  -5.925  -9.634  1.00  0.00      PRO   
ATOM   1550  CB  ILE P  99      11.700  -7.357 -11.241  1.00  0.00      PRO  C
ATOM   1551  HB  ILE P  99      12.134  -6.539 -11.868  1.00  0.00      PRO   
ATOM   1552  CG2 ILE P  99      12.795  -8.337 -10.773  1.00  0.00      PRO  C
ATOM   1553 HG21 ILE P  99      13.361  -8.734 -11.642  1.00  0.00      PRO   
ATOM   1554 HG22 ILE P  99      13.520  -7.830 -10.103  1.00  0.00      PRO   
ATOM   1555 HG23 ILE P  99      12.353  -9.196 -10.225  1.00  0.00      PRO   
ATOM   1556  CG1 ILE P  99      10.699  -8.097 -12.164  1.00  0.00      PRO  C
ATOM   1557 HG11 ILE P  99      10.078  -8.798 -11.562  1.00  0.00      PRO   
ATOM   1558 HG12 ILE P  99      10.007  -7.350 -12.617  1.00  0.00      PRO   
ATOM   1559  CD  ILE P  99      11.295  -8.898 -13.324  1.00  0.00      PRO  C
ATOM   1560  HD1 ILE P  99      10.486  -9.335 -13.948  1.00  0.00      PRO   
ATOM   1561  HD2 ILE P  99      11.920  -8.244 -13.971  1.00  0.00      PRO   
ATOM   1562  HD3 ILE P  99      11.927  -9.730 -12.950  1.00  0.00      PRO   
ATOM   1563  C   ILE P  99       9.836  -5.771 -10.507  1.00  0.00      PRO  C
ATOM   1564  O   ILE P  99       9.994  -4.558 -10.724  1.00  0.00      PRO  O
ATOM   1565  N   PHE P 100       8.663  -6.415 -10.662  1.00  0.00      PRO  N
ATOM   1566  HN  PHE P 100       8.577  -7.390 -10.467  1.00  0.00      PRO   
ATOM   1567  CA  PHE P 100       7.410  -5.766 -11.126  1.00  0.00      PRO  C
ATOM   1568  HA  PHE P 100       6.614  -6.381 -10.725  1.00  0.00      PRO   
ATOM   1569  CB  PHE P 100       7.081  -4.333 -10.590  1.00  0.00      PRO  C
ATOM   1570  HB1 PHE P 100       8.029  -3.822 -10.312  1.00  0.00      PRO   
ATOM   1571  HB2 PHE P 100       6.593  -3.714 -11.373  1.00  0.00      PRO   
ATOM   1572  CG  PHE P 100       6.230  -4.182  -9.351  1.00  0.00      PRO  C
ATOM   1573  CD1 PHE P 100       6.824  -4.175  -8.076  1.00  0.00      PRO  C
ATOM   1574  HD1 PHE P 100       7.876  -4.401  -7.975  1.00  0.00      PRO   
ATOM   1575  CE1 PHE P 100       6.049  -3.881  -6.941  1.00  0.00      PRO  C
ATOM   1576  HE1 PHE P 100       6.499  -3.901  -5.959  1.00  0.00      PRO   
ATOM   1577  CZ  PHE P 100       4.692  -3.553  -7.084  1.00  0.00      PRO  C
ATOM   1578  HZ  PHE P 100       4.101  -3.310  -6.212  1.00  0.00      PRO   
ATOM   1579  CD2 PHE P 100       4.870  -3.848  -9.489  1.00  0.00      PRO  C
ATOM   1580  HD2 PHE P 100       4.409  -3.854 -10.467  1.00  0.00      PRO   
ATOM   1581  CE2 PHE P 100       4.102  -3.532  -8.357  1.00  0.00      PRO  C
ATOM   1582  HE2 PHE P 100       3.058  -3.274  -8.469  1.00  0.00      PRO   
ATOM   1583  C   PHE P 100       7.234  -5.744 -12.677  1.00  0.00      PRO  C
ATOM   1584  O   PHE P 100       8.181  -6.057 -13.432  1.00  0.00      PRO  O
ATOM   1585  N   PRO P 101       6.044  -5.719 -13.219  1.00  0.00      PRO  N
ATOM   1586  CD  PRO P 101       4.803  -6.204 -12.644  1.00  0.00      PRO  C
ATOM   1587  HD1 PRO P 101       3.945  -5.524 -12.844  1.00  0.00      PRO   
ATOM   1588  HD2 PRO P 101       4.879  -6.376 -11.545  1.00  0.00      PRO   
ATOM   1589  CA  PRO P 101       6.185  -6.138 -14.589  1.00  0.00      PRO  C
ATOM   1590  HA  PRO P 101       6.610  -7.132 -14.652  1.00  0.00      PRO   
ATOM   1591  CB  PRO P 101       5.010  -7.165 -14.796  1.00  0.00      PRO  C
ATOM   1592  HB1 PRO P 101       5.339  -8.088 -15.325  1.00  0.00      PRO   
ATOM   1593  HB2 PRO P 101       4.138  -6.717 -15.322  1.00  0.00      PRO   
ATOM   1594  CG  PRO P 101       4.597  -7.530 -13.366  1.00  0.00      PRO  C
ATOM   1595  HG1 PRO P 101       5.217  -8.349 -12.952  1.00  0.00      PRO   
ATOM   1596  HG2 PRO P 101       3.528  -7.834 -13.277  1.00  0.00      PRO   
ATOM   1597  C   PRO P 101       7.172  -5.061 -15.437  1.00  0.00      PRO  C
ATOM   1598  O   PRO P 101       7.702  -5.500 -16.451  1.00  0.00      PRO  O
ATOM   1599  N   LEU P 102       7.740  -3.889 -14.859  1.00  0.00      PRO  N
ATOM   1600  HN  LEU P 102       7.486  -3.605 -13.937  1.00  0.00      PRO   
ATOM   1601  CA  LEU P 102       8.721  -3.001 -15.520  1.00  0.00      PRO  C
ATOM   1602  HA  LEU P 102       9.167  -3.569 -16.326  1.00  0.00      PRO   
ATOM   1603  CB  LEU P 102       8.019  -1.725 -16.046  1.00  0.00      PRO  C
ATOM   1604  HB1 LEU P 102       6.963  -2.000 -16.273  1.00  0.00      PRO   
ATOM   1605  HB2 LEU P 102       7.971  -0.974 -15.226  1.00  0.00      PRO   
ATOM   1606  CG  LEU P 102       8.652  -1.103 -17.313  1.00  0.00      PRO  C
ATOM   1607  HG  LEU P 102       9.756  -1.077 -17.145  1.00  0.00      PRO   
ATOM   1608  CD1 LEU P 102       8.325  -1.919 -18.570  1.00  0.00      PRO  C
ATOM   1609 HD11 LEU P 102       8.748  -1.429 -19.474  1.00  0.00      PRO   
ATOM   1610 HD12 LEU P 102       8.753  -2.942 -18.495  1.00  0.00      PRO   
ATOM   1611 HD13 LEU P 102       7.226  -2.008 -18.706  1.00  0.00      PRO   
ATOM   1612  CD2 LEU P 102       8.167   0.340 -17.502  1.00  0.00      PRO  C
ATOM   1613 HD21 LEU P 102       8.638   0.791 -18.402  1.00  0.00      PRO   
ATOM   1614 HD22 LEU P 102       7.067   0.388 -17.637  1.00  0.00      PRO   
ATOM   1615 HD23 LEU P 102       8.438   0.960 -16.620  1.00  0.00      PRO   
ATOM   1616  C   LEU P 102       9.851  -2.613 -14.542  1.00  0.00      PRO  C
ATOM   1617  O   LEU P 102       9.859  -3.063 -13.395  1.00  0.00      PRO  O
ATOM   1618  N   ALA P 103      10.791  -1.776 -14.990  1.00  0.00      PRO  N
ATOM   1619  HN  ALA P 103      10.768  -1.382 -15.909  1.00  0.00      PRO   
ATOM   1620  CA  ALA P 103      11.931  -1.372 -14.159  1.00  0.00      PRO  C
ATOM   1621  HA  ALA P 103      11.858  -1.881 -13.205  1.00  0.00      PRO   
ATOM   1622  CB  ALA P 103      13.211  -1.854 -14.852  1.00  0.00      PRO  C
ATOM   1623  HB1 ALA P 103      13.149  -2.949 -15.029  1.00  0.00      PRO   
ATOM   1624  HB2 ALA P 103      13.345  -1.355 -15.838  1.00  0.00      PRO   
ATOM   1625  HB3 ALA P 103      14.113  -1.657 -14.231  1.00  0.00      PRO   
ATOM   1626  C   ALA P 103      12.024   0.125 -13.843  1.00  0.00      PRO  C
ATOM   1627  O   ALA P 103      12.829   0.537 -12.997  1.00  0.00      PRO  O
ATOM   1628  N   GLU P 104      11.218   0.936 -14.526  1.00  0.00      PRO  N
ATOM   1629  HN  GLU P 104      10.573   0.644 -15.228  1.00  0.00      PRO   
ATOM   1630  CA  GLU P 104      11.221   2.382 -14.285  1.00  0.00      PRO  C
ATOM   1631  HA  GLU P 104      10.570   2.838 -15.020  1.00  0.00      PRO   
ATOM   1632  CB  GLU P 104      10.556   2.750 -12.944  1.00  0.00      PRO  C
ATOM   1633  HB1 GLU P 104      11.246   2.453 -12.121  1.00  0.00      PRO   
ATOM   1634  HB2 GLU P 104      10.447   3.854 -12.868  1.00  0.00      PRO   
ATOM   1635  CG  GLU P 104       9.192   2.090 -12.690  1.00  0.00      PRO  C
ATOM   1636  HG1 GLU P 104       9.321   0.995 -12.612  1.00  0.00      PRO   
ATOM   1637  HG2 GLU P 104       8.735   2.470 -11.754  1.00  0.00      PRO   
ATOM   1638  CD  GLU P 104       8.188   2.298 -13.825  1.00  0.00      PRO  C
ATOM   1639  OE1 GLU P 104       8.181   3.408 -14.404  1.00  0.00      PRO  O
ATOM   1640  OE2 GLU P 104       7.448   1.333 -14.106  1.00  0.00      PRO  O
ATOM   1641  C   GLU P 104      12.602   2.998 -14.461  1.00  0.00      PRO  C
ATOM   1642  O   GLU P 104      13.332   3.154 -13.462  1.00  0.00      PRO  O
ATOM   1643  N   ARG P 105      12.979   3.357 -15.689  1.00  0.00      PRO  N
ATOM   1644  HN  ARG P 105      12.429   3.244 -16.513  1.00  0.00      PRO   
ATOM   1645  CA  ARG P 105      14.301   3.966 -15.857  1.00  0.00      PRO  C
ATOM   1646  HA  ARG P 105      15.055   3.319 -15.424  1.00  0.00      PRO   
ATOM   1647  CB  ARG P 105      14.703   4.129 -17.336  1.00  0.00      PRO  C
ATOM   1648  HB1 ARG P 105      13.762   4.037 -17.930  1.00  0.00      PRO   
ATOM   1649  HB2 ARG P 105      15.074   5.164 -17.509  1.00  0.00      PRO   
ATOM   1650  CG  ARG P 105      15.713   3.074 -17.831  1.00  0.00      PRO  C
ATOM   1651  HG1 ARG P 105      15.273   2.064 -17.677  1.00  0.00      PRO   
ATOM   1652  HG2 ARG P 105      15.837   3.182 -18.933  1.00  0.00      PRO   
ATOM   1653  CD  ARG P 105      17.118   3.171 -17.203  1.00  0.00      PRO  C
ATOM   1654  HD1 ARG P 105      17.851   2.641 -17.853  1.00  0.00      PRO   
ATOM   1655  HD2 ARG P 105      17.443   4.232 -17.090  1.00  0.00      PRO   
ATOM   1656  NE  ARG P 105      17.182   2.583 -15.853  1.00  0.00      PRO  N
ATOM   1657  HE  ARG P 105      16.447   1.918 -15.676  1.00  0.00      PRO   
ATOM   1658  CZ  ARG P 105      18.088   2.850 -14.904  1.00  0.00      PRO  C
ATOM   1659  NH1 ARG P 105      19.147   3.623 -15.139  1.00  0.00      PRO  N
ATOM   1660 HH11 ARG P 105      19.819   3.787 -14.430  1.00  0.00      PRO   
ATOM   1661 HH12 ARG P 105      19.289   3.903 -16.091  1.00  0.00      PRO   
ATOM   1662  NH2 ARG P 105      17.925   2.333 -13.687  1.00  0.00      PRO  N
ATOM   1663 HH21 ARG P 105      18.538   2.592 -12.954  1.00  0.00      PRO   
ATOM   1664 HH22 ARG P 105      17.067   1.868 -13.509  1.00  0.00      PRO   
ATOM   1665  C   ARG P 105      14.342   5.287 -15.060  1.00  0.00      PRO  C
ATOM   1666  O   ARG P 105      15.413   5.919 -14.905  1.00  0.00      PRO  O
ATOM   1667  N   ALA P 106      13.172   5.686 -14.543  1.00  0.00      PRO  N
ATOM   1668  HN  ALA P 106      12.310   5.205 -14.698  1.00  0.00      PRO   
ATOM   1669  CA  ALA P 106      13.084   6.874 -13.702  1.00  0.00      PRO  C
ATOM   1670  HA  ALA P 106      13.499   7.777 -14.134  1.00  0.00      PRO   
ATOM   1671  CB  ALA P 106      11.663   7.126 -13.189  1.00  0.00      PRO  C
ATOM   1672  HB1 ALA P 106      11.017   7.460 -14.029  1.00  0.00      PRO   
ATOM   1673  HB2 ALA P 106      11.220   6.197 -12.767  1.00  0.00      PRO   
ATOM   1674  HB3 ALA P 106      11.644   7.914 -12.406  1.00  0.00      PRO   
ATOM   1675  C   ALA P 106      14.012   6.478 -12.557  1.00  0.00      PRO  C
ATOM   1676  O   ALA P 106      14.461   7.315 -11.752  1.00  0.00      PRO  O
ATOM   1677  N   ASN P 107      14.277   5.169 -12.510  1.00  0.00      PRO  N
ATOM   1678  HN  ASN P 107      13.891   4.525 -13.171  1.00  0.00      PRO   
ATOM   1679  CA  ASN P 107      15.138   4.560 -11.508  1.00  0.00      PRO  C
ATOM   1680  HA  ASN P 107      15.157   3.497 -11.726  1.00  0.00      PRO   
ATOM   1681  CB  ASN P 107      16.596   5.059 -11.653  1.00  0.00      PRO  C
ATOM   1682  HB1 ASN P 107      16.984   4.695 -12.630  1.00  0.00      PRO   
ATOM   1683  HB2 ASN P 107      16.623   6.167 -11.675  1.00  0.00      PRO   
ATOM   1684  CG  ASN P 107      17.531   4.539 -10.560  1.00  0.00      PRO  C
ATOM   1685  OD1 ASN P 107      17.375   3.432 -10.058  1.00  0.00      PRO  O
ATOM   1686  ND2 ASN P 107      18.502   5.358 -10.163  1.00  0.00      PRO  N
ATOM   1687 HD21 ASN P 107      19.123   5.024  -9.460  1.00  0.00      PRO   
ATOM   1688 HD22 ASN P 107      18.604   6.252 -10.588  1.00  0.00      PRO   
ATOM   1689  C   ASN P 107      14.533   4.736 -10.117  1.00  0.00      PRO  C
ATOM   1690  O   ASN P 107      15.075   5.419  -9.246  1.00  0.00      PRO  O
ATOM   1691  N   ARG P 108      13.330   4.173  -9.962  1.00  0.00      PRO  N
ATOM   1692  HN  ARG P 108      12.875   3.738 -10.736  1.00  0.00      PRO   
ATOM   1693  CA  ARG P 108      12.613   4.154  -8.682  1.00  0.00      PRO  C
ATOM   1694  HA  ARG P 108      12.625   5.158  -8.276  1.00  0.00      PRO   
ATOM   1695  CB  ARG P 108      11.145   3.733  -8.894  1.00  0.00      PRO  C
ATOM   1696  HB1 ARG P 108      11.169   2.675  -9.249  1.00  0.00      PRO   
ATOM   1697  HB2 ARG P 108      10.618   3.717  -7.915  1.00  0.00      PRO   
ATOM   1698  CG  ARG P 108      10.377   4.578  -9.923  1.00  0.00      PRO  C
ATOM   1699  HG1 ARG P 108      10.874   4.469 -10.912  1.00  0.00      PRO   
ATOM   1700  HG2 ARG P 108       9.356   4.150 -10.053  1.00  0.00      PRO   
ATOM   1701  CD  ARG P 108      10.203   6.050  -9.554  1.00  0.00      PRO  C
ATOM   1702  HD1 ARG P 108      11.183   6.468  -9.226  1.00  0.00      PRO   
ATOM   1703  HD2 ARG P 108       9.832   6.648 -10.420  1.00  0.00      PRO   
ATOM   1704  NE  ARG P 108       9.224   6.224  -8.474  1.00  0.00      PRO  N
ATOM   1705  HE  ARG P 108       8.281   6.329  -8.809  1.00  0.00      PRO   
ATOM   1706  CZ  ARG P 108       9.479   6.250  -7.166  1.00  0.00      PRO  C
ATOM   1707  NH1 ARG P 108      10.713   6.323  -6.675  1.00  0.00      PRO  N
ATOM   1708 HH11 ARG P 108      10.868   6.316  -5.697  1.00  0.00      PRO   
ATOM   1709 HH12 ARG P 108      11.460   6.248  -7.339  1.00  0.00      PRO   
ATOM   1710  NH2 ARG P 108       8.459   6.189  -6.325  1.00  0.00      PRO  N
ATOM   1711 HH21 ARG P 108       8.614   6.293  -5.354  1.00  0.00      PRO   
ATOM   1712 HH22 ARG P 108       7.551   6.249  -6.717  1.00  0.00      PRO   
ATOM   1713  C   ARG P 108      13.304   3.261  -7.657  1.00  0.00      PRO  C
ATOM   1714  O   ARG P 108      12.972   3.313  -6.475  1.00  0.00      PRO  O
ATOM   1715  N   GLY P 109      14.325   2.508  -8.082  1.00  0.00      PRO  N
ATOM   1716  HN  GLY P 109      14.624   2.542  -9.035  1.00  0.00      PRO   
ATOM   1717  CA  GLY P 109      15.064   1.609  -7.228  1.00  0.00      PRO  C
ATOM   1718  HA1 GLY P 109      15.619   0.971  -7.901  1.00  0.00      PRO   
ATOM   1719  HA2 GLY P 109      14.317   1.092  -6.641  1.00  0.00      PRO   
ATOM   1720  C   GLY P 109      16.034   2.242  -6.285  1.00  0.00      PRO  C
ATOM   1721  O   GLY P 109      16.971   1.578  -5.853  1.00  0.00      PRO  O
ATOM   1722  N   PHE P 110      15.834   3.517  -5.960  1.00  0.00      PRO  N
ATOM   1723  HN  PHE P 110      15.094   4.096  -6.298  1.00  0.00      PRO   
ATOM   1724  CA  PHE P 110      16.746   4.181  -5.029  1.00  0.00      PRO  C
ATOM   1725  HA  PHE P 110      17.459   3.426  -4.721  1.00  0.00      PRO   
ATOM   1726  CB  PHE P 110      17.476   5.381  -5.656  1.00  0.00      PRO  C
ATOM   1727  HB1 PHE P 110      16.815   5.852  -6.416  1.00  0.00      PRO   
ATOM   1728  HB2 PHE P 110      17.700   6.156  -4.892  1.00  0.00      PRO   
ATOM   1729  CG  PHE P 110      18.750   5.016  -6.382  1.00  0.00      PRO  C
ATOM   1730  CD1 PHE P 110      18.701   4.359  -7.613  1.00  0.00      PRO  C
ATOM   1731  HD1 PHE P 110      17.747   4.197  -8.095  1.00  0.00      PRO   
ATOM   1732  CE1 PHE P 110      19.862   3.899  -8.236  1.00  0.00      PRO  C
ATOM   1733  HE1 PHE P 110      19.806   3.443  -9.213  1.00  0.00      PRO   
ATOM   1734  CZ  PHE P 110      21.085   4.039  -7.592  1.00  0.00      PRO  C
ATOM   1735  HZ  PHE P 110      21.983   3.643  -8.045  1.00  0.00      PRO   
ATOM   1736  CD2 PHE P 110      19.983   5.157  -5.753  1.00  0.00      PRO  C
ATOM   1737  HD2 PHE P 110      20.040   5.605  -4.770  1.00  0.00      PRO   
ATOM   1738  CE2 PHE P 110      21.157   4.697  -6.368  1.00  0.00      PRO  C
ATOM   1739  HE2 PHE P 110      22.113   4.855  -5.889  1.00  0.00      PRO   
ATOM   1740  C   PHE P 110      16.047   4.643  -3.806  1.00  0.00      PRO  C
ATOM   1741  O   PHE P 110      16.632   5.388  -3.028  1.00  0.00      PRO  O
ATOM   1742  N   GLY P 111      14.786   4.227  -3.650  1.00  0.00      PRO  N
ATOM   1743  HN  GLY P 111      14.340   3.651  -4.335  1.00  0.00      PRO   
ATOM   1744  CA  GLY P 111      13.971   4.573  -2.489  1.00  0.00      PRO  C
ATOM   1745  HA1 GLY P 111      12.955   4.711  -2.836  1.00  0.00      PRO   
ATOM   1746  HA2 GLY P 111      14.407   5.450  -2.031  1.00  0.00      PRO   
ATOM   1747  C   GLY P 111      13.969   3.452  -1.453  1.00  0.00      PRO  C
ATOM   1748  O   GLY P 111      15.007   2.880  -1.129  1.00  0.00      PRO  O
ATOM   1749  N   ILE P 112      12.770   3.066  -1.024  1.00  0.00      PRO  N
ATOM   1750  HN  ILE P 112      11.961   3.598  -1.262  1.00  0.00      PRO   
ATOM   1751  CA  ILE P 112      12.492   1.884  -0.199  1.00  0.00      PRO  C
ATOM   1752  HA  ILE P 112      13.447   1.460   0.085  1.00  0.00      PRO   
ATOM   1753  CB  ILE P 112      11.653   2.269   1.052  1.00  0.00      PRO  C
ATOM   1754  HB  ILE P 112      10.688   2.655   0.635  1.00  0.00      PRO   
ATOM   1755  CG2 ILE P 112      11.481   1.040   1.963  1.00  0.00      PRO  C
ATOM   1756 HG21 ILE P 112      10.758   1.255   2.777  1.00  0.00      PRO   
ATOM   1757 HG22 ILE P 112      11.093   0.173   1.388  1.00  0.00      PRO   
ATOM   1758 HG23 ILE P 112      12.448   0.750   2.426  1.00  0.00      PRO   
ATOM   1759  CG1 ILE P 112      12.264   3.445   1.856  1.00  0.00      PRO  C
ATOM   1760 HG11 ILE P 112      13.216   3.120   2.333  1.00  0.00      PRO   
ATOM   1761 HG12 ILE P 112      12.515   4.271   1.152  1.00  0.00      PRO   
ATOM   1762  CD  ILE P 112      11.328   4.005   2.937  1.00  0.00      PRO  C
ATOM   1763  HD1 ILE P 112      11.796   4.880   3.438  1.00  0.00      PRO   
ATOM   1764  HD2 ILE P 112      10.366   4.336   2.489  1.00  0.00      PRO   
ATOM   1765  HD3 ILE P 112      11.111   3.241   3.713  1.00  0.00      PRO   
ATOM   1766  C   ILE P 112      11.772   0.829  -1.053  1.00  0.00      PRO  C
ATOM   1767  O   ILE P 112      12.267  -0.286  -1.235  1.00  0.00      PRO  O
ATOM   1768  N   VAL P 113      10.656   1.227  -1.668  1.00  0.00      PRO  N
ATOM   1769  HN  VAL P 113      10.493   2.205  -1.768  1.00  0.00      PRO   
ATOM   1770  CA  VAL P 113       9.603   0.374  -2.236  1.00  0.00      PRO  C
ATOM   1771  HA  VAL P 113       9.245  -0.269  -1.442  1.00  0.00      PRO   
ATOM   1772  CB  VAL P 113       8.435   1.245  -2.767  1.00  0.00      PRO  C
ATOM   1773  HB  VAL P 113       8.853   1.935  -3.542  1.00  0.00      PRO   
ATOM   1774  CG1 VAL P 113       7.326   0.398  -3.419  1.00  0.00      PRO  C
ATOM   1775 HG11 VAL P 113       6.490   1.049  -3.752  1.00  0.00      PRO   
ATOM   1776 HG12 VAL P 113       7.697  -0.146  -4.312  1.00  0.00      PRO   
ATOM   1777 HG13 VAL P 113       6.920  -0.340  -2.695  1.00  0.00      PRO   
ATOM   1778  CG2 VAL P 113       7.770   2.093  -1.669  1.00  0.00      PRO  C
ATOM   1779 HG21 VAL P 113       6.916   2.670  -2.081  1.00  0.00      PRO   
ATOM   1780 HG22 VAL P 113       7.391   1.443  -0.850  1.00  0.00      PRO   
ATOM   1781 HG23 VAL P 113       8.487   2.820  -1.233  1.00  0.00      PRO   
ATOM   1782  C   VAL P 113      10.152  -0.523  -3.337  1.00  0.00      PRO  C
ATOM   1783  O   VAL P 113       9.941  -1.731  -3.295  1.00  0.00      PRO  O
ATOM   1784  N   PHE P 114      10.916   0.044  -4.273  1.00  0.00      PRO  N
ATOM   1785  HN  PHE P 114      11.158   1.012  -4.226  1.00  0.00      PRO   
ATOM   1786  CA  PHE P 114      11.466  -0.664  -5.436  1.00  0.00      PRO  C
ATOM   1787  HA  PHE P 114      10.925  -1.601  -5.485  1.00  0.00      PRO   
ATOM   1788  CB  PHE P 114      11.173   0.127  -6.728  1.00  0.00      PRO  C
ATOM   1789  HB1 PHE P 114      11.787   1.055  -6.734  1.00  0.00      PRO   
ATOM   1790  HB2 PHE P 114      11.457  -0.459  -7.629  1.00  0.00      PRO   
ATOM   1791  CG  PHE P 114       9.723   0.576  -6.852  1.00  0.00      PRO  C
ATOM   1792  CD1 PHE P 114       9.330   1.844  -6.377  1.00  0.00      PRO  C
ATOM   1793  HD1 PHE P 114      10.066   2.502  -5.937  1.00  0.00      PRO   
ATOM   1794  CE1 PHE P 114       7.987   2.250  -6.465  1.00  0.00      PRO  C
ATOM   1795  HE1 PHE P 114       7.693   3.225  -6.106  1.00  0.00      PRO   
ATOM   1796  CZ  PHE P 114       7.029   1.388  -7.028  1.00  0.00      PRO  C
ATOM   1797  HZ  PHE P 114       5.997   1.700  -7.100  1.00  0.00      PRO   
ATOM   1798  CD2 PHE P 114       8.760  -0.282  -7.419  1.00  0.00      PRO  C
ATOM   1799  HD2 PHE P 114       9.049  -1.264  -7.768  1.00  0.00      PRO   
ATOM   1800  CE2 PHE P 114       7.417   0.124  -7.506  1.00  0.00      PRO  C
ATOM   1801  HE2 PHE P 114       6.681  -0.538  -7.942  1.00  0.00      PRO   
ATOM   1802  C   PHE P 114      12.958  -1.011  -5.281  1.00  0.00      PRO  C
ATOM   1803  O   PHE P 114      13.612  -1.430  -6.233  1.00  0.00      PRO  O
ATOM   1804  N   SER P 115      13.531  -0.782  -4.097  1.00  0.00      PRO  N
ATOM   1805  HN  SER P 115      13.019  -0.413  -3.320  1.00  0.00      PRO   
ATOM   1806  CA  SER P 115      14.948  -1.040  -3.813  1.00  0.00      PRO  C
ATOM   1807  HA  SER P 115      15.455  -0.961  -4.766  1.00  0.00      PRO   
ATOM   1808  CB  SER P 115      15.481   0.010  -2.839  1.00  0.00      PRO  C
ATOM   1809  HB1 SER P 115      16.592  -0.075  -2.812  1.00  0.00      PRO   
ATOM   1810  HB2 SER P 115      15.240   1.035  -3.201  1.00  0.00      PRO   
ATOM   1811  OG  SER P 115      14.973  -0.210  -1.543  1.00  0.00      PRO  O
ATOM   1812  HG1 SER P 115      15.503   0.323  -0.937  1.00  0.00      PRO   
ATOM   1813  C   SER P 115      15.180  -2.468  -3.287  1.00  0.00      PRO  C
ATOM   1814  O   SER P 115      14.241  -3.130  -2.845  1.00  0.00      PRO  O
ATOM   1815  N   ASN P 116      16.431  -2.944  -3.283  1.00  0.00      PRO  N
ATOM   1816  HN  ASN P 116      17.190  -2.393  -3.628  1.00  0.00      PRO   
ATOM   1817  CA  ASN P 116      16.812  -4.255  -2.801  1.00  0.00      PRO  C
ATOM   1818  HA  ASN P 116      16.138  -4.491  -1.985  1.00  0.00      PRO   
ATOM   1819  CB  ASN P 116      16.788  -5.289  -3.940  1.00  0.00      PRO  C
ATOM   1820  HB1 ASN P 116      17.134  -4.781  -4.867  1.00  0.00      PRO   
ATOM   1821  HB2 ASN P 116      17.499  -6.113  -3.727  1.00  0.00      PRO   
ATOM   1822  CG  ASN P 116      15.412  -5.851  -4.210  1.00  0.00      PRO  C
ATOM   1823  OD1 ASN P 116      14.837  -6.498  -3.355  1.00  0.00      PRO  O
ATOM   1824  ND2 ASN P 116      14.903  -5.620  -5.408  1.00  0.00      PRO  N
ATOM   1825 HD21 ASN P 116      13.991  -5.975  -5.594  1.00  0.00      PRO   
ATOM   1826 HD22 ASN P 116      15.414  -5.083  -6.071  1.00  0.00      PRO   
ATOM   1827  C   ASN P 116      18.195  -4.204  -2.243  1.00  0.00      PRO  C
ATOM   1828  O   ASN P 116      18.864  -3.162  -2.313  1.00  0.00      PRO  O
ATOM   1829  N   GLY P 117      18.620  -5.313  -1.674  1.00  0.00      PRO  N
ATOM   1830  HN  GLY P 117      18.077  -6.148  -1.601  1.00  0.00      PRO   
ATOM   1831  CA  GLY P 117      19.949  -5.377  -1.102  1.00  0.00      PRO  C
ATOM   1832  HA1 GLY P 117      20.592  -5.134  -1.937  1.00  0.00      PRO   
ATOM   1833  HA2 GLY P 117      20.030  -6.401  -0.763  1.00  0.00      PRO   
ATOM   1834  C   GLY P 117      20.324  -4.462   0.067  1.00  0.00      PRO  C
ATOM   1835  O   GLY P 117      19.510  -4.131   0.927  1.00  0.00      PRO  O
ATOM   1836  N   LYS P 118      21.606  -4.097   0.091  1.00  0.00      PRO  N
ATOM   1837  HN  LYS P 118      22.231  -4.416  -0.619  1.00  0.00      PRO   
ATOM   1838  CA  LYS P 118      22.201  -3.244   1.093  1.00  0.00      PRO  C
ATOM   1839  HA  LYS P 118      22.015  -3.721   2.048  1.00  0.00      PRO   
ATOM   1840  CB  LYS P 118      23.681  -3.062   0.783  1.00  0.00      PRO  C
ATOM   1841  HB1 LYS P 118      24.163  -4.062   0.885  1.00  0.00      PRO   
ATOM   1842  HB2 LYS P 118      23.793  -2.767  -0.285  1.00  0.00      PRO   
ATOM   1843  CG  LYS P 118      24.390  -2.070   1.695  1.00  0.00      PRO  C
ATOM   1844  HG1 LYS P 118      24.114  -1.035   1.392  1.00  0.00      PRO   
ATOM   1845  HG2 LYS P 118      24.031  -2.217   2.739  1.00  0.00      PRO   
ATOM   1846  CD  LYS P 118      25.912  -2.296   1.562  1.00  0.00      PRO  C
ATOM   1847  HD1 LYS P 118      26.124  -3.376   1.737  1.00  0.00      PRO   
ATOM   1848  HD2 LYS P 118      26.207  -2.065   0.512  1.00  0.00      PRO   
ATOM   1849  CE  LYS P 118      26.724  -1.422   2.544  1.00  0.00      PRO  C
ATOM   1850  HE1 LYS P 118      26.320  -1.517   3.576  1.00  0.00      PRO   
ATOM   1851  HE2 LYS P 118      27.792  -1.733   2.554  1.00  0.00      PRO   
ATOM   1852  NZ  LYS P 118      26.656  -0.013   2.149  1.00  0.00      PRO  N
ATOM   1853  HZ1 LYS P 118      27.204   0.570   2.814  1.00  0.00      PRO   
ATOM   1854  HZ2 LYS P 118      27.046   0.098   1.191  1.00  0.00      PRO   
ATOM   1855  HZ3 LYS P 118      25.664   0.299   2.153  1.00  0.00      PRO   
ATOM   1856  C   LYS P 118      21.567  -1.860   1.145  1.00  0.00      PRO  C
ATOM   1857  O   LYS P 118      21.410  -1.316   2.195  1.00  0.00      PRO  O
ATOM   1858  N   LYS P 119      21.244  -1.318  -0.018  1.00  0.00      PRO  N
ATOM   1859  HN  LYS P 119      21.428  -1.812  -0.867  1.00  0.00      PRO   
ATOM   1860  CA  LYS P 119      20.613  -0.002  -0.188  1.00  0.00      PRO  C
ATOM   1861  HA  LYS P 119      21.247   0.733   0.295  1.00  0.00      PRO   
ATOM   1862  CB  LYS P 119      20.359   0.251  -1.673  1.00  0.00      PRO  C
ATOM   1863  HB1 LYS P 119      21.326   0.576  -2.121  1.00  0.00      PRO   
ATOM   1864  HB2 LYS P 119      20.096  -0.713  -2.165  1.00  0.00      PRO   
ATOM   1865  CG  LYS P 119      19.310   1.296  -1.895  1.00  0.00      PRO  C
ATOM   1866  HG1 LYS P 119      18.400   0.815  -2.320  1.00  0.00      PRO   
ATOM   1867  HG2 LYS P 119      19.025   1.737  -0.913  1.00  0.00      PRO   
ATOM   1868  CD  LYS P 119      19.742   2.367  -2.813  1.00  0.00      PRO  C
ATOM   1869  HD1 LYS P 119      18.992   3.190  -2.770  1.00  0.00      PRO   
ATOM   1870  HD2 LYS P 119      20.708   2.777  -2.439  1.00  0.00      PRO   
ATOM   1871  CE  LYS P 119      19.901   1.859  -4.236  1.00  0.00      PRO  C
ATOM   1872  HE1 LYS P 119      19.007   1.270  -4.542  1.00  0.00      PRO   
ATOM   1873  HE2 LYS P 119      20.022   2.708  -4.943  1.00  0.00      PRO   
ATOM   1874  NZ  LYS P 119      21.109   0.942  -4.464  1.00  0.00      PRO  N
ATOM   1875  HZ1 LYS P 119      21.144   0.639  -5.458  1.00  0.00      PRO   
ATOM   1876  HZ2 LYS P 119      21.983   1.455  -4.228  1.00  0.00      PRO   
ATOM   1877  HZ3 LYS P 119      21.027   0.105  -3.852  1.00  0.00      PRO   
ATOM   1878  C   LYS P 119      19.238   0.023   0.540  1.00  0.00      PRO  C
ATOM   1879  O   LYS P 119      18.934   0.943   1.313  1.00  0.00      PRO  O
ATOM   1880  N   TRP P 120      18.425  -0.997   0.236  1.00  0.00      PRO  N
ATOM   1881  HN  TRP P 120      18.665  -1.706  -0.422  1.00  0.00      PRO   
ATOM   1882  CA  TRP P 120      17.105  -1.146   0.856  1.00  0.00      PRO  C
ATOM   1883  HA  TRP P 120      16.540  -0.239   0.676  1.00  0.00      PRO   
ATOM   1884  CB  TRP P 120      16.375  -2.395   0.347  1.00  0.00      PRO  C
ATOM   1885  HB1 TRP P 120      16.057  -2.200  -0.701  1.00  0.00      PRO   
ATOM   1886  HB2 TRP P 120      17.077  -3.257   0.315  1.00  0.00      PRO   
ATOM   1887  CG  TRP P 120      15.149  -2.730   1.143  1.00  0.00      PRO  C
ATOM   1888  CD1 TRP P 120      13.985  -2.040   1.147  1.00  0.00      PRO  C
ATOM   1889  HD1 TRP P 120      13.768  -1.201   0.498  1.00  0.00      PRO   
ATOM   1890  NE1 TRP P 120      13.111  -2.592   2.065  1.00  0.00      PRO  N
ATOM   1891  HE1 TRP P 120      12.186  -2.302   2.185  1.00  0.00      PRO   
ATOM   1892  CE2 TRP P 120      13.700  -3.630   2.750  1.00  0.00      PRO  C
ATOM   1893  CD2 TRP P 120      14.992  -3.768   2.157  1.00  0.00      PRO  C
ATOM   1894  CE3 TRP P 120      15.823  -4.803   2.640  1.00  0.00      PRO  C
ATOM   1895  HE3 TRP P 120      16.815  -4.969   2.245  1.00  0.00      PRO   
ATOM   1896  CZ3 TRP P 120      15.385  -5.657   3.667  1.00  0.00      PRO  C
ATOM   1897  HZ3 TRP P 120      16.034  -6.450   4.011  1.00  0.00      PRO   
ATOM   1898  CZ2 TRP P 120      13.262  -4.463   3.786  1.00  0.00      PRO  C
ATOM   1899  HZ2 TRP P 120      12.286  -4.336   4.229  1.00  0.00      PRO   
ATOM   1900  CH2 TRP P 120      14.116  -5.476   4.244  1.00  0.00      PRO  C
ATOM   1901  HH2 TRP P 120      13.798  -6.125   5.048  1.00  0.00      PRO   
ATOM   1902  C   TRP P 120      17.270  -1.273   2.360  1.00  0.00      PRO  C
ATOM   1903  O   TRP P 120      16.586  -0.595   3.123  1.00  0.00      PRO  O
ATOM   1904  N   LYS P 121      18.239  -2.095   2.775  1.00  0.00      PRO  N
ATOM   1905  HN  LYS P 121      18.850  -2.569   2.142  1.00  0.00      PRO   
ATOM   1906  CA  LYS P 121      18.480  -2.365   4.180  1.00  0.00      PRO  C
ATOM   1907  HA  LYS P 121      17.577  -2.830   4.555  1.00  0.00      PRO   
ATOM   1908  CB  LYS P 121      19.655  -3.270   4.371  1.00  0.00      PRO  C
ATOM   1909  HB1 LYS P 121      19.427  -4.221   3.836  1.00  0.00      PRO   
ATOM   1910  HB2 LYS P 121      20.539  -2.829   3.860  1.00  0.00      PRO   
ATOM   1911  CG  LYS P 121      19.950  -3.564   5.802  1.00  0.00      PRO  C
ATOM   1912  HG1 LYS P 121      21.050  -3.675   5.932  1.00  0.00      PRO   
ATOM   1913  HG2 LYS P 121      19.627  -2.697   6.424  1.00  0.00      PRO   
ATOM   1914  CD  LYS P 121      19.243  -4.825   6.189  1.00  0.00      PRO  C
ATOM   1915  HD1 LYS P 121      19.516  -5.073   7.240  1.00  0.00      PRO   
ATOM   1916  HD2 LYS P 121      18.146  -4.628   6.167  1.00  0.00      PRO   
ATOM   1917  CE  LYS P 121      19.598  -5.975   5.247  1.00  0.00      PRO  C
ATOM   1918  HE1 LYS P 121      19.234  -5.762   4.217  1.00  0.00      PRO   
ATOM   1919  HE2 LYS P 121      20.700  -6.121   5.207  1.00  0.00      PRO   
ATOM   1920  NZ  LYS P 121      18.964  -7.258   5.720  1.00  0.00      PRO  N
ATOM   1921  HZ1 LYS P 121      19.209  -8.036   5.074  1.00  0.00      PRO   
ATOM   1922  HZ2 LYS P 121      19.306  -7.483   6.676  1.00  0.00      PRO   
ATOM   1923  HZ3 LYS P 121      17.930  -7.144   5.744  1.00  0.00      PRO   
ATOM   1924  C   LYS P 121      18.720  -1.114   5.004  1.00  0.00      PRO  C
ATOM   1925  O   LYS P 121      18.109  -0.927   6.026  1.00  0.00      PRO  O
ATOM   1926  N   GLU P 122      19.668  -0.297   4.576  1.00  0.00      PRO  N
ATOM   1927  HN  GLU P 122      20.215  -0.454   3.758  1.00  0.00      PRO   
ATOM   1928  CA  GLU P 122      20.000   0.924   5.279  1.00  0.00      PRO  C
ATOM   1929  HA  GLU P 122      20.103   0.674   6.327  1.00  0.00      PRO   
ATOM   1930  CB  GLU P 122      21.314   1.479   4.724  1.00  0.00      PRO  C
ATOM   1931  HB1 GLU P 122      21.130   1.829   3.682  1.00  0.00      PRO   
ATOM   1932  HB2 GLU P 122      21.616   2.381   5.300  1.00  0.00      PRO   
ATOM   1933  CG  GLU P 122      22.427   0.433   4.729  1.00  0.00      PRO  C
ATOM   1934  HG1 GLU P 122      22.452  -0.074   5.711  1.00  0.00      PRO   
ATOM   1935  HG2 GLU P 122      22.268  -0.321   3.933  1.00  0.00      PRO   
ATOM   1936  CD  GLU P 122      23.815   1.034   4.546  1.00  0.00      PRO  C
ATOM   1937  OE1 GLU P 122      24.755   0.238   4.367  1.00  0.00      PRO  O
ATOM   1938  OE2 GLU P 122      23.981   2.278   4.587  1.00  0.00      PRO  O
ATOM   1939  C   GLU P 122      18.907   1.993   5.173  1.00  0.00      PRO  C
ATOM   1940  O   GLU P 122      18.594   2.679   6.146  1.00  0.00      PRO  O
ATOM   1941  N   ILE P 123      18.348   2.162   3.975  1.00  0.00      PRO  N
ATOM   1942  HN  ILE P 123      18.555   1.650   3.144  1.00  0.00      PRO   
ATOM   1943  CA  ILE P 123      17.326   3.184   3.808  1.00  0.00      PRO  C
ATOM   1944  HA  ILE P 123      17.735   4.086   4.247  1.00  0.00      PRO   
ATOM   1945  CB  ILE P 123      17.017   3.430   2.319  1.00  0.00      PRO  C
ATOM   1946  HB  ILE P 123      16.835   2.408   1.899  1.00  0.00      PRO   
ATOM   1947  CG2 ILE P 123      15.857   4.435   2.145  1.00  0.00      PRO  C
ATOM   1948 HG21 ILE P 123      15.541   4.486   1.083  1.00  0.00      PRO   
ATOM   1949 HG22 ILE P 123      14.974   4.130   2.745  1.00  0.00      PRO   
ATOM   1950 HG23 ILE P 123      16.163   5.454   2.465  1.00  0.00      PRO   
ATOM   1951  CG1 ILE P 123      18.262   3.988   1.639  1.00  0.00      PRO  C
ATOM   1952 HG11 ILE P 123      18.528   4.971   2.088  1.00  0.00      PRO   
ATOM   1953 HG12 ILE P 123      19.117   3.298   1.828  1.00  0.00      PRO   
ATOM   1954  CD  ILE P 123      18.093   4.136   0.205  1.00  0.00      PRO  C
ATOM   1955  HD1 ILE P 123      19.039   4.489  -0.260  1.00  0.00      PRO   
ATOM   1956  HD2 ILE P 123      17.818   3.165  -0.259  1.00  0.00      PRO   
ATOM   1957  HD3 ILE P 123      17.299   4.876  -0.028  1.00  0.00      PRO   
ATOM   1958  C   ILE P 123      16.041   2.856   4.582  1.00  0.00      PRO  C
ATOM   1959  O   ILE P 123      15.500   3.720   5.281  1.00  0.00      PRO  O
ATOM   1960  N   ARG P 124      15.555   1.609   4.528  1.00  0.00      PRO  N
ATOM   1961  HN  ARG P 124      16.029   0.920   3.984  1.00  0.00      PRO   
ATOM   1962  CA  ARG P 124      14.338   1.172   5.234  1.00  0.00      PRO  C
ATOM   1963  HA  ARG P 124      13.539   1.864   4.996  1.00  0.00      PRO   
ATOM   1964  CB  ARG P 124      13.930  -0.227   4.724  1.00  0.00      PRO  C
ATOM   1965  HB1 ARG P 124      13.998  -0.188   3.610  1.00  0.00      PRO   
ATOM   1966  HB2 ARG P 124      14.684  -0.977   5.050  1.00  0.00      PRO   
ATOM   1967  CG  ARG P 124      12.506  -0.664   5.114  1.00  0.00      PRO  C
ATOM   1968  HG1 ARG P 124      11.850   0.234   5.121  1.00  0.00      PRO   
ATOM   1969  HG2 ARG P 124      12.099  -1.326   4.315  1.00  0.00      PRO   
ATOM   1970  CD  ARG P 124      12.446  -1.431   6.442  1.00  0.00      PRO  C
ATOM   1971  HD1 ARG P 124      13.077  -2.347   6.369  1.00  0.00      PRO   
ATOM   1972  HD2 ARG P 124      12.817  -0.809   7.290  1.00  0.00      PRO   
ATOM   1973  NE  ARG P 124      11.062  -1.817   6.769  1.00  0.00      PRO  N
ATOM   1974  HE  ARG P 124      10.497  -1.994   5.955  1.00  0.00      PRO   
ATOM   1975  CZ  ARG P 124      10.503  -1.952   7.954  1.00  0.00      PRO  C
ATOM   1976  NH1 ARG P 124      11.179  -1.757   9.050  1.00  0.00      PRO  N
ATOM   1977 HH11 ARG P 124      10.753  -1.886   9.935  1.00  0.00      PRO   
ATOM   1978 HH12 ARG P 124      12.165  -1.610   8.944  1.00  0.00      PRO   
ATOM   1979  NH2 ARG P 124       9.250  -2.273   8.079  1.00  0.00      PRO  N
ATOM   1980 HH21 ARG P 124       8.831  -2.284   8.974  1.00  0.00      PRO   
ATOM   1981 HH22 ARG P 124       8.708  -2.292   7.249  1.00  0.00      PRO   
ATOM   1982  C   ARG P 124      14.525   1.226   6.750  1.00  0.00      PRO  C
ATOM   1983  O   ARG P 124      13.579   1.567   7.462  1.00  0.00      PRO  O
ATOM   1984  N   ARG P 125      15.746   0.990   7.252  1.00  0.00      PRO  N
ATOM   1985  HN  ARG P 125      16.480   0.669   6.658  1.00  0.00      PRO   
ATOM   1986  CA  ARG P 125      16.081   1.182   8.672  1.00  0.00      PRO  C
ATOM   1987  HA  ARG P 125      15.327   0.668   9.255  1.00  0.00      PRO   
ATOM   1988  CB  ARG P 125      17.455   0.611   8.993  1.00  0.00      PRO  C
ATOM   1989  HB1 ARG P 125      17.372  -0.496   8.877  1.00  0.00      PRO   
ATOM   1990  HB2 ARG P 125      18.186   0.946   8.225  1.00  0.00      PRO   
ATOM   1991  CG  ARG P 125      17.947   0.947  10.464  1.00  0.00      PRO  C
ATOM   1992  HG1 ARG P 125      18.992   0.586  10.578  1.00  0.00      PRO   
ATOM   1993  HG2 ARG P 125      17.997   2.053  10.585  1.00  0.00      PRO   
ATOM   1994  CD  ARG P 125      16.982   0.365  11.550  1.00  0.00      PRO  C
ATOM   1995  HD1 ARG P 125      17.408   0.554  12.562  1.00  0.00      PRO   
ATOM   1996  HD2 ARG P 125      15.973   0.835  11.494  1.00  0.00      PRO   
ATOM   1997  NE  ARG P 125      16.741  -1.092  11.427  1.00  0.00      PRO  N
ATOM   1998  HE  ARG P 125      15.842  -1.312  11.031  1.00  0.00      PRO   
ATOM   1999  CZ  ARG P 125      17.603  -2.052  11.790  1.00  0.00      PRO  C
ATOM   2000  NH1 ARG P 125      18.785  -1.721  12.315  1.00  0.00      PRO  N
ATOM   2001 HH11 ARG P 125      19.440  -2.420  12.564  1.00  0.00      PRO   
ATOM   2002 HH12 ARG P 125      19.016  -0.746  12.310  1.00  0.00      PRO   
ATOM   2003  NH2 ARG P 125      17.275  -3.353  11.627  1.00  0.00      PRO  N
ATOM   2004 HH21 ARG P 125      17.873  -4.060  11.976  1.00  0.00      PRO   
ATOM   2005 HH22 ARG P 125      16.344  -3.549  11.350  1.00  0.00      PRO   
ATOM   2006  C   ARG P 125      16.049   2.633   9.106  1.00  0.00      PRO  C
ATOM   2007  O   ARG P 125      15.409   2.997  10.091  1.00  0.00      PRO  O
ATOM   2008  N   PHE P 126      16.751   3.472   8.349  1.00  0.00      PRO  N
ATOM   2009  HN  PHE P 126      17.297   3.186   7.565  1.00  0.00      PRO   
ATOM   2010  CA  PHE P 126      16.775   4.889   8.610  1.00  0.00      PRO  C
ATOM   2011  HA  PHE P 126      17.167   5.006   9.613  1.00  0.00      PRO   
ATOM   2012  CB  PHE P 126      17.634   5.600   7.534  1.00  0.00      PRO  C
ATOM   2013  HB1 PHE P 126      18.708   5.382   7.725  1.00  0.00      PRO   
ATOM   2014  HB2 PHE P 126      17.397   5.219   6.517  1.00  0.00      PRO   
ATOM   2015  CG  PHE P 126      17.500   7.100   7.549  1.00  0.00      PRO  C
ATOM   2016  CD1 PHE P 126      16.537   7.735   6.753  1.00  0.00      PRO  C
ATOM   2017  HD1 PHE P 126      15.940   7.150   6.067  1.00  0.00      PRO   
ATOM   2018  CE1 PHE P 126      16.338   9.118   6.827  1.00  0.00      PRO  C
ATOM   2019  HE1 PHE P 126      15.594   9.592   6.203  1.00  0.00      PRO   
ATOM   2020  CZ  PHE P 126      17.127   9.899   7.746  1.00  0.00      PRO  C
ATOM   2021  HZ  PHE P 126      16.964  10.964   7.826  1.00  0.00      PRO   
ATOM   2022  CD2 PHE P 126      18.276   7.869   8.439  1.00  0.00      PRO  C
ATOM   2023  HD2 PHE P 126      19.036   7.393   9.042  1.00  0.00      PRO   
ATOM   2024  CE2 PHE P 126      18.086   9.284   8.533  1.00  0.00      PRO  C
ATOM   2025  HE2 PHE P 126      18.690   9.864   9.216  1.00  0.00      PRO   
ATOM   2026  C   PHE P 126      15.368   5.472   8.611  1.00  0.00      PRO  C
ATOM   2027  O   PHE P 126      15.032   6.280   9.479  1.00  0.00      PRO  O
ATOM   2028  N   SER P 127      14.571   5.105   7.606  1.00  0.00      PRO  N
ATOM   2029  HN  SER P 127      14.873   4.465   6.900  1.00  0.00      PRO   
ATOM   2030  CA  SER P 127      13.205   5.585   7.432  1.00  0.00      PRO  C
ATOM   2031  HA  SER P 127      13.265   6.665   7.474  1.00  0.00      PRO   
ATOM   2032  CB  SER P 127      12.641   5.133   6.084  1.00  0.00      PRO  C
ATOM   2033  HB1 SER P 127      12.608   4.019   6.080  1.00  0.00      PRO   
ATOM   2034  HB2 SER P 127      11.593   5.491   5.963  1.00  0.00      PRO   
ATOM   2035  OG  SER P 127      13.476   5.582   5.037  1.00  0.00      PRO  O
ATOM   2036  HG1 SER P 127      13.218   5.097   4.242  1.00  0.00      PRO   
ATOM   2037  C   SER P 127      12.298   5.136   8.575  1.00  0.00      PRO  C
ATOM   2038  O   SER P 127      11.633   5.985   9.159  1.00  0.00      PRO  O
ATOM   2039  N   LEU P 128      12.354   3.858   8.988  1.00  0.00      PRO  N
ATOM   2040  HN  LEU P 128      12.902   3.169   8.518  1.00  0.00      PRO   
ATOM   2041  CA  LEU P 128      11.623   3.353  10.159  1.00  0.00      PRO  C
ATOM   2042  HA  LEU P 128      10.570   3.438   9.926  1.00  0.00      PRO   
ATOM   2043  CB  LEU P 128      12.062   1.912  10.461  1.00  0.00      PRO  C
ATOM   2044  HB1 LEU P 128      11.896   1.316   9.533  1.00  0.00      PRO   
ATOM   2045  HB2 LEU P 128      13.159   1.898  10.643  1.00  0.00      PRO   
ATOM   2046  CG  LEU P 128      11.315   1.217  11.630  1.00  0.00      PRO  C
ATOM   2047  HG  LEU P 128      11.249   1.945  12.474  1.00  0.00      PRO   
ATOM   2048  CD1 LEU P 128       9.910   0.771  11.224  1.00  0.00      PRO  C
ATOM   2049 HD11 LEU P 128       9.415   0.235  12.060  1.00  0.00      PRO   
ATOM   2050 HD12 LEU P 128       9.285   1.648  10.952  1.00  0.00      PRO   
ATOM   2051 HD13 LEU P 128       9.953   0.086  10.350  1.00  0.00      PRO   
ATOM   2052  CD2 LEU P 128      12.147   0.012  12.104  1.00  0.00      PRO  C
ATOM   2053 HD21 LEU P 128      11.643  -0.495  12.956  1.00  0.00      PRO   
ATOM   2054 HD22 LEU P 128      12.280  -0.738  11.298  1.00  0.00      PRO   
ATOM   2055 HD23 LEU P 128      13.152   0.343  12.444  1.00  0.00      PRO   
ATOM   2056  C   LEU P 128      11.890   4.203  11.394  1.00  0.00      PRO  C
ATOM   2057  O   LEU P 128      10.960   4.728  11.994  1.00  0.00      PRO  O
ATOM   2058  N   MET P 129      13.146   4.335  11.777  1.00  0.00      PRO  N
ATOM   2059  HN  MET P 129      13.932   3.948  11.299  1.00  0.00      PRO   
ATOM   2060  CA  MET P 129      13.486   5.095  12.983  1.00  0.00      PRO  C
ATOM   2061  HA  MET P 129      12.926   4.620  13.779  1.00  0.00      PRO   
ATOM   2062  CB  MET P 129      14.966   4.910  13.256  1.00  0.00      PRO  C
ATOM   2063  HB1 MET P 129      15.512   5.318  12.373  1.00  0.00      PRO   
ATOM   2064  HB2 MET P 129      15.263   5.539  14.124  1.00  0.00      PRO   
ATOM   2065  CG  MET P 129      15.350   3.426  13.467  1.00  0.00      PRO  C
ATOM   2066  HG1 MET P 129      15.362   2.888  12.495  1.00  0.00      PRO   
ATOM   2067  HG2 MET P 129      16.373   3.363  13.899  1.00  0.00      PRO   
ATOM   2068  SD  MET P 129      14.221   2.469  14.581  1.00  0.00      PRO  S
ATOM   2069  CE  MET P 129      14.833   2.959  16.270  1.00  0.00      PRO  C
ATOM   2070  HE1 MET P 129      14.251   2.450  17.066  1.00  0.00      PRO   
ATOM   2071  HE2 MET P 129      15.903   2.686  16.402  1.00  0.00      PRO   
ATOM   2072  HE3 MET P 129      14.739   4.055  16.427  1.00  0.00      PRO   
ATOM   2073  C   MET P 129      13.102   6.588  12.968  1.00  0.00      PRO  C
ATOM   2074  O   MET P 129      12.657   7.164  13.986  1.00  0.00      PRO  O
ATOM   2075  N   THR P 130      13.236   7.227  11.807  1.00  0.00      PRO  N
ATOM   2076  HN  THR P 130      13.598   6.845  10.958  1.00  0.00      PRO   
ATOM   2077  CA  THR P 130      12.831   8.625  11.710  1.00  0.00      PRO  C
ATOM   2078  HA  THR P 130      13.282   9.142  12.546  1.00  0.00      PRO   
ATOM   2079  CB  THR P 130      13.244   9.215  10.317  1.00  0.00      PRO  C
ATOM   2080  HB  THR P 130      12.710   8.603   9.550  1.00  0.00      PRO   
ATOM   2081  OG1 THR P 130      14.652   9.034  10.135  1.00  0.00      PRO  O
ATOM   2082  HG1 THR P 130      14.852   9.421   9.276  1.00  0.00      PRO   
ATOM   2083  CG2 THR P 130      12.948  10.683  10.258  1.00  0.00      PRO  C
ATOM   2084 HG21 THR P 130      13.131  11.082   9.238  1.00  0.00      PRO   
ATOM   2085 HG22 THR P 130      11.884  10.874  10.513  1.00  0.00      PRO   
ATOM   2086 HG23 THR P 130      13.585  11.248  10.972  1.00  0.00      PRO   
ATOM   2087  C   THR P 130      11.304   8.715  11.909  1.00  0.00      PRO  C
ATOM   2088  O   THR P 130      10.813   9.636  12.576  1.00  0.00      PRO  O
ATOM   2089  N   LEU P 131      10.569   7.819  11.241  1.00  0.00      PRO  N
ATOM   2090  HN  LEU P 131      10.993   7.186  10.596  1.00  0.00      PRO   
ATOM   2091  CA  LEU P 131       9.124   7.667  11.369  1.00  0.00      PRO  C
ATOM   2092  HA  LEU P 131       8.694   8.649  11.218  1.00  0.00      PRO   
ATOM   2093  CB  LEU P 131       8.608   6.677  10.303  1.00  0.00      PRO  C
ATOM   2094  HB1 LEU P 131       9.408   5.919  10.143  1.00  0.00      PRO   
ATOM   2095  HB2 LEU P 131       7.737   6.123  10.716  1.00  0.00      PRO   
ATOM   2096  CG  LEU P 131       8.242   7.284   8.936  1.00  0.00      PRO  C
ATOM   2097  HG  LEU P 131       7.260   7.793   9.094  1.00  0.00      PRO   
ATOM   2098  CD1 LEU P 131       9.261   8.253   8.327  1.00  0.00      PRO  C
ATOM   2099 HD11 LEU P 131       8.924   8.594   7.324  1.00  0.00      PRO   
ATOM   2100 HD12 LEU P 131       9.388   9.147   8.975  1.00  0.00      PRO   
ATOM   2101 HD13 LEU P 131      10.250   7.760   8.212  1.00  0.00      PRO   
ATOM   2102  CD2 LEU P 131       8.026   6.131   7.956  1.00  0.00      PRO  C
ATOM   2103 HD21 LEU P 131       7.740   6.523   6.956  1.00  0.00      PRO   
ATOM   2104 HD22 LEU P 131       8.944   5.523   7.829  1.00  0.00      PRO   
ATOM   2105 HD23 LEU P 131       7.211   5.464   8.313  1.00  0.00      PRO   
ATOM   2106  C   LEU P 131       8.738   7.203  12.776  1.00  0.00      PRO  C
ATOM   2107  O   LEU P 131       7.547   7.210  13.085  1.00  0.00      PRO  O
ATOM   2108  N   ARG P 132       9.708   6.870  13.650  1.00  0.00      PRO  N
ATOM   2109  HN  ARG P 132      10.668   6.805  13.387  1.00  0.00      PRO   
ATOM   2110  CA  ARG P 132       9.393   6.587  15.037  1.00  0.00      PRO  C
ATOM   2111  HA  ARG P 132       8.316   6.614  15.159  1.00  0.00      PRO   
ATOM   2112  CB  ARG P 132       9.901   5.218  15.442  1.00  0.00      PRO  C
ATOM   2113  HB1 ARG P 132      10.983   5.189  15.167  1.00  0.00      PRO   
ATOM   2114  HB2 ARG P 132       9.864   5.119  16.549  1.00  0.00      PRO   
ATOM   2115  CG  ARG P 132       9.148   4.091  14.720  1.00  0.00      PRO  C
ATOM   2116  HG1 ARG P 132       8.055   4.283  14.807  1.00  0.00      PRO   
ATOM   2117  HG2 ARG P 132       9.374   4.145  13.630  1.00  0.00      PRO   
ATOM   2118  CD  ARG P 132       9.580   2.770  15.266  1.00  0.00      PRO  C
ATOM   2119  HD1 ARG P 132       8.984   1.959  14.788  1.00  0.00      PRO   
ATOM   2120  HD2 ARG P 132      10.662   2.582  15.070  1.00  0.00      PRO   
ATOM   2121  NE  ARG P 132       9.390   2.728  16.715  1.00  0.00      PRO  N
ATOM   2122  HE  ARG P 132      10.241   2.880  17.230  1.00  0.00      PRO   
ATOM   2123  CZ  ARG P 132       8.220   2.514  17.320  1.00  0.00      PRO  C
ATOM   2124  NH1 ARG P 132       7.073   2.295  16.622  1.00  0.00      PRO  N
ATOM   2125 HH11 ARG P 132       6.212   2.163  17.094  1.00  0.00      PRO   
ATOM   2126 HH12 ARG P 132       7.130   2.411  15.628  1.00  0.00      PRO   
ATOM   2127  NH2 ARG P 132       8.214   2.553  18.640  1.00  0.00      PRO  N
ATOM   2128 HH21 ARG P 132       7.392   2.315  19.137  1.00  0.00      PRO   
ATOM   2129 HH22 ARG P 132       9.095   2.617  19.090  1.00  0.00      PRO   
ATOM   2130  C   ARG P 132       9.954   7.647  15.936  1.00  0.00      PRO  C
ATOM   2131  O   ARG P 132      10.271   7.382  17.086  1.00  0.00      PRO  O
ATOM   2132  N   ASN P 133      10.082   8.857  15.390  1.00  0.00      PRO  N
ATOM   2133  HN  ASN P 133       9.852   9.046  14.437  1.00  0.00      PRO   
ATOM   2134  CA  ASN P 133      10.568  10.012  16.135  1.00  0.00      PRO  C
ATOM   2135  HA  ASN P 133      10.398  10.830  15.442  1.00  0.00      PRO   
ATOM   2136  CB  ASN P 133       9.746  10.224  17.395  1.00  0.00      PRO  C
ATOM   2137  HB1 ASN P 133       9.266   9.256  17.655  1.00  0.00      PRO   
ATOM   2138  HB2 ASN P 133      10.404  10.507  18.242  1.00  0.00      PRO   
ATOM   2139  CG  ASN P 133       8.696  11.225  17.194  1.00  0.00      PRO  C
ATOM   2140  OD1 ASN P 133       7.496  10.964  17.417  1.00  0.00      PRO  O
ATOM   2141  ND2 ASN P 133       9.121  12.417  16.732  1.00  0.00      PRO  N
ATOM   2142 HD21 ASN P 133       8.435  13.126  16.595  1.00  0.00      PRO   
ATOM   2143 HD22 ASN P 133      10.090  12.571  16.571  1.00  0.00      PRO   
ATOM   2144  C   ASN P 133      12.026  10.045  16.534  1.00  0.00      PRO  C
ATOM   2145  O   ASN P 133      12.358  10.476  17.632  1.00  0.00      PRO  O
ATOM   2146  N   PHE P 134      12.900   9.556  15.679  1.00  0.00      PRO  N
ATOM   2147  HN  PHE P 134      12.731   9.119  14.797  1.00  0.00      PRO   
ATOM   2148  CA  PHE P 134      14.295   9.653  16.041  1.00  0.00      PRO  C
ATOM   2149  HA  PHE P 134      14.342  10.148  17.003  1.00  0.00      PRO   
ATOM   2150  CB  PHE P 134      14.940   8.263  16.097  1.00  0.00      PRO  C
ATOM   2151  HB1 PHE P 134      14.587   7.663  15.230  1.00  0.00      PRO   
ATOM   2152  HB2 PHE P 134      16.046   8.332  16.019  1.00  0.00      PRO   
ATOM   2153  CG  PHE P 134      14.575   7.466  17.335  1.00  0.00      PRO  C
ATOM   2154  CD1 PHE P 134      15.129   7.795  18.580  1.00  0.00      PRO  C
ATOM   2155  HD1 PHE P 134      15.880   8.570  18.644  1.00  0.00      PRO   
ATOM   2156  CE1 PHE P 134      14.730   7.132  19.744  1.00  0.00      PRO  C
ATOM   2157  HE1 PHE P 134      15.232   7.333  20.679  1.00  0.00      PRO   
ATOM   2158  CZ  PHE P 134      13.686   6.224  19.695  1.00  0.00      PRO  C
ATOM   2159  HZ  PHE P 134      13.306   5.781  20.604  1.00  0.00      PRO   
ATOM   2160  CD2 PHE P 134      13.530   6.556  17.290  1.00  0.00      PRO  C
ATOM   2161  HD2 PHE P 134      13.043   6.339  16.349  1.00  0.00      PRO   
ATOM   2162  CE2 PHE P 134      13.114   5.887  18.458  1.00  0.00      PRO  C
ATOM   2163  HE2 PHE P 134      12.358   5.117  18.398  1.00  0.00      PRO   
ATOM   2164  C   PHE P 134      14.997  10.541  15.055  1.00  0.00      PRO  C
ATOM   2165  O   PHE P 134      14.928  10.300  13.845  1.00  0.00      PRO  O
ATOM   2166  N   GLY P 135      15.586  11.611  15.581  1.00  0.00      PRO  N
ATOM   2167  HN  GLY P 135      15.499  11.853  16.547  1.00  0.00      PRO   
ATOM   2168  CA  GLY P 135      16.404  12.511  14.776  1.00  0.00      PRO  C
ATOM   2169  HA1 GLY P 135      16.978  11.870  14.121  1.00  0.00      PRO   
ATOM   2170  HA2 GLY P 135      17.001  13.074  15.481  1.00  0.00      PRO   
ATOM   2171  C   GLY P 135      15.652  13.486  13.928  1.00  0.00      PRO  C
ATOM   2172  O   GLY P 135      16.157  13.984  12.905  1.00  0.00      PRO  O
ATOM   2173  N   MET P 136      14.438  13.754  14.394  1.00  0.00      PRO  N
ATOM   2174  HN  MET P 136      14.095  13.377  15.252  1.00  0.00      PRO   
ATOM   2175  CA  MET P 136      13.507  14.612  13.706  1.00  0.00      PRO  C
ATOM   2176  HA  MET P 136      14.042  15.077  12.887  1.00  0.00      PRO   
ATOM   2177  CB  MET P 136      12.306  13.772  13.246  1.00  0.00      PRO  C
ATOM   2178  HB1 MET P 136      12.489  12.727  13.590  1.00  0.00      PRO   
ATOM   2179  HB2 MET P 136      11.389  14.118  13.774  1.00  0.00      PRO   
ATOM   2180  CG  MET P 136      12.111  13.778  11.757  1.00  0.00      PRO  C
ATOM   2181  HG1 MET P 136      12.135  14.819  11.369  1.00  0.00      PRO   
ATOM   2182  HG2 MET P 136      12.940  13.219  11.269  1.00  0.00      PRO   
ATOM   2183  SD  MET P 136      10.565  13.044  11.365  1.00  0.00      PRO  S
ATOM   2184  CE  MET P 136       9.394  14.224  12.055  1.00  0.00      PRO  C
ATOM   2185  HE1 MET P 136       8.348  13.887  11.893  1.00  0.00      PRO   
ATOM   2186  HE2 MET P 136       9.548  14.344  13.150  1.00  0.00      PRO   
ATOM   2187  HE3 MET P 136       9.508  15.223  11.582  1.00  0.00      PRO   
ATOM   2188  C   MET P 136      13.017  15.716  14.616  1.00  0.00      PRO  C
ATOM   2189  O   MET P 136      12.015  16.353  14.343  1.00  0.00      PRO  O
ATOM   2190  N   GLY P 137      13.701  15.963  15.712  1.00  0.00      PRO  N
ATOM   2191  HN  GLY P 137      14.532  15.516  16.042  1.00  0.00      PRO   
ATOM   2192  CA  GLY P 137      13.184  17.020  16.551  1.00  0.00      PRO  C
ATOM   2193  HA1 GLY P 137      12.582  17.678  15.940  1.00  0.00      PRO   
ATOM   2194  HA2 GLY P 137      14.014  17.508  17.044  1.00  0.00      PRO   
ATOM   2195  C   GLY P 137      12.296  16.427  17.613  1.00  0.00      PRO  C
ATOM   2196  O   GLY P 137      12.011  15.202  17.616  1.00  0.00      PRO  O
ATOM   2197  N   LYS P 138      11.830  17.291  18.508  1.00  0.00      PRO  N
ATOM   2198  HN  LYS P 138      11.990  18.276  18.474  1.00  0.00      PRO   
ATOM   2199  CA  LYS P 138      11.026  16.833  19.638  1.00  0.00      PRO  C
ATOM   2200  HA  LYS P 138      11.426  15.862  19.903  1.00  0.00      PRO   
ATOM   2201  CB  LYS P 138      11.191  17.792  20.844  1.00  0.00      PRO  C
ATOM   2202  HB1 LYS P 138      10.943  18.818  20.483  1.00  0.00      PRO   
ATOM   2203  HB2 LYS P 138      10.428  17.539  21.615  1.00  0.00      PRO   
ATOM   2204  CG  LYS P 138      12.579  17.830  21.481  1.00  0.00      PRO  C
ATOM   2205  HG1 LYS P 138      12.806  16.832  21.921  1.00  0.00      PRO   
ATOM   2206  HG2 LYS P 138      13.338  18.024  20.688  1.00  0.00      PRO   
ATOM   2207  CD  LYS P 138      12.669  18.917  22.602  1.00  0.00      PRO  C
ATOM   2208  HD1 LYS P 138      12.425  19.907  22.152  1.00  0.00      PRO   
ATOM   2209  HD2 LYS P 138      11.887  18.695  23.364  1.00  0.00      PRO   
ATOM   2210  CE  LYS P 138      14.047  18.933  23.238  1.00  0.00      PRO  C
ATOM   2211  HE1 LYS P 138      14.160  19.822  23.898  1.00  0.00      PRO   
ATOM   2212  HE2 LYS P 138      14.205  18.019  23.851  1.00  0.00      PRO   
ATOM   2213  NZ  LYS P 138      15.150  18.988  22.232  1.00  0.00      PRO  N
ATOM   2214  HZ1 LYS P 138      16.072  18.999  22.713  1.00  0.00      PRO   
ATOM   2215  HZ2 LYS P 138      15.094  18.156  21.610  1.00  0.00      PRO   
ATOM   2216  HZ3 LYS P 138      15.051  19.850  21.657  1.00  0.00      PRO   
ATOM   2217  C   LYS P 138       9.554  16.647  19.333  1.00  0.00      PRO  C
ATOM   2218  O   LYS P 138       8.890  15.880  20.035  1.00  0.00      PRO  O
ATOM   2219  N   ARG P 139       9.057  17.340  18.307  1.00  0.00      PRO  N
ATOM   2220  HN  ARG P 139       9.632  17.938  17.753  1.00  0.00      PRO   
ATOM   2221  CA  ARG P 139       7.638  17.262  17.935  1.00  0.00      PRO  C
ATOM   2222  HA  ARG P 139       7.018  17.465  18.800  1.00  0.00      PRO   
ATOM   2223  CB  ARG P 139       7.299  18.177  16.775  1.00  0.00      PRO  C
ATOM   2224  HB1 ARG P 139       7.763  19.166  17.007  1.00  0.00      PRO   
ATOM   2225  HB2 ARG P 139       7.803  17.812  15.853  1.00  0.00      PRO   
ATOM   2226  CG  ARG P 139       5.778  18.322  16.621  1.00  0.00      PRO  C
ATOM   2227  HG1 ARG P 139       5.326  17.306  16.613  1.00  0.00      PRO   
ATOM   2228  HG2 ARG P 139       5.369  18.826  17.526  1.00  0.00      PRO   
ATOM   2229  CD  ARG P 139       5.358  19.126  15.421  1.00  0.00      PRO  C
ATOM   2230  HD1 ARG P 139       5.793  20.149  15.491  1.00  0.00      PRO   
ATOM   2231  HD2 ARG P 139       5.702  18.654  14.472  1.00  0.00      PRO   
ATOM   2232  NE  ARG P 139       3.899  19.224  15.343  1.00  0.00      PRO  N
ATOM   2233  HE  ARG P 139       3.432  18.819  16.137  1.00  0.00      PRO   
ATOM   2234  CZ  ARG P 139       3.205  19.780  14.351  1.00  0.00      PRO  C
ATOM   2235  NH1 ARG P 139       3.808  20.318  13.301  1.00  0.00      PRO  N
ATOM   2236 HH11 ARG P 139       3.280  20.750  12.584  1.00  0.00      PRO   
ATOM   2237 HH12 ARG P 139       4.808  20.381  13.348  1.00  0.00      PRO   
ATOM   2238  NH2 ARG P 139       1.885  19.781  14.416  1.00  0.00      PRO  N
ATOM   2239 HH21 ARG P 139       1.354  20.111  13.649  1.00  0.00      PRO   
ATOM   2240 HH22 ARG P 139       1.472  19.255  15.148  1.00  0.00      PRO   
ATOM   2241  C   ARG P 139       7.350  15.835  17.521  1.00  0.00      PRO  C
ATOM   2242  O   ARG P 139       8.132  15.202  16.787  1.00  0.00      PRO  O
ATOM   2243  N   SER P 140       6.236  15.314  17.989  1.00  0.00      PRO  N
ATOM   2244  HN  SER P 140       5.546  15.761  18.558  1.00  0.00      PRO   
ATOM   2245  CA  SER P 140       5.937  13.942  17.668  1.00  0.00      PRO  C
ATOM   2246  HA  SER P 140       6.906  13.482  17.522  1.00  0.00      PRO   
ATOM   2247  CB  SER P 140       5.191  13.305  18.814  1.00  0.00      PRO  C
ATOM   2248  HB1 SER P 140       5.062  12.223  18.583  1.00  0.00      PRO   
ATOM   2249  HB2 SER P 140       5.790  13.371  19.750  1.00  0.00      PRO   
ATOM   2250  OG  SER P 140       3.911  13.903  18.970  1.00  0.00      PRO  O
ATOM   2251  HG1 SER P 140       3.398  13.327  19.550  1.00  0.00      PRO   
ATOM   2252  C   SER P 140       5.153  13.749  16.401  1.00  0.00      PRO  C
ATOM   2253  O   SER P 140       4.571  14.680  15.850  1.00  0.00      PRO  O
ATOM   2254  N   ILE P 141       5.153  12.502  15.932  1.00  0.00      PRO  N
ATOM   2255  HN  ILE P 141       5.672  11.745  16.322  1.00  0.00      PRO   
ATOM   2256  CA  ILE P 141       4.375  12.149  14.789  1.00  0.00      PRO  C
ATOM   2257  HA  ILE P 141       4.579  12.865  14.003  1.00  0.00      PRO   
ATOM   2258  CB  ILE P 141       4.574  10.663  14.408  1.00  0.00      PRO  C
ATOM   2259  HB  ILE P 141       4.196  10.094  15.295  1.00  0.00      PRO   
ATOM   2260  CG2 ILE P 141       3.797  10.295  13.136  1.00  0.00      PRO  C
ATOM   2261 HG21 ILE P 141       3.824   9.198  12.967  1.00  0.00      PRO   
ATOM   2262 HG22 ILE P 141       2.732  10.596  13.221  1.00  0.00      PRO   
ATOM   2263 HG23 ILE P 141       4.234  10.794  12.245  1.00  0.00      PRO   
ATOM   2264  CG1 ILE P 141       6.071  10.334  14.275  1.00  0.00      PRO  C
ATOM   2265 HG11 ILE P 141       6.597  10.576  15.225  1.00  0.00      PRO   
ATOM   2266 HG12 ILE P 141       6.187   9.239  14.105  1.00  0.00      PRO   
ATOM   2267  CD  ILE P 141       6.801  11.080  13.096  1.00  0.00      PRO  C
ATOM   2268  HD1 ILE P 141       7.861  10.750  13.027  1.00  0.00      PRO   
ATOM   2269  HD2 ILE P 141       6.304  10.861  12.126  1.00  0.00      PRO   
ATOM   2270  HD3 ILE P 141       6.794  12.179  13.256  1.00  0.00      PRO   
ATOM   2271  C   ILE P 141       2.876  12.340  15.198  1.00  0.00      PRO  C
ATOM   2272  O   ILE P 141       2.104  12.899  14.443  1.00  0.00      PRO  O
ATOM   2273  N   GLU P 142       2.477  11.853  16.372  1.00  0.00      PRO  N
ATOM   2274  HN  GLU P 142       3.066  11.368  17.013  1.00  0.00      PRO   
ATOM   2275  CA  GLU P 142       1.077  11.998  16.834  1.00  0.00      PRO  C
ATOM   2276  HA  GLU P 142       0.452  11.441  16.147  1.00  0.00      PRO   
ATOM   2277  CB  GLU P 142       0.901  11.429  18.260  1.00  0.00      PRO  C
ATOM   2278  HB1 GLU P 142       1.200  10.356  18.244  1.00  0.00      PRO   
ATOM   2279  HB2 GLU P 142       1.609  11.932  18.956  1.00  0.00      PRO   
ATOM   2280  CG  GLU P 142      -0.535  11.560  18.757  1.00  0.00      PRO  C
ATOM   2281  HG1 GLU P 142      -0.724  12.604  19.068  1.00  0.00      PRO   
ATOM   2282  HG2 GLU P 142      -1.257  11.280  17.965  1.00  0.00      PRO   
ATOM   2283  CD  GLU P 142      -0.859  10.713  20.000  1.00  0.00      PRO  C
ATOM   2284  OE1 GLU P 142      -2.043  10.668  20.428  1.00  0.00      PRO  O
ATOM   2285  OE2 GLU P 142       0.060  10.077  20.544  1.00  0.00      PRO  O
ATOM   2286  C   GLU P 142       0.584  13.458  16.817  1.00  0.00      PRO  C
ATOM   2287  O   GLU P 142      -0.586  13.776  16.534  1.00  0.00      PRO  O
ATOM   2288  N   ASP P 143       1.502  14.330  17.191  1.00  0.00      PRO  N
ATOM   2289  HN  ASP P 143       2.421  14.079  17.485  1.00  0.00      PRO   
ATOM   2290  CA  ASP P 143       1.275  15.747  17.213  1.00  0.00      PRO  C
ATOM   2291  HA  ASP P 143       0.453  15.935  17.895  1.00  0.00      PRO   
ATOM   2292  CB  ASP P 143       2.589  16.420  17.511  1.00  0.00      PRO  C
ATOM   2293  HB1 ASP P 143       3.356  15.647  17.716  1.00  0.00      PRO   
ATOM   2294  HB2 ASP P 143       2.924  17.024  16.644  1.00  0.00      PRO   
ATOM   2295  CG  ASP P 143       2.516  17.276  18.667  1.00  0.00      PRO  C
ATOM   2296  OD1 ASP P 143       1.645  18.205  18.595  1.00  0.00      PRO  O
ATOM   2297  OD2 ASP P 143       3.328  17.016  19.606  1.00  0.00      PRO  O
ATOM   2298  C   ASP P 143       0.830  16.220  15.856  1.00  0.00      PRO  C
ATOM   2299  O   ASP P 143      -0.120  16.981  15.728  1.00  0.00      PRO  O
ATOM   2300  N   ARG P 144       1.573  15.809  14.836  1.00  0.00      PRO  N
ATOM   2301  HN  ARG P 144       2.376  15.233  14.967  1.00  0.00      PRO   
ATOM   2302  CA  ARG P 144       1.252  16.178  13.468  1.00  0.00      PRO  C
ATOM   2303  HA  ARG P 144       1.139  17.254  13.417  1.00  0.00      PRO   
ATOM   2304  CB  ARG P 144       2.347  15.713  12.521  1.00  0.00      PRO  C
ATOM   2305  HB1 ARG P 144       2.379  14.600  12.599  1.00  0.00      PRO   
ATOM   2306  HB2 ARG P 144       2.053  15.938  11.472  1.00  0.00      PRO   
ATOM   2307  CG  ARG P 144       3.684  16.299  12.897  1.00  0.00      PRO  C
ATOM   2308  HG1 ARG P 144       3.605  17.409  12.867  1.00  0.00      PRO   
ATOM   2309  HG2 ARG P 144       3.906  16.043  13.958  1.00  0.00      PRO   
ATOM   2310  CD  ARG P 144       4.837  15.774  12.026  1.00  0.00      PRO  C
ATOM   2311  HD1 ARG P 144       4.630  14.719  11.734  1.00  0.00      PRO   
ATOM   2312  HD2 ARG P 144       4.961  16.383  11.100  1.00  0.00      PRO   
ATOM   2313  NE  ARG P 144       6.098  15.847  12.773  1.00  0.00      PRO  N
ATOM   2314  HE  ARG P 144       6.152  15.179  13.524  1.00  0.00      PRO   
ATOM   2315  CZ  ARG P 144       7.088  16.687  12.520  1.00  0.00      PRO  C
ATOM   2316  NH1 ARG P 144       6.998  17.566  11.519  1.00  0.00      PRO  N
ATOM   2317 HH11 ARG P 144       7.750  18.176  11.315  1.00  0.00      PRO   
ATOM   2318 HH12 ARG P 144       6.202  17.474  10.918  1.00  0.00      PRO   
ATOM   2319  NH2 ARG P 144       8.188  16.636  13.252  1.00  0.00      PRO  N
ATOM   2320 HH21 ARG P 144       8.897  17.315  13.127  1.00  0.00      PRO   
ATOM   2321 HH22 ARG P 144       8.171  16.041  14.046  1.00  0.00      PRO   
ATOM   2322  C   ARG P 144      -0.072  15.586  13.053  1.00  0.00      PRO  C
ATOM   2323  O   ARG P 144      -0.889  16.235  12.415  1.00  0.00      PRO  O
ATOM   2324  N   VAL P 145      -0.316  14.347  13.430  1.00  0.00      PRO  N
ATOM   2325  HN  VAL P 145       0.292  13.787  13.987  1.00  0.00      PRO   
ATOM   2326  CA  VAL P 145      -1.568  13.677  13.033  1.00  0.00      PRO  C
ATOM   2327  HA  VAL P 145      -1.738  13.848  11.977  1.00  0.00      PRO   
ATOM   2328  CB  VAL P 145      -1.542  12.142  13.372  1.00  0.00      PRO  C
ATOM   2329  HB  VAL P 145      -1.353  12.043  14.469  1.00  0.00      PRO   
ATOM   2330  CG1 VAL P 145      -2.863  11.521  13.033  1.00  0.00      PRO  C
ATOM   2331 HG11 VAL P 145      -2.839  10.428  13.233  1.00  0.00      PRO   
ATOM   2332 HG12 VAL P 145      -3.686  11.950  13.641  1.00  0.00      PRO   
ATOM   2333 HG13 VAL P 145      -3.101  11.666  11.957  1.00  0.00      PRO   
ATOM   2334  CG2 VAL P 145      -0.467  11.415  12.555  1.00  0.00      PRO  C
ATOM   2335 HG21 VAL P 145      -0.481  10.326  12.769  1.00  0.00      PRO   
ATOM   2336 HG22 VAL P 145      -0.640  11.560  11.466  1.00  0.00      PRO   
ATOM   2337 HG23 VAL P 145       0.547  11.792  12.799  1.00  0.00      PRO   
ATOM   2338  C   VAL P 145      -2.720  14.344  13.798  1.00  0.00      PRO  C
ATOM   2339  O   VAL P 145      -3.805  14.490  13.260  1.00  0.00      PRO  O
ATOM   2340  N   GLN P 146      -2.516  14.703  15.057  1.00  0.00      PRO  N
ATOM   2341  HN  GLN P 146      -1.686  14.568  15.595  1.00  0.00      PRO   
ATOM   2342  CA  GLN P 146      -3.607  15.378  15.778  1.00  0.00      PRO  C
ATOM   2343  HA  GLN P 146      -4.485  14.752  15.686  1.00  0.00      PRO   
ATOM   2344  CB  GLN P 146      -3.246  15.582  17.260  1.00  0.00      PRO  C
ATOM   2345  HB1 GLN P 146      -2.218  16.011  17.285  1.00  0.00      PRO   
ATOM   2346  HB2 GLN P 146      -3.916  16.355  17.699  1.00  0.00      PRO   
ATOM   2347  CG  GLN P 146      -3.305  14.259  18.014  1.00  0.00      PRO  C
ATOM   2348  HG1 GLN P 146      -4.341  13.859  18.015  1.00  0.00      PRO   
ATOM   2349  HG2 GLN P 146      -2.650  13.503  17.532  1.00  0.00      PRO   
ATOM   2350  CD  GLN P 146      -2.902  14.382  19.470  1.00  0.00      PRO  C
ATOM   2351  OE1 GLN P 146      -1.844  14.917  19.775  1.00  0.00      PRO  O
ATOM   2352  NE2 GLN P 146      -3.730  13.873  20.369  1.00  0.00      PRO  N
ATOM   2353 HE21 GLN P 146      -3.464  13.959  21.325  1.00  0.00      PRO   
ATOM   2354 HE22 GLN P 146      -4.562  13.418  20.073  1.00  0.00      PRO   
ATOM   2355  C   GLN P 146      -3.934  16.727  15.139  1.00  0.00      PRO  C
ATOM   2356  O   GLN P 146      -5.085  17.131  15.058  1.00  0.00      PRO  O
ATOM   2357  N   GLU P 147      -2.929  17.422  14.646  1.00  0.00      PRO  N
ATOM   2358  HN  GLU P 147      -1.966  17.170  14.623  1.00  0.00      PRO   
ATOM   2359  CA  GLU P 147      -3.218  18.737  14.048  1.00  0.00      PRO  C
ATOM   2360  HA  GLU P 147      -3.832  19.303  14.736  1.00  0.00      PRO   
ATOM   2361  CB  GLU P 147      -1.915  19.474  13.774  1.00  0.00      PRO  C
ATOM   2362  HB1 GLU P 147      -1.320  19.490  14.716  1.00  0.00      PRO   
ATOM   2363  HB2 GLU P 147      -1.305  18.903  13.038  1.00  0.00      PRO   
ATOM   2364  CG  GLU P 147      -2.132  20.896  13.290  1.00  0.00      PRO  C
ATOM   2365  HG1 GLU P 147      -2.781  20.886  12.396  1.00  0.00      PRO   
ATOM   2366  HG2 GLU P 147      -2.606  21.516  14.077  1.00  0.00      PRO   
ATOM   2367  CD  GLU P 147      -0.830  21.580  12.851  1.00  0.00      PRO  C
ATOM   2368  OE1 GLU P 147       0.210  20.891  12.693  1.00  0.00      PRO  O
ATOM   2369  OE2 GLU P 147      -0.858  22.813  12.656  1.00  0.00      PRO  O
ATOM   2370  C   GLU P 147      -4.032  18.560  12.745  1.00  0.00      PRO  C
ATOM   2371  O   GLU P 147      -5.075  19.227  12.511  1.00  0.00      PRO  O
ATOM   2372  N   GLU P 148      -3.589  17.621  11.907  1.00  0.00      PRO  N
ATOM   2373  HN  GLU P 148      -2.789  17.040  12.027  1.00  0.00      PRO   
ATOM   2374  CA  GLU P 148      -4.312  17.383  10.678  1.00  0.00      PRO  C
ATOM   2375  HA  GLU P 148      -4.368  18.312  10.125  1.00  0.00      PRO   
ATOM   2376  CB  GLU P 148      -3.647  16.291   9.831  1.00  0.00      PRO  C
ATOM   2377  HB1 GLU P 148      -2.542  16.415   9.910  1.00  0.00      PRO   
ATOM   2378  HB2 GLU P 148      -3.874  15.289  10.261  1.00  0.00      PRO   
ATOM   2379  CG  GLU P 148      -4.080  16.384   8.402  1.00  0.00      PRO  C
ATOM   2380  HG1 GLU P 148      -3.560  15.609   7.808  1.00  0.00      PRO   
ATOM   2381  HG2 GLU P 148      -5.175  16.241   8.309  1.00  0.00      PRO   
ATOM   2382  CD  GLU P 148      -3.673  17.756   7.812  1.00  0.00      PRO  C
ATOM   2383  OE1 GLU P 148      -4.385  18.258   6.926  1.00  0.00      PRO  O
ATOM   2384  OE2 GLU P 148      -2.634  18.307   8.242  1.00  0.00      PRO  O
ATOM   2385  C   GLU P 148      -5.711  16.959  10.976  1.00  0.00      PRO  C
ATOM   2386  O   GLU P 148      -6.603  17.312  10.222  1.00  0.00      PRO  O
ATOM   2387  N   ALA P 149      -5.905  16.157  12.037  1.00  0.00      PRO  N
ATOM   2388  HN  ALA P 149      -5.148  15.835  12.604  1.00  0.00      PRO   
ATOM   2389  CA  ALA P 149      -7.225  15.700  12.438  1.00  0.00      PRO  C
ATOM   2390  HA  ALA P 149      -7.696  15.115  11.656  1.00  0.00      PRO   
ATOM   2391  CB  ALA P 149      -7.151  14.830  13.748  1.00  0.00      PRO  C
ATOM   2392  HB1 ALA P 149      -6.534  13.926  13.561  1.00  0.00      PRO   
ATOM   2393  HB2 ALA P 149      -6.680  15.400  14.580  1.00  0.00      PRO   
ATOM   2394  HB3 ALA P 149      -8.159  14.495  14.075  1.00  0.00      PRO   
ATOM   2395  C   ALA P 149      -8.142  16.924  12.681  1.00  0.00      PRO  C
ATOM   2396  O   ALA P 149      -9.305  16.945  12.240  1.00  0.00      PRO  O
ATOM   2397  N   ARG P 150      -7.634  17.874  13.468  1.00  0.00      PRO  N
ATOM   2398  HN  ARG P 150      -6.737  17.773  13.893  1.00  0.00      PRO   
ATOM   2399  CA  ARG P 150      -8.366  19.123  13.754  1.00  0.00      PRO  C
ATOM   2400  HA  ARG P 150      -9.311  18.868  14.217  1.00  0.00      PRO   
ATOM   2401  CB  ARG P 150      -7.555  20.030  14.691  1.00  0.00      PRO  C
ATOM   2402  HB1 ARG P 150      -6.481  19.881  14.423  1.00  0.00      PRO   
ATOM   2403  HB2 ARG P 150      -7.783  21.095  14.465  1.00  0.00      PRO   
ATOM   2404  CG  ARG P 150      -7.745  19.716  16.174  1.00  0.00      PRO  C
ATOM   2405  HG1 ARG P 150      -8.834  19.631  16.381  1.00  0.00      PRO   
ATOM   2406  HG2 ARG P 150      -7.320  18.709  16.388  1.00  0.00      PRO   
ATOM   2407  CD  ARG P 150      -7.026  20.776  17.112  1.00  0.00      PRO  C
ATOM   2408  HD1 ARG P 150      -7.263  21.805  16.756  1.00  0.00      PRO   
ATOM   2409  HD2 ARG P 150      -7.360  20.678  18.171  1.00  0.00      PRO   
ATOM   2410  NE  ARG P 150      -5.560  20.619  17.135  1.00  0.00      PRO  N
ATOM   2411  HE  ARG P 150      -5.079  21.310  16.583  1.00  0.00      PRO   
ATOM   2412  CZ  ARG P 150      -4.892  19.668  17.809  1.00  0.00      PRO  C
ATOM   2413  NH1 ARG P 150      -5.558  18.762  18.551  1.00  0.00      PRO  N
ATOM   2414 HH11 ARG P 150      -5.068  18.075  19.069  1.00  0.00      PRO   
ATOM   2415 HH12 ARG P 150      -6.544  18.911  18.654  1.00  0.00      PRO   
ATOM   2416  NH2 ARG P 150      -3.550  19.619  17.727  1.00  0.00      PRO  N
ATOM   2417 HH21 ARG P 150      -3.056  18.872  18.148  1.00  0.00      PRO   
ATOM   2418 HH22 ARG P 150      -3.118  20.221  17.069  1.00  0.00      PRO   
ATOM   2419  C   ARG P 150      -8.700  19.875  12.457  1.00  0.00      PRO  C
ATOM   2420  O   ARG P 150      -9.831  20.374  12.296  1.00  0.00      PRO  O
ATOM   2421  N   CYS P 151      -7.744  19.926  11.521  1.00  0.00      PRO  N
ATOM   2422  HN  CYS P 151      -6.822  19.555  11.611  1.00  0.00      PRO   
ATOM   2423  CA  CYS P 151      -8.024  20.576  10.234  1.00  0.00      PRO  C
ATOM   2424  HA  CYS P 151      -8.476  21.534  10.458  1.00  0.00      PRO   
ATOM   2425  CB  CYS P 151      -6.748  20.762   9.381  1.00  0.00      PRO  C
ATOM   2426  HB1 CYS P 151      -6.316  19.750   9.209  1.00  0.00      PRO   
ATOM   2427  HB2 CYS P 151      -7.020  21.154   8.376  1.00  0.00      PRO   
ATOM   2428  SG  CYS P 151      -5.500  21.817  10.216  1.00  0.00      PRO  S
ATOM   2429  HG1 CYS P 151      -4.549  21.715   9.286  1.00  0.00      PRO   
ATOM   2430  C   CYS P 151      -9.030  19.766   9.438  1.00  0.00      PRO  C
ATOM   2431  O   CYS P 151      -9.934  20.313   8.805  1.00  0.00      PRO  O
ATOM   2432  N   LEU P 152      -8.914  18.445   9.485  1.00  0.00      PRO  N
ATOM   2433  HN  LEU P 152      -8.241  17.928  10.010  1.00  0.00      PRO   
ATOM   2434  CA  LEU P 152      -9.839  17.615   8.709  1.00  0.00      PRO  C
ATOM   2435  HA  LEU P 152      -9.761  17.915   7.672  1.00  0.00      PRO   
ATOM   2436  CB  LEU P 152      -9.535  16.127   8.930  1.00  0.00      PRO  C
ATOM   2437  HB1 LEU P 152      -8.576  15.906   8.409  1.00  0.00      PRO   
ATOM   2438  HB2 LEU P 152      -9.344  15.954  10.013  1.00  0.00      PRO   
ATOM   2439  CG  LEU P 152     -10.567  15.099   8.439  1.00  0.00      PRO  C
ATOM   2440  HG  LEU P 152     -11.535  15.256   8.973  1.00  0.00      PRO   
ATOM   2441  CD1 LEU P 152     -10.761  15.242   6.993  1.00  0.00      PRO  C
ATOM   2442 HD11 LEU P 152     -11.469  14.473   6.617  1.00  0.00      PRO   
ATOM   2443 HD12 LEU P 152     -11.174  16.245   6.752  1.00  0.00      PRO   
ATOM   2444 HD13 LEU P 152      -9.798  15.120   6.454  1.00  0.00      PRO   
ATOM   2445  CD2 LEU P 152     -10.066  13.657   8.762  1.00  0.00      PRO  C
ATOM   2446 HD21 LEU P 152     -10.813  12.905   8.428  1.00  0.00      PRO   
ATOM   2447 HD22 LEU P 152      -9.109  13.432   8.250  1.00  0.00      PRO   
ATOM   2448 HD23 LEU P 152      -9.914  13.534   9.856  1.00  0.00      PRO   
ATOM   2449  C   LEU P 152     -11.267  17.904   9.168  1.00  0.00      PRO  C
ATOM   2450  O   LEU P 152     -12.170  18.008   8.352  1.00  0.00      PRO  O
ATOM   2451  N   VAL P 153     -11.459  18.026  10.480  1.00  0.00      PRO  N
ATOM   2452  HN  VAL P 153     -10.731  17.941  11.155  1.00  0.00      PRO   
ATOM   2453  CA  VAL P 153     -12.783  18.300  11.048  1.00  0.00      PRO  C
ATOM   2454  HA  VAL P 153     -13.465  17.559  10.649  1.00  0.00      PRO   
ATOM   2455  CB  VAL P 153     -12.778  18.225  12.601  1.00  0.00      PRO  C
ATOM   2456  HB  VAL P 153     -11.902  18.817  12.964  1.00  0.00      PRO   
ATOM   2457  CG1 VAL P 153     -14.096  18.845  13.151  1.00  0.00      PRO  C
ATOM   2458 HG11 VAL P 153     -14.126  18.764  14.259  1.00  0.00      PRO   
ATOM   2459 HG12 VAL P 153     -14.181  19.921  12.895  1.00  0.00      PRO   
ATOM   2460 HG13 VAL P 153     -14.981  18.311  12.744  1.00  0.00      PRO   
ATOM   2461  CG2 VAL P 153     -12.678  16.748  13.063  1.00  0.00      PRO  C
ATOM   2462 HG21 VAL P 153     -12.714  16.679  14.171  1.00  0.00      PRO   
ATOM   2463 HG22 VAL P 153     -13.520  16.152  12.648  1.00  0.00      PRO   
ATOM   2464 HG23 VAL P 153     -11.726  16.286  12.729  1.00  0.00      PRO   
ATOM   2465  C   VAL P 153     -13.298  19.680  10.616  1.00  0.00      PRO  C
ATOM   2466  O   VAL P 153     -14.471  19.823  10.244  1.00  0.00      PRO  O
ATOM   2467  N   GLU P 154     -12.431  20.681  10.647  1.00  0.00      PRO  N
ATOM   2468  HN  GLU P 154     -11.480  20.640  10.941  1.00  0.00      PRO   
ATOM   2469  CA  GLU P 154     -12.861  22.004  10.213  1.00  0.00      PRO  C
ATOM   2470  HA  GLU P 154     -13.713  22.303  10.811  1.00  0.00      PRO   
ATOM   2471  CB  GLU P 154     -11.718  23.011  10.336  1.00  0.00      PRO  C
ATOM   2472  HB1 GLU P 154     -10.904  22.541  10.936  1.00  0.00      PRO   
ATOM   2473  HB2 GLU P 154     -11.280  23.210   9.332  1.00  0.00      PRO   
ATOM   2474  CG  GLU P 154     -12.169  24.293  10.994  1.00  0.00      PRO  C
ATOM   2475  HG1 GLU P 154     -11.289  24.925  11.213  1.00  0.00      PRO   
ATOM   2476  HG2 GLU P 154     -12.866  24.851  10.338  1.00  0.00      PRO   
ATOM   2477  CD  GLU P 154     -12.854  24.017  12.347  1.00  0.00      PRO  C
ATOM   2478  OE1 GLU P 154     -12.217  23.336  13.202  1.00  0.00      PRO  O
ATOM   2479  OE2 GLU P 154     -14.018  24.467  12.554  1.00  0.00      PRO  O
ATOM   2480  C   GLU P 154     -13.323  21.961   8.753  1.00  0.00      PRO  C
ATOM   2481  O   GLU P 154     -14.373  22.537   8.393  1.00  0.00      PRO  O
ATOM   2482  N   GLU P 155     -12.546  21.276   7.906  1.00  0.00      PRO  N
ATOM   2483  HN  GLU P 155     -11.709  20.802   8.164  1.00  0.00      PRO   
ATOM   2484  CA  GLU P 155     -12.877  21.167   6.490  1.00  0.00      PRO  C
ATOM   2485  HA  GLU P 155     -12.970  22.167   6.085  1.00  0.00      PRO   
ATOM   2486  CB  GLU P 155     -11.775  20.401   5.751  1.00  0.00      PRO  C
ATOM   2487  HB1 GLU P 155     -11.462  19.541   6.387  1.00  0.00      PRO   
ATOM   2488  HB2 GLU P 155     -12.185  19.956   4.818  1.00  0.00      PRO   
ATOM   2489  CG  GLU P 155     -10.580  21.236   5.438  1.00  0.00      PRO  C
ATOM   2490  HG1 GLU P 155     -10.216  21.722   6.362  1.00  0.00      PRO   
ATOM   2491  HG2 GLU P 155      -9.766  20.620   5.006  1.00  0.00      PRO   
ATOM   2492  CD  GLU P 155     -10.929  22.368   4.462  1.00  0.00      PRO  C
ATOM   2493  OE1 GLU P 155     -11.488  22.101   3.371  1.00  0.00      PRO  O
ATOM   2494  OE2 GLU P 155     -10.640  23.521   4.801  1.00  0.00      PRO  O
ATOM   2495  C   GLU P 155     -14.214  20.476   6.298  1.00  0.00      PRO  C
ATOM   2496  O   GLU P 155     -15.026  20.871   5.446  1.00  0.00      PRO  O
ATOM   2497  N   LEU P 156     -14.442  19.417   7.072  1.00  0.00      PRO  N
ATOM   2498  HN  LEU P 156     -13.812  19.036   7.745  1.00  0.00      PRO   
ATOM   2499  CA  LEU P 156     -15.697  18.717   6.973  1.00  0.00      PRO  C
ATOM   2500  HA  LEU P 156     -15.853  18.474   5.930  1.00  0.00      PRO   
ATOM   2501  CB  LEU P 156     -15.655  17.423   7.815  1.00  0.00      PRO  C
ATOM   2502  HB1 LEU P 156     -15.247  17.695   8.816  1.00  0.00      PRO   
ATOM   2503  HB2 LEU P 156     -16.695  17.072   7.992  1.00  0.00      PRO   
ATOM   2504  CG  LEU P 156     -14.780  16.308   7.181  1.00  0.00      PRO  C
ATOM   2505  HG  LEU P 156     -13.768  16.724   6.957  1.00  0.00      PRO   
ATOM   2506  CD1 LEU P 156     -14.652  15.112   8.188  1.00  0.00      PRO  C
ATOM   2507 HD11 LEU P 156     -14.069  14.281   7.736  1.00  0.00      PRO   
ATOM   2508 HD12 LEU P 156     -14.135  15.435   9.117  1.00  0.00      PRO   
ATOM   2509 HD13 LEU P 156     -15.655  14.721   8.463  1.00  0.00      PRO   
ATOM   2510  CD2 LEU P 156     -15.405  15.819   5.845  1.00  0.00      PRO  C
ATOM   2511 HD21 LEU P 156     -14.767  15.034   5.384  1.00  0.00      PRO   
ATOM   2512 HD22 LEU P 156     -16.414  15.385   5.999  1.00  0.00      PRO   
ATOM   2513 HD23 LEU P 156     -15.493  16.661   5.125  1.00  0.00      PRO   
ATOM   2514  C   LEU P 156     -16.860  19.669   7.415  1.00  0.00      PRO  C
ATOM   2515  O   LEU P 156     -17.979  19.557   6.915  1.00  0.00      PRO  O
ATOM   2516  N   ARG P 157     -16.603  20.590   8.335  1.00  0.00      PRO  N
ATOM   2517  HN  ARG P 157     -15.711  20.689   8.772  1.00  0.00      PRO   
ATOM   2518  CA  ARG P 157     -17.660  21.535   8.761  1.00  0.00      PRO  C
ATOM   2519  HA  ARG P 157     -18.568  20.987   8.981  1.00  0.00      PRO   
ATOM   2520  CB  ARG P 157     -17.207  22.430   9.924  1.00  0.00      PRO  C
ATOM   2521  HB1 ARG P 157     -16.255  22.913   9.598  1.00  0.00      PRO   
ATOM   2522  HB2 ARG P 157     -17.937  23.258  10.063  1.00  0.00      PRO   
ATOM   2523  CG  ARG P 157     -16.953  21.710  11.229  1.00  0.00      PRO  C
ATOM   2524  HG1 ARG P 157     -17.760  20.961  11.382  1.00  0.00      PRO   
ATOM   2525  HG2 ARG P 157     -16.012  21.121  11.140  1.00  0.00      PRO   
ATOM   2526  CD  ARG P 157     -16.806  22.643  12.442  1.00  0.00      PRO  C
ATOM   2527  HD1 ARG P 157     -15.904  23.282  12.310  1.00  0.00      PRO   
ATOM   2528  HD2 ARG P 157     -17.697  23.303  12.561  1.00  0.00      PRO   
ATOM   2529  NE  ARG P 157     -16.681  21.843  13.660  1.00  0.00      PRO  N
ATOM   2530  HE  ARG P 157     -15.746  21.832  14.031  1.00  0.00      PRO   
ATOM   2531  CZ  ARG P 157     -17.687  21.179  14.253  1.00  0.00      PRO  C
ATOM   2532  NH1 ARG P 157     -18.941  21.207  13.784  1.00  0.00      PRO  N
ATOM   2533 HH11 ARG P 157     -19.667  20.728  14.257  1.00  0.00      PRO   
ATOM   2534 HH12 ARG P 157     -19.117  21.840  13.027  1.00  0.00      PRO   
ATOM   2535  NH2 ARG P 157     -17.423  20.430  15.322  1.00  0.00      PRO  N
ATOM   2536 HH21 ARG P 157     -18.134  19.867  15.718  1.00  0.00      PRO   
ATOM   2537 HH22 ARG P 157     -16.468  20.304  15.556  1.00  0.00      PRO   
ATOM   2538  C   ARG P 157     -17.984  22.466   7.586  1.00  0.00      PRO  C
ATOM   2539  O   ARG P 157     -19.106  22.959   7.448  1.00  0.00      PRO  O
ATOM   2540  N   LYS P 158     -16.988  22.722   6.756  1.00  0.00      PRO  N
ATOM   2541  HN  LYS P 158     -16.062  22.359   6.842  1.00  0.00      PRO   
ATOM   2542  CA  LYS P 158     -17.206  23.595   5.612  1.00  0.00      PRO  C
ATOM   2543  HA  LYS P 158     -17.664  24.491   6.014  1.00  0.00      PRO   
ATOM   2544  CB  LYS P 158     -15.871  23.978   4.963  1.00  0.00      PRO  C
ATOM   2545  HB1 LYS P 158     -15.311  23.032   4.782  1.00  0.00      PRO   
ATOM   2546  HB2 LYS P 158     -16.069  24.420   3.961  1.00  0.00      PRO   
ATOM   2547  CG  LYS P 158     -14.986  24.921   5.793  1.00  0.00      PRO  C
ATOM   2548  HG1 LYS P 158     -15.553  25.854   6.011  1.00  0.00      PRO   
ATOM   2549  HG2 LYS P 158     -14.757  24.435   6.770  1.00  0.00      PRO   
ATOM   2550  CD  LYS P 158     -13.732  25.201   4.951  1.00  0.00      PRO  C
ATOM   2551  HD1 LYS P 158     -13.329  24.229   4.585  1.00  0.00      PRO   
ATOM   2552  HD2 LYS P 158     -14.039  25.792   4.058  1.00  0.00      PRO   
ATOM   2553  CE  LYS P 158     -12.652  25.941   5.673  1.00  0.00      PRO  C
ATOM   2554  HE1 LYS P 158     -13.062  26.857   6.153  1.00  0.00      PRO   
ATOM   2555  HE2 LYS P 158     -12.201  25.301   6.464  1.00  0.00      PRO   
ATOM   2556  NZ  LYS P 158     -11.592  26.326   4.663  1.00  0.00      PRO  N
ATOM   2557  HZ1 LYS P 158     -10.823  26.846   5.133  1.00  0.00      PRO   
ATOM   2558  HZ2 LYS P 158     -11.207  25.468   4.219  1.00  0.00      PRO   
ATOM   2559  HZ3 LYS P 158     -12.017  26.929   3.930  1.00  0.00      PRO   
ATOM   2560  C   LYS P 158     -18.158  23.032   4.549  1.00  0.00      PRO  C
ATOM   2561  O   LYS P 158     -18.639  23.774   3.687  1.00  0.00      PRO  O
ATOM   2562  N   THR P 159     -18.430  21.734   4.581  1.00  0.00      PRO  N
ATOM   2563  HN  THR P 159     -18.059  21.053   5.212  1.00  0.00      PRO   
ATOM   2564  CA  THR P 159     -19.369  21.196   3.604  1.00  0.00      PRO  C
ATOM   2565  HA  THR P 159     -19.211  21.749   2.688  1.00  0.00      PRO   
ATOM   2566  CB  THR P 159     -19.184  19.685   3.457  1.00  0.00      PRO  C
ATOM   2567  HB  THR P 159     -19.960  19.346   2.728  1.00  0.00      PRO   
ATOM   2568  OG1 THR P 159     -19.448  19.062   4.717  1.00  0.00      PRO  O
ATOM   2569  HG1 THR P 159     -19.306  18.120   4.573  1.00  0.00      PRO   
ATOM   2570  CG2 THR P 159     -17.747  19.359   3.005  1.00  0.00      PRO  C
ATOM   2571 HG21 THR P 159     -17.637  18.275   2.787  1.00  0.00      PRO   
ATOM   2572 HG22 THR P 159     -17.495  19.921   2.080  1.00  0.00      PRO   
ATOM   2573 HG23 THR P 159     -17.009  19.632   3.789  1.00  0.00      PRO   
ATOM   2574  C   THR P 159     -20.831  21.498   4.058  1.00  0.00      PRO  C
ATOM   2575  O   THR P 159     -21.807  21.124   3.386  1.00  0.00      PRO  O
ATOM   2576  N   LYS P 160     -20.967  22.157   5.205  1.00  0.00      PRO  N
ATOM   2577  HN  LYS P 160     -20.170  22.434   5.741  1.00  0.00      PRO   
ATOM   2578  CA  LYS P 160     -22.266  22.533   5.779  1.00  0.00      PRO  C
ATOM   2579  HA  LYS P 160     -22.051  22.793   6.808  1.00  0.00      PRO   
ATOM   2580  CB  LYS P 160     -22.869  23.750   5.064  1.00  0.00      PRO  C
ATOM   2581  HB1 LYS P 160     -23.114  23.431   4.024  1.00  0.00      PRO   
ATOM   2582  HB2 LYS P 160     -23.837  24.010   5.547  1.00  0.00      PRO   
ATOM   2583  CG  LYS P 160     -21.950  24.955   5.012  1.00  0.00      PRO  C
ATOM   2584  HG1 LYS P 160     -21.151  24.772   4.257  1.00  0.00      PRO   
ATOM   2585  HG2 LYS P 160     -22.533  25.841   4.670  1.00  0.00      PRO   
ATOM   2586  CD  LYS P 160     -21.288  25.258   6.357  1.00  0.00      PRO  C
ATOM   2587  HD1 LYS P 160     -20.750  24.344   6.698  1.00  0.00      PRO   
ATOM   2588  HD2 LYS P 160     -20.523  26.053   6.196  1.00  0.00      PRO   
ATOM   2589  CE  LYS P 160     -22.272  25.713   7.441  1.00  0.00      PRO  C
ATOM   2590  HE1 LYS P 160     -22.617  26.752   7.243  1.00  0.00      PRO   
ATOM   2591  HE2 LYS P 160     -23.162  25.046   7.467  1.00  0.00      PRO   
ATOM   2592  NZ  LYS P 160     -21.613  25.679   8.778  1.00  0.00      PRO  N
ATOM   2593  HZ1 LYS P 160     -22.282  25.989   9.511  1.00  0.00      PRO   
ATOM   2594  HZ2 LYS P 160     -21.298  24.709   8.984  1.00  0.00      PRO   
ATOM   2595  HZ3 LYS P 160     -20.788  26.313   8.772  1.00  0.00      PRO   
ATOM   2596  C   LYS P 160     -23.317  21.454   5.798  1.00  0.00      PRO  C
ATOM   2597  O   LYS P 160     -24.498  21.726   5.544  1.00  0.00      PRO  O
ATOM   2598  N   ALA P 161     -22.898  20.221   6.069  1.00  0.00      PRO  N
ATOM   2599  HN  ALA P 161     -21.939  19.979   6.211  1.00  0.00      PRO   
ATOM   2600  CA  ALA P 161     -23.832  19.132   6.176  1.00  0.00      PRO  C
ATOM   2601  HA  ALA P 161     -23.294  18.214   6.385  1.00  0.00      PRO   
ATOM   2602  CB  ALA P 161     -24.812  19.380   7.366  1.00  0.00      PRO  C
ATOM   2603  HB1 ALA P 161     -24.232  19.512   8.305  1.00  0.00      PRO   
ATOM   2604  HB2 ALA P 161     -25.413  20.302   7.203  1.00  0.00      PRO   
ATOM   2605  HB3 ALA P 161     -25.507  18.524   7.509  1.00  0.00      PRO   
ATOM   2606  C   ALA P 161     -24.619  18.885   4.911  1.00  0.00      PRO  C
ATOM   2607  O   ALA P 161     -25.735  18.370   4.983  1.00  0.00      PRO  O
ATOM   2608  N   SER P 162     -24.071  19.276   3.766  1.00  0.00      PRO  N
ATOM   2609  HN  SER P 162     -23.205  19.769   3.680  1.00  0.00      PRO   
ATOM   2610  CA  SER P 162     -24.735  18.994   2.480  1.00  0.00      PRO  C
ATOM   2611  HA  SER P 162     -25.771  18.763   2.694  1.00  0.00      PRO   
ATOM   2612  CB  SER P 162     -24.547  20.169   1.518  1.00  0.00      PRO  C
ATOM   2613  HB1 SER P 162     -25.108  19.943   0.582  1.00  0.00      PRO   
ATOM   2614  HB2 SER P 162     -24.988  21.096   1.948  1.00  0.00      PRO   
ATOM   2615  OG  SER P 162     -23.160  20.324   1.218  1.00  0.00      PRO  O
ATOM   2616  HG1 SER P 162     -23.099  20.911   0.454  1.00  0.00      PRO   
ATOM   2617  C   SER P 162     -24.094  17.718   1.875  1.00  0.00      PRO  C
ATOM   2618  O   SER P 162     -22.982  17.364   2.237  1.00  0.00      PRO  O
ATOM   2619  N   PRO P 163     -24.782  17.018   0.950  1.00  0.00      PRO  N
ATOM   2620  CD  PRO P 163     -26.144  17.214   0.428  1.00  0.00      PRO  C
ATOM   2621  HD1 PRO P 163     -26.196  18.013  -0.347  1.00  0.00      PRO   
ATOM   2622  HD2 PRO P 163     -26.883  17.441   1.231  1.00  0.00      PRO   
ATOM   2623  CA  PRO P 163     -24.187  15.810   0.367  1.00  0.00      PRO  C
ATOM   2624  HA  PRO P 163     -24.182  14.996   1.082  1.00  0.00      PRO   
ATOM   2625  CB  PRO P 163     -25.116  15.494  -0.802  1.00  0.00      PRO  C
ATOM   2626  HB1 PRO P 163     -25.118  14.420  -1.094  1.00  0.00      PRO   
ATOM   2627  HB2 PRO P 163     -24.941  16.130  -1.698  1.00  0.00      PRO   
ATOM   2628  CG  PRO P 163     -26.456  15.843  -0.205  1.00  0.00      PRO  C
ATOM   2629  HG1 PRO P 163     -26.795  15.092   0.535  1.00  0.00      PRO   
ATOM   2630  HG2 PRO P 163     -27.265  15.964  -0.962  1.00  0.00      PRO   
ATOM   2631  C   PRO P 163     -22.773  16.079  -0.085  1.00  0.00      PRO  C
ATOM   2632  O   PRO P 163     -22.528  17.061  -0.772  1.00  0.00      PRO  O
ATOM   2633  N   CYS P 164     -21.855  15.179   0.283  1.00  0.00      PRO  N
ATOM   2634  HN  CYS P 164     -22.099  14.355   0.789  1.00  0.00      PRO   
ATOM   2635  CA  CYS P 164     -20.432  15.313  -0.017  1.00  0.00      PRO  C
ATOM   2636  HA  CYS P 164     -20.357  16.000  -0.852  1.00  0.00      PRO   
ATOM   2637  CB  CYS P 164     -19.704  15.803   1.278  1.00  0.00      PRO  C
ATOM   2638  HB1 CYS P 164     -19.875  16.900   1.358  1.00  0.00      PRO   
ATOM   2639  HB2 CYS P 164     -20.183  15.350   2.174  1.00  0.00      PRO   
ATOM   2640  SG  CYS P 164     -17.879  15.562   1.414  1.00  0.00      PRO  S
ATOM   2641  HG1 CYS P 164     -17.718  16.169   2.590  1.00  0.00      PRO   
ATOM   2642  C   CYS P 164     -19.829  13.973  -0.460  1.00  0.00      PRO  C
ATOM   2643  O   CYS P 164     -20.141  12.916   0.077  1.00  0.00      PRO  O
ATOM   2644  N   ASP P 165     -18.993  14.007  -1.465  1.00  0.00      PRO  N
ATOM   2645  HN  ASP P 165     -18.773  14.794  -2.036  1.00  0.00      PRO   
ATOM   2646  CA  ASP P 165     -18.261  12.797  -1.854  1.00  0.00      PRO  C
ATOM   2647  HA  ASP P 165     -18.669  11.890  -1.423  1.00  0.00      PRO   
ATOM   2648  CB  ASP P 165     -18.036  12.831  -3.347  1.00  0.00      PRO  C
ATOM   2649  HB1 ASP P 165     -18.948  12.467  -3.862  1.00  0.00      PRO   
ATOM   2650  HB2 ASP P 165     -17.832  13.865  -3.688  1.00  0.00      PRO   
ATOM   2651  CG  ASP P 165     -16.890  11.947  -3.786  1.00  0.00      PRO  C
ATOM   2652  OD1 ASP P 165     -16.484  12.182  -4.926  1.00  0.00      PRO  O
ATOM   2653  OD2 ASP P 165     -16.400  11.041  -3.043  1.00  0.00      PRO  O
ATOM   2654  C   ASP P 165     -16.955  13.143  -1.035  1.00  0.00      PRO  C
ATOM   2655  O   ASP P 165     -16.269  14.143  -1.312  1.00  0.00      PRO  O
ATOM   2656  N   PRO P 166     -16.618  12.329  -0.009  1.00  0.00      PRO  N
ATOM   2657  CD  PRO P 166     -17.326  11.100   0.408  1.00  0.00      PRO  C
ATOM   2658  HD1 PRO P 166     -17.349  10.333  -0.399  1.00  0.00      PRO   
ATOM   2659  HD2 PRO P 166     -18.369  11.306   0.740  1.00  0.00      PRO   
ATOM   2660  CA  PRO P 166     -15.431  12.603   0.832  1.00  0.00      PRO  C
ATOM   2661  HA  PRO P 166     -15.431  13.657   1.084  1.00  0.00      PRO   
ATOM   2662  CB  PRO P 166     -15.757  11.836   2.132  1.00  0.00      PRO  C
ATOM   2663  HB1 PRO P 166     -16.451  12.397   2.796  1.00  0.00      PRO   
ATOM   2664  HB2 PRO P 166     -14.843  11.546   2.698  1.00  0.00      PRO   
ATOM   2665  CG  PRO P 166     -16.455  10.575   1.636  1.00  0.00      PRO  C
ATOM   2666  HG1 PRO P 166     -17.068  10.119   2.437  1.00  0.00      PRO   
ATOM   2667  HG2 PRO P 166     -15.737   9.804   1.274  1.00  0.00      PRO   
ATOM   2668  C   PRO P 166     -14.068  12.232   0.216  1.00  0.00      PRO  C
ATOM   2669  O   PRO P 166     -13.019  12.406   0.819  1.00  0.00      PRO  O
ATOM   2670  N   THR P 167     -14.082  11.721  -0.993  1.00  0.00      PRO  N
ATOM   2671  HN  THR P 167     -14.900  11.574  -1.548  1.00  0.00      PRO   
ATOM   2672  CA  THR P 167     -12.844  11.317  -1.636  1.00  0.00      PRO  C
ATOM   2673  HA  THR P 167     -12.541  10.433  -1.091  1.00  0.00      PRO   
ATOM   2674  CB  THR P 167     -13.088  11.065  -3.111  1.00  0.00      PRO  C
ATOM   2675  HB  THR P 167     -13.423  12.041  -3.541  1.00  0.00      PRO   
ATOM   2676  OG1 THR P 167     -14.150  10.126  -3.251  1.00  0.00      PRO  O
ATOM   2677  HG1 THR P 167     -14.254   9.995  -4.199  1.00  0.00      PRO   
ATOM   2678  CG2 THR P 167     -11.837  10.532  -3.777  1.00  0.00      PRO  C
ATOM   2679 HG21 THR P 167     -11.977  10.455  -4.876  1.00  0.00      PRO   
ATOM   2680 HG22 THR P 167     -10.980  11.213  -3.589  1.00  0.00      PRO   
ATOM   2681 HG23 THR P 167     -11.575   9.525  -3.387  1.00  0.00      PRO   
ATOM   2682  C   THR P 167     -11.682  12.322  -1.523  1.00  0.00      PRO  C
ATOM   2683  O   THR P 167     -10.566  11.973  -1.073  1.00  0.00      PRO  O
ATOM   2684  N   PHE P 168     -11.928  13.565  -1.924  1.00  0.00      PRO  N
ATOM   2685  HN  PHE P 168     -12.817  13.872  -2.260  1.00  0.00      PRO   
ATOM   2686  CA  PHE P 168     -10.896  14.601  -1.904  1.00  0.00      PRO  C
ATOM   2687  HA  PHE P 168     -10.061  14.162  -2.436  1.00  0.00      PRO   
ATOM   2688  CB  PHE P 168     -11.454  15.845  -2.594  1.00  0.00      PRO  C
ATOM   2689  HB1 PHE P 168     -11.641  15.614  -3.666  1.00  0.00      PRO   
ATOM   2690  HB2 PHE P 168     -12.426  16.148  -2.150  1.00  0.00      PRO   
ATOM   2691  CG  PHE P 168     -10.523  17.009  -2.579  1.00  0.00      PRO  C
ATOM   2692  CD1 PHE P 168      -9.338  16.973  -3.333  1.00  0.00      PRO  C
ATOM   2693  HD1 PHE P 168      -9.144  16.132  -3.986  1.00  0.00      PRO   
ATOM   2694  CE1 PHE P 168      -8.407  18.001  -3.246  1.00  0.00      PRO  C
ATOM   2695  HE1 PHE P 168      -7.504  17.965  -3.839  1.00  0.00      PRO   
ATOM   2696  CZ  PHE P 168      -8.646  19.089  -2.394  1.00  0.00      PRO  C
ATOM   2697  HZ  PHE P 168      -7.926  19.891  -2.320  1.00  0.00      PRO   
ATOM   2698  CD2 PHE P 168     -10.769  18.087  -1.738  1.00  0.00      PRO  C
ATOM   2699  HD2 PHE P 168     -11.670  18.110  -1.140  1.00  0.00      PRO   
ATOM   2700  CE2 PHE P 168      -9.850  19.139  -1.630  1.00  0.00      PRO  C
ATOM   2701  HE2 PHE P 168     -10.060  19.972  -0.974  1.00  0.00      PRO   
ATOM   2702  C   PHE P 168     -10.390  14.987  -0.514  1.00  0.00      PRO  C
ATOM   2703  O   PHE P 168      -9.189  15.002  -0.245  1.00  0.00      PRO  O
ATOM   2704  N   ILE P 169     -11.310  15.352   0.360  1.00  0.00      PRO  N
ATOM   2705  HN  ILE P 169     -12.291  15.406   0.181  1.00  0.00      PRO   
ATOM   2706  CA  ILE P 169     -10.931  15.722   1.716  1.00  0.00      PRO  C
ATOM   2707  HA  ILE P 169     -10.221  16.535   1.624  1.00  0.00      PRO   
ATOM   2708  CB  ILE P 169     -12.158  16.118   2.529  1.00  0.00      PRO  C
ATOM   2709  HB  ILE P 169     -12.910  15.318   2.307  1.00  0.00      PRO   
ATOM   2710  CG2 ILE P 169     -11.755  16.342   3.951  1.00  0.00      PRO  C
ATOM   2711 HG21 ILE P 169     -12.650  16.477   4.594  1.00  0.00      PRO   
ATOM   2712 HG22 ILE P 169     -11.188  15.471   4.344  1.00  0.00      PRO   
ATOM   2713 HG23 ILE P 169     -11.119  17.247   4.046  1.00  0.00      PRO   
ATOM   2714  CG1 ILE P 169     -12.716  17.432   1.983  1.00  0.00      PRO  C
ATOM   2715 HG11 ILE P 169     -11.974  18.247   2.133  1.00  0.00      PRO   
ATOM   2716 HG12 ILE P 169     -12.874  17.329   0.886  1.00  0.00      PRO   
ATOM   2717  CD  ILE P 169     -14.034  17.868   2.594  1.00  0.00      PRO  C
ATOM   2718  HD1 ILE P 169     -14.398  18.797   2.103  1.00  0.00      PRO   
ATOM   2719  HD2 ILE P 169     -14.807  17.080   2.463  1.00  0.00      PRO   
ATOM   2720  HD3 ILE P 169     -13.921  18.075   3.679  1.00  0.00      PRO   
ATOM   2721  C   ILE P 169     -10.195  14.566   2.420  1.00  0.00      PRO  C
ATOM   2722  O   ILE P 169      -9.204  14.811   3.073  1.00  0.00      PRO  O
ATOM   2723  N   LEU P 170     -10.652  13.318   2.266  1.00  0.00      PRO  N
ATOM   2724  HN  LEU P 170     -11.447  13.049   1.727  1.00  0.00      PRO   
ATOM   2725  CA  LEU P 170      -9.950  12.184   2.933  1.00  0.00      PRO  C
ATOM   2726  HA  LEU P 170      -9.786  12.479   3.961  1.00  0.00      PRO   
ATOM   2727  CB  LEU P 170     -10.772  10.880   2.907  1.00  0.00      PRO  C
ATOM   2728  HB1 LEU P 170     -10.920  10.605   1.837  1.00  0.00      PRO   
ATOM   2729  HB2 LEU P 170     -10.166  10.061   3.354  1.00  0.00      PRO   
ATOM   2730  CG  LEU P 170     -12.128  11.077   3.615  1.00  0.00      PRO  C
ATOM   2731  HG  LEU P 170     -12.668  11.944   3.162  1.00  0.00      PRO   
ATOM   2732  CD1 LEU P 170     -12.959   9.785   3.444  1.00  0.00      PRO  C
ATOM   2733 HD11 LEU P 170     -13.927   9.870   3.983  1.00  0.00      PRO   
ATOM   2734 HD12 LEU P 170     -13.173   9.596   2.371  1.00  0.00      PRO   
ATOM   2735 HD13 LEU P 170     -12.411   8.909   3.853  1.00  0.00      PRO   
ATOM   2736  CD2 LEU P 170     -11.926  11.376   5.152  1.00  0.00      PRO  C
ATOM   2737 HD21 LEU P 170     -12.909  11.534   5.647  1.00  0.00      PRO   
ATOM   2738 HD22 LEU P 170     -11.420  10.537   5.669  1.00  0.00      PRO   
ATOM   2739 HD23 LEU P 170     -11.315  12.293   5.292  1.00  0.00      PRO   
ATOM   2740  C   LEU P 170      -8.591  11.940   2.303  1.00  0.00      PRO  C
ATOM   2741  O   LEU P 170      -7.739  11.252   2.867  1.00  0.00      PRO  O
ATOM   2742  N   GLY P 171      -8.391  12.494   1.116  1.00  0.00      PRO  N
ATOM   2743  HN  GLY P 171      -9.086  13.009   0.617  1.00  0.00      PRO   
ATOM   2744  CA  GLY P 171      -7.101  12.378   0.457  1.00  0.00      PRO  C
ATOM   2745  HA1 GLY P 171      -7.237  12.578  -0.597  1.00  0.00      PRO   
ATOM   2746  HA2 GLY P 171      -6.689  11.401   0.675  1.00  0.00      PRO   
ATOM   2747  C   GLY P 171      -6.141  13.432   1.020  1.00  0.00      PRO  C
ATOM   2748  O   GLY P 171      -4.971  13.121   1.322  1.00  0.00      PRO  O
ATOM   2749  N   CYS P 172      -6.605  14.680   1.189  1.00  0.00      PRO  N
ATOM   2750  HN  CYS P 172      -7.543  14.976   1.018  1.00  0.00      PRO   
ATOM   2751  CA  CYS P 172      -5.704  15.734   1.661  1.00  0.00      PRO  C
ATOM   2752  HA  CYS P 172      -4.913  15.782   0.922  1.00  0.00      PRO   
ATOM   2753  CB  CYS P 172      -6.420  17.107   1.769  1.00  0.00      PRO  C
ATOM   2754  HB1 CYS P 172      -7.223  17.001   2.534  1.00  0.00      PRO   
ATOM   2755  HB2 CYS P 172      -5.715  17.869   2.167  1.00  0.00      PRO   
ATOM   2756  SG  CYS P 172      -7.191  17.701   0.242  1.00  0.00      PRO  S
ATOM   2757  HG1 CYS P 172      -7.731  18.811   0.750  1.00  0.00      PRO   
ATOM   2758  C   CYS P 172      -5.068  15.450   2.996  1.00  0.00      PRO  C
ATOM   2759  O   CYS P 172      -3.856  15.725   3.203  1.00  0.00      PRO  O
ATOM   2760  N   ALA P 173      -5.862  14.914   3.920  1.00  0.00      PRO  N
ATOM   2761  HN  ALA P 173      -6.821  14.675   3.765  1.00  0.00      PRO   
ATOM   2762  CA  ALA P 173      -5.354  14.635   5.268  1.00  0.00      PRO  C
ATOM   2763  HA  ALA P 173      -5.101  15.573   5.748  1.00  0.00      PRO   
ATOM   2764  CB  ALA P 173      -6.462  14.059   6.149  1.00  0.00      PRO  C
ATOM   2765  HB1 ALA P 173      -7.342  14.736   6.131  1.00  0.00      PRO   
ATOM   2766  HB2 ALA P 173      -6.789  13.063   5.779  1.00  0.00      PRO   
ATOM   2767  HB3 ALA P 173      -6.132  13.953   7.204  1.00  0.00      PRO   
ATOM   2768  C   ALA P 173      -4.097  13.775   5.312  1.00  0.00      PRO  C
ATOM   2769  O   ALA P 173      -3.080  14.226   5.835  1.00  0.00      PRO  O
ATOM   2770  N   PRO P 174      -4.109  12.533   4.769  1.00  0.00      PRO  N
ATOM   2771  CD  PRO P 174      -5.259  11.773   4.272  1.00  0.00      PRO  C
ATOM   2772  HD1 PRO P 174      -5.499  12.049   3.220  1.00  0.00      PRO   
ATOM   2773  HD2 PRO P 174      -6.160  11.944   4.905  1.00  0.00      PRO   
ATOM   2774  CA  PRO P 174      -2.917  11.674   4.785  1.00  0.00      PRO  C
ATOM   2775  HA  PRO P 174      -2.639  11.449   5.808  1.00  0.00      PRO   
ATOM   2776  CB  PRO P 174      -3.334  10.363   4.107  1.00  0.00      PRO  C
ATOM   2777  HB1 PRO P 174      -2.861   9.470   4.573  1.00  0.00      PRO   
ATOM   2778  HB2 PRO P 174      -3.141  10.367   3.011  1.00  0.00      PRO   
ATOM   2779  CG  PRO P 174      -4.839  10.309   4.345  1.00  0.00      PRO  C
ATOM   2780  HG1 PRO P 174      -5.070   9.842   5.323  1.00  0.00      PRO   
ATOM   2781  HG2 PRO P 174      -5.376   9.733   3.557  1.00  0.00      PRO   
ATOM   2782  C   PRO P 174      -1.721  12.304   4.067  1.00  0.00      PRO  C
ATOM   2783  O   PRO P 174      -0.612  12.359   4.595  1.00  0.00      PRO  O
ATOM   2784  N   CYS P 175      -1.974  12.928   2.913  1.00  0.00      PRO  N
ATOM   2785  HN  CYS P 175      -2.882  12.948   2.498  1.00  0.00      PRO   
ATOM   2786  CA  CYS P 175      -0.945  13.634   2.162  1.00  0.00      PRO  C
ATOM   2787  HA  CYS P 175      -0.191  12.894   1.919  1.00  0.00      PRO   
ATOM   2788  CB  CYS P 175      -1.608  14.270   0.949  1.00  0.00      PRO  C
ATOM   2789  HB1 CYS P 175      -2.214  13.479   0.452  1.00  0.00      PRO   
ATOM   2790  HB2 CYS P 175      -2.330  15.049   1.278  1.00  0.00      PRO   
ATOM   2791  SG  CYS P 175      -0.330  14.902  -0.191  1.00  0.00      PRO  S
ATOM   2792  HG1 CYS P 175      -1.156  15.320  -1.152  1.00  0.00      PRO   
ATOM   2793  C   CYS P 175      -0.271  14.730   2.990  1.00  0.00      PRO  C
ATOM   2794  O   CYS P 175       0.944  14.825   3.031  1.00  0.00      PRO  O
ATOM   2795  N   ASN P 176      -1.063  15.582   3.616  1.00  0.00      PRO  N
ATOM   2796  HN  ASN P 176      -2.059  15.565   3.541  1.00  0.00      PRO   
ATOM   2797  CA  ASN P 176      -0.541  16.634   4.480  1.00  0.00      PRO  C
ATOM   2798  HA  ASN P 176       0.131  17.207   3.849  1.00  0.00      PRO   
ATOM   2799  CB  ASN P 176      -1.697  17.477   5.036  1.00  0.00      PRO  C
ATOM   2800  HB1 ASN P 176      -2.649  16.976   4.755  1.00  0.00      PRO   
ATOM   2801  HB2 ASN P 176      -1.652  17.510   6.143  1.00  0.00      PRO   
ATOM   2802  CG  ASN P 176      -1.721  18.881   4.470  1.00  0.00      PRO  C
ATOM   2803  OD1 ASN P 176      -0.782  19.300   3.818  1.00  0.00      PRO  O
ATOM   2804  ND2 ASN P 176      -2.806  19.611   4.729  1.00  0.00      PRO  N
ATOM   2805 HD21 ASN P 176      -2.838  20.533   4.352  1.00  0.00      PRO   
ATOM   2806 HD22 ASN P 176      -3.555  19.221   5.254  1.00  0.00      PRO   
ATOM   2807  C   ASN P 176       0.279  16.092   5.661  1.00  0.00      PRO  C
ATOM   2808  O   ASN P 176       1.195  16.746   6.110  1.00  0.00      PRO  O
ATOM   2809  N   VAL P 177      -0.065  14.921   6.212  1.00  0.00      PRO  N
ATOM   2810  HN  VAL P 177      -0.872  14.394   5.957  1.00  0.00      PRO   
ATOM   2811  CA  VAL P 177       0.754  14.305   7.273  1.00  0.00      PRO  C
ATOM   2812  HA  VAL P 177       0.904  15.049   8.044  1.00  0.00      PRO   
ATOM   2813  CB  VAL P 177       0.030  13.129   7.950  1.00  0.00      PRO  C
ATOM   2814  HB  VAL P 177      -0.255  12.402   7.151  1.00  0.00      PRO   
ATOM   2815  CG1 VAL P 177       0.942  12.427   8.959  1.00  0.00      PRO  C
ATOM   2816 HG11 VAL P 177       0.393  11.605   9.468  1.00  0.00      PRO   
ATOM   2817 HG12 VAL P 177       1.828  11.977   8.466  1.00  0.00      PRO   
ATOM   2818 HG13 VAL P 177       1.291  13.140   9.736  1.00  0.00      PRO   
ATOM   2819  CG2 VAL P 177      -1.185  13.627   8.743  1.00  0.00      PRO  C
ATOM   2820 HG21 VAL P 177      -1.685  12.783   9.265  1.00  0.00      PRO   
ATOM   2821 HG22 VAL P 177      -0.875  14.375   9.504  1.00  0.00      PRO   
ATOM   2822 HG23 VAL P 177      -1.935  14.099   8.074  1.00  0.00      PRO   
ATOM   2823  C   VAL P 177       2.132  13.918   6.733  1.00  0.00      PRO  C
ATOM   2824  O   VAL P 177       3.140  14.304   7.332  1.00  0.00      PRO  O
ATOM   2825  N   ILE P 178       2.203  13.330   5.532  1.00  0.00      PRO  N
ATOM   2826  HN  ILE P 178       1.404  13.025   5.017  1.00  0.00      PRO   
ATOM   2827  CA  ILE P 178       3.485  13.081   4.857  1.00  0.00      PRO  C
ATOM   2828  HA  ILE P 178       4.097  12.540   5.567  1.00  0.00      PRO   
ATOM   2829  CB  ILE P 178       3.315  12.196   3.600  1.00  0.00      PRO  C
ATOM   2830  HB  ILE P 178       2.619  12.775   2.942  1.00  0.00      PRO   
ATOM   2831  CG2 ILE P 178       4.691  11.915   2.970  1.00  0.00      PRO  C
ATOM   2832 HG21 ILE P 178       4.574  11.414   1.986  1.00  0.00      PRO   
ATOM   2833 HG22 ILE P 178       5.250  12.858   2.804  1.00  0.00      PRO   
ATOM   2834 HG23 ILE P 178       5.300  11.255   3.624  1.00  0.00      PRO   
ATOM   2835  CG1 ILE P 178       2.603  10.858   3.885  1.00  0.00      PRO  C
ATOM   2836 HG11 ILE P 178       1.564  11.050   4.233  1.00  0.00      PRO   
ATOM   2837 HG12 ILE P 178       2.530  10.280   2.935  1.00  0.00      PRO   
ATOM   2838  CD  ILE P 178       3.296   9.958   4.917  1.00  0.00      PRO  C
ATOM   2839  HD1 ILE P 178       2.751   8.995   5.017  1.00  0.00      PRO   
ATOM   2840  HD2 ILE P 178       4.339   9.736   4.605  1.00  0.00      PRO   
ATOM   2841  HD3 ILE P 178       3.322  10.444   5.915  1.00  0.00      PRO   
ATOM   2842  C   ILE P 178       4.228  14.388   4.537  1.00  0.00      PRO  C
ATOM   2843  O   ILE P 178       5.427  14.459   4.785  1.00  0.00      PRO  O
ATOM   2844  N   CYS P 179       3.552  15.462   4.113  1.00  0.00      PRO  N
ATOM   2845  HN  CYS P 179       2.566  15.466   3.960  1.00  0.00      PRO   
ATOM   2846  CA  CYS P 179       4.238  16.771   3.831  1.00  0.00      PRO  C
ATOM   2847  HA  CYS P 179       5.043  16.561   3.137  1.00  0.00      PRO   
ATOM   2848  CB  CYS P 179       3.281  17.844   3.292  1.00  0.00      PRO  C
ATOM   2849  HB1 CYS P 179       2.431  17.917   4.007  1.00  0.00      PRO   
ATOM   2850  HB2 CYS P 179       3.780  18.838   3.307  1.00  0.00      PRO   
ATOM   2851  SG  CYS P 179       2.600  17.498   1.650  1.00  0.00      PRO  S
ATOM   2852  HG1 CYS P 179       1.805  18.566   1.571  1.00  0.00      PRO   
ATOM   2853  C   CYS P 179       4.861  17.331   5.107  1.00  0.00      PRO  C
ATOM   2854  O   CYS P 179       6.023  17.757   5.115  1.00  0.00      PRO  O
ATOM   2855  N   SER P 180       4.103  17.292   6.192  1.00  0.00      PRO  N
ATOM   2856  HN  SER P 180       3.175  16.921   6.233  1.00  0.00      PRO   
ATOM   2857  CA  SER P 180       4.598  17.818   7.476  1.00  0.00      PRO  C
ATOM   2858  HA  SER P 180       4.927  18.827   7.264  1.00  0.00      PRO   
ATOM   2859  CB  SER P 180       3.474  17.811   8.525  1.00  0.00      PRO  C
ATOM   2860  HB1 SER P 180       2.734  18.595   8.244  1.00  0.00      PRO   
ATOM   2861  HB2 SER P 180       2.937  16.835   8.511  1.00  0.00      PRO   
ATOM   2862  OG  SER P 180       4.063  18.107   9.775  1.00  0.00      PRO  O
ATOM   2863  HG1 SER P 180       3.346  18.322  10.383  1.00  0.00      PRO   
ATOM   2864  C   SER P 180       5.800  17.052   8.003  1.00  0.00      PRO  C
ATOM   2865  O   SER P 180       6.775  17.627   8.502  1.00  0.00      PRO  O
ATOM   2866  N   ILE P 181       5.752  15.729   7.864  1.00  0.00      PRO  N
ATOM   2867  HN  ILE P 181       4.989  15.230   7.461  1.00  0.00      PRO   
ATOM   2868  CA  ILE P 181       6.850  14.884   8.308  1.00  0.00      PRO  C
ATOM   2869  HA  ILE P 181       7.141  15.235   9.289  1.00  0.00      PRO   
ATOM   2870  CB  ILE P 181       6.395  13.400   8.347  1.00  0.00      PRO  C
ATOM   2871  HB  ILE P 181       5.849  13.250   7.381  1.00  0.00      PRO   
ATOM   2872  CG2 ILE P 181       7.580  12.429   8.531  1.00  0.00      PRO  C
ATOM   2873 HG21 ILE P 181       7.248  11.378   8.399  1.00  0.00      PRO   
ATOM   2874 HG22 ILE P 181       8.376  12.627   7.782  1.00  0.00      PRO   
ATOM   2875 HG23 ILE P 181       8.022  12.528   9.545  1.00  0.00      PRO   
ATOM   2876  CG1 ILE P 181       5.368  13.185   9.484  1.00  0.00      PRO  C
ATOM   2877 HG11 ILE P 181       5.880  13.247  10.470  1.00  0.00      PRO   
ATOM   2878 HG12 ILE P 181       4.616  14.007   9.452  1.00  0.00      PRO   
ATOM   2879  CD  ILE P 181       4.616  11.851   9.397  1.00  0.00      PRO  C
ATOM   2880  HD1 ILE P 181       3.856  11.783  10.206  1.00  0.00      PRO   
ATOM   2881  HD2 ILE P 181       4.094  11.757   8.420  1.00  0.00      PRO   
ATOM   2882  HD3 ILE P 181       5.312  10.993   9.508  1.00  0.00      PRO   
ATOM   2883  C   ILE P 181       8.064  15.078   7.386  1.00  0.00      PRO  C
ATOM   2884  O   ILE P 181       9.202  15.150   7.843  1.00  0.00      PRO  O
ATOM   2885  N   ILE P 182       7.841  15.113   6.075  1.00  0.00      PRO  N
ATOM   2886  HN  ILE P 182       6.957  15.029   5.622  1.00  0.00      PRO   
ATOM   2887  CA  ILE P 182       8.967  15.290   5.163  1.00  0.00      PRO  C
ATOM   2888  HA  ILE P 182       9.753  14.681   5.591  1.00  0.00      PRO   
ATOM   2889  CB  ILE P 182       8.620  14.805   3.763  1.00  0.00      PRO  C
ATOM   2890  HB  ILE P 182       7.639  15.292   3.534  1.00  0.00      PRO   
ATOM   2891  CG2 ILE P 182       9.790  15.088   2.819  1.00  0.00      PRO  C
ATOM   2892 HG21 ILE P 182       9.501  14.887   1.767  1.00  0.00      PRO   
ATOM   2893 HG22 ILE P 182      10.103  16.151   2.884  1.00  0.00      PRO   
ATOM   2894 HG23 ILE P 182      10.664  14.449   3.067  1.00  0.00      PRO   
ATOM   2895  CG1 ILE P 182       8.384  13.271   3.829  1.00  0.00      PRO  C
ATOM   2896 HG11 ILE P 182       9.270  12.772   4.280  1.00  0.00      PRO   
ATOM   2897 HG12 ILE P 182       7.516  13.067   4.497  1.00  0.00      PRO   
ATOM   2898  CD  ILE P 182       8.091  12.591   2.488  1.00  0.00      PRO  C
ATOM   2899  HD1 ILE P 182       7.880  11.510   2.641  1.00  0.00      PRO   
ATOM   2900  HD2 ILE P 182       7.206  13.053   1.999  1.00  0.00      PRO   
ATOM   2901  HD3 ILE P 182       8.958  12.677   1.800  1.00  0.00      PRO   
ATOM   2902  C   ILE P 182       9.537  16.751   5.044  1.00  0.00      PRO  C
ATOM   2903  O   ILE P 182      10.770  16.925   5.082  1.00  0.00      PRO  O
ATOM   2904  N   PHE P 183       8.677  17.771   4.902  1.00  0.00      PRO  N
ATOM   2905  HN  PHE P 183       7.681  17.700   4.881  1.00  0.00      PRO   
ATOM   2906  CA  PHE P 183       9.197  19.153   4.760  1.00  0.00      PRO  C
ATOM   2907  HA  PHE P 183      10.274  19.043   4.783  1.00  0.00      PRO   
ATOM   2908  CB  PHE P 183       8.683  19.997   3.587  1.00  0.00      PRO  C
ATOM   2909  HB1 PHE P 183       7.903  20.698   3.958  1.00  0.00      PRO   
ATOM   2910  HB2 PHE P 183       9.498  20.615   3.152  1.00  0.00      PRO   
ATOM   2911  CG  PHE P 183       8.050  19.252   2.513  1.00  0.00      PRO  C
ATOM   2912  CD1 PHE P 183       8.756  18.313   1.805  1.00  0.00      PRO  C
ATOM   2913  HD1 PHE P 183       9.788  18.118   2.058  1.00  0.00      PRO   
ATOM   2914  CE1 PHE P 183       8.155  17.629   0.774  1.00  0.00      PRO  C
ATOM   2915  HE1 PHE P 183       8.688  16.834   0.271  1.00  0.00      PRO   
ATOM   2916  CZ  PHE P 183       6.867  17.955   0.386  1.00  0.00      PRO  C
ATOM   2917  HZ  PHE P 183       6.418  17.456  -0.461  1.00  0.00      PRO   
ATOM   2918  CD2 PHE P 183       6.764  19.592   2.113  1.00  0.00      PRO  C
ATOM   2919  HD2 PHE P 183       6.247  20.410   2.596  1.00  0.00      PRO   
ATOM   2920  CE2 PHE P 183       6.155  18.905   1.082  1.00  0.00      PRO  C
ATOM   2921  HE2 PHE P 183       5.125  19.118   0.827  1.00  0.00      PRO   
ATOM   2922  C   PHE P 183       8.831  20.072   5.858  1.00  0.00      PRO  C
ATOM   2923  O   PHE P 183       9.113  21.260   5.739  1.00  0.00      PRO  O
ATOM   2924  N   HSD P 184       8.162  19.590   6.880  1.00  0.00      PRO  N
ATOM   2925  HN  HSD P 184       7.880  18.640   7.004  1.00  0.00      PRO   
ATOM   2926  CA  HSD P 184       7.780  20.485   7.940  1.00  0.00      PRO  C
ATOM   2927  HA  HSD P 184       7.305  19.889   8.709  1.00  0.00      PRO   
ATOM   2928  CB  HSD P 184       9.001  21.202   8.477  1.00  0.00      PRO  C
ATOM   2929  HB1 HSD P 184       9.889  20.543   8.358  1.00  0.00      PRO   
ATOM   2930  HB2 HSD P 184       9.194  22.113   7.869  1.00  0.00      PRO   
ATOM   2931  ND1 HSD P 184       8.135  20.790  10.790  1.00  0.00      PRO  N
ATOM   2932  HD1 HSD P 184       7.735  19.892  10.602  1.00  0.00      PRO   
ATOM   2933  CG  HSD P 184       8.865  21.573   9.895  1.00  0.00      PRO  C
ATOM   2934  CE1 HSD P 184       8.145  21.363  11.965  1.00  0.00      PRO  C
ATOM   2935  HE1 HSD P 184       7.649  20.952  12.849  1.00  0.00      PRO   
ATOM   2936  NE2 HSD P 184       8.845  22.488  11.894  1.00  0.00      PRO  N
ATOM   2937  CD2 HSD P 184       9.302  22.631  10.602  1.00  0.00      PRO  C
ATOM   2938  HD2 HSD P 184       9.877  23.490  10.277  1.00  0.00      PRO   
ATOM   2939  C   HSD P 184       6.762  21.523   7.475  1.00  0.00      PRO  C
ATOM   2940  O   HSD P 184       6.788  22.657   7.918  1.00  0.00      PRO  O
ATOM   2941  N   LYS P 185       5.870  21.139   6.574  1.00  0.00      PRO  N
ATOM   2942  HN  LYS P 185       5.823  20.214   6.197  1.00  0.00      PRO   
ATOM   2943  CA  LYS P 185       4.884  22.055   6.067  1.00  0.00      PRO  C
ATOM   2944  HA  LYS P 185       4.681  22.766   6.858  1.00  0.00      PRO   
ATOM   2945  CB  LYS P 185       5.436  22.729   4.801  1.00  0.00      PRO  C
ATOM   2946  HB1 LYS P 185       6.357  23.282   5.100  1.00  0.00      PRO   
ATOM   2947  HB2 LYS P 185       5.763  21.942   4.085  1.00  0.00      PRO   
ATOM   2948  CG  LYS P 185       4.483  23.700   4.120  1.00  0.00      PRO  C
ATOM   2949  HG1 LYS P 185       3.584  23.143   3.770  1.00  0.00      PRO   
ATOM   2950  HG2 LYS P 185       4.139  24.454   4.865  1.00  0.00      PRO   
ATOM   2951  CD  LYS P 185       5.151  24.387   2.925  1.00  0.00      PRO  C
ATOM   2952  HD1 LYS P 185       6.205  24.621   3.198  1.00  0.00      PRO   
ATOM   2953  HD2 LYS P 185       5.179  23.662   2.079  1.00  0.00      PRO   
ATOM   2954  CE  LYS P 185       4.382  25.671   2.519  1.00  0.00      PRO  C
ATOM   2955  HE1 LYS P 185       3.718  25.470   1.650  1.00  0.00      PRO   
ATOM   2956  HE2 LYS P 185       3.756  26.035   3.364  1.00  0.00      PRO   
ATOM   2957  NZ  LYS P 185       5.309  26.804   2.124  1.00  0.00      PRO  N
ATOM   2958  HZ1 LYS P 185       4.753  27.643   1.859  1.00  0.00      PRO   
ATOM   2959  HZ2 LYS P 185       5.930  27.040   2.924  1.00  0.00      PRO   
ATOM   2960  HZ3 LYS P 185       5.892  26.506   1.316  1.00  0.00      PRO   
ATOM   2961  C   LYS P 185       3.579  21.357   5.741  1.00  0.00      PRO  C
ATOM   2962  O   LYS P 185       3.571  20.256   5.179  1.00  0.00      PRO  O
ATOM   2963  N   ARG P 186       2.470  22.008   6.089  1.00  0.00      PRO  N
ATOM   2964  HN  ARG P 186       2.481  22.877   6.577  1.00  0.00      PRO   
ATOM   2965  CA  ARG P 186       1.171  21.464   5.762  1.00  0.00      PRO  C
ATOM   2966  HA  ARG P 186       1.260  20.616   5.093  1.00  0.00      PRO   
ATOM   2967  CB  ARG P 186       0.401  21.079   7.037  1.00  0.00      PRO  C
ATOM   2968  HB1 ARG P 186      -0.467  20.461   6.706  1.00  0.00      PRO   
ATOM   2969  HB2 ARG P 186       1.031  20.409   7.665  1.00  0.00      PRO   
ATOM   2970  CG  ARG P 186      -0.130  22.245   7.857  1.00  0.00      PRO  C
ATOM   2971  HG1 ARG P 186       0.734  22.803   8.281  1.00  0.00      PRO   
ATOM   2972  HG2 ARG P 186      -0.643  22.963   7.176  1.00  0.00      PRO   
ATOM   2973  CD  ARG P 186      -1.132  21.748   8.931  1.00  0.00      PRO  C
ATOM   2974  HD1 ARG P 186      -0.635  20.990   9.579  1.00  0.00      PRO   
ATOM   2975  HD2 ARG P 186      -1.493  22.586   9.573  1.00  0.00      PRO   
ATOM   2976  NE  ARG P 186      -2.303  21.157   8.290  1.00  0.00      PRO  N
ATOM   2977  HE  ARG P 186      -2.359  20.159   8.413  1.00  0.00      PRO   
ATOM   2978  CZ  ARG P 186      -3.204  21.862   7.613  1.00  0.00      PRO  C
ATOM   2979  NH1 ARG P 186      -3.059  23.181   7.513  1.00  0.00      PRO  N
ATOM   2980 HH11 ARG P 186      -3.733  23.727   7.034  1.00  0.00      PRO   
ATOM   2981 HH12 ARG P 186      -2.323  23.590   8.056  1.00  0.00      PRO   
ATOM   2982  NH2 ARG P 186      -4.221  21.256   6.990  1.00  0.00      PRO  N
ATOM   2983 HH21 ARG P 186      -4.833  21.782   6.418  1.00  0.00      PRO   
ATOM   2984 HH22 ARG P 186      -4.199  20.265   6.957  1.00  0.00      PRO   
ATOM   2985  C   ARG P 186       0.465  22.573   4.972  1.00  0.00      PRO  C
ATOM   2986  O   ARG P 186       0.714  23.753   5.212  1.00  0.00      PRO  O
ATOM   2987  N   PHE P 187      -0.399  22.217   4.034  1.00  0.00      PRO  N
ATOM   2988  HN  PHE P 187      -0.646  21.276   3.811  1.00  0.00      PRO   
ATOM   2989  CA  PHE P 187      -1.072  23.218   3.235  1.00  0.00      PRO  C
ATOM   2990  HA  PHE P 187      -0.618  24.155   3.534  1.00  0.00      PRO   
ATOM   2991  CB  PHE P 187      -0.880  22.899   1.776  1.00  0.00      PRO  C
ATOM   2992  HB1 PHE P 187      -1.434  21.967   1.531  1.00  0.00      PRO   
ATOM   2993  HB2 PHE P 187      -1.294  23.705   1.132  1.00  0.00      PRO   
ATOM   2994  CG  PHE P 187       0.535  22.649   1.397  1.00  0.00      PRO  C
ATOM   2995  CD1 PHE P 187       1.145  21.411   1.676  1.00  0.00      PRO  C
ATOM   2996  HD1 PHE P 187       0.566  20.619   2.130  1.00  0.00      PRO   
ATOM   2997  CE1 PHE P 187       2.507  21.183   1.379  1.00  0.00      PRO  C
ATOM   2998  HE1 PHE P 187       2.946  20.213   1.567  1.00  0.00      PRO   
ATOM   2999  CZ  PHE P 187       3.274  22.210   0.838  1.00  0.00      PRO  C
ATOM   3000  HZ  PHE P 187       4.322  22.051   0.626  1.00  0.00      PRO   
ATOM   3001  CD2 PHE P 187       1.307  23.673   0.858  1.00  0.00      PRO  C
ATOM   3002  HD2 PHE P 187       0.870  24.647   0.687  1.00  0.00      PRO   
ATOM   3003  CE2 PHE P 187       2.683  23.453   0.557  1.00  0.00      PRO  C
ATOM   3004  HE2 PHE P 187       3.269  24.245   0.113  1.00  0.00      PRO   
ATOM   3005  C   PHE P 187      -2.556  23.346   3.484  1.00  0.00      PRO  C
ATOM   3006  O   PHE P 187      -3.171  22.498   4.135  1.00  0.00      PRO  O
ATOM   3007  N   ASP P 188      -3.134  24.420   2.968  1.00  0.00      PRO  N
ATOM   3008  HN  ASP P 188      -2.691  25.173   2.489  1.00  0.00      PRO   
ATOM   3009  CA  ASP P 188      -4.557  24.584   3.075  1.00  0.00      PRO  C
ATOM   3010  HA  ASP P 188      -4.943  24.170   4.001  1.00  0.00      PRO   
ATOM   3011  CB  ASP P 188      -4.964  26.042   2.802  1.00  0.00      PRO  C
ATOM   3012  HB1 ASP P 188      -4.685  26.669   3.673  1.00  0.00      PRO   
ATOM   3013  HB2 ASP P 188      -4.439  26.434   1.909  1.00  0.00      PRO   
ATOM   3014  CG  ASP P 188      -6.452  26.196   2.592  1.00  0.00      PRO  C
ATOM   3015  OD1 ASP P 188      -6.910  25.938   1.453  1.00  0.00      PRO  O
ATOM   3016  OD2 ASP P 188      -7.170  26.553   3.572  1.00  0.00      PRO  O
ATOM   3017  C   ASP P 188      -5.004  23.650   1.955  1.00  0.00      PRO  C
ATOM   3018  O   ASP P 188      -4.258  23.454   1.010  1.00  0.00      PRO  O
ATOM   3019  N   TYR P 189      -6.197  23.065   2.056  1.00  0.00      PRO  N
ATOM   3020  HN  TYR P 189      -6.856  23.207   2.793  1.00  0.00      PRO   
ATOM   3021  CA  TYR P 189      -6.628  22.133   1.034  1.00  0.00      PRO  C
ATOM   3022  HA  TYR P 189      -5.796  21.456   0.879  1.00  0.00      PRO   
ATOM   3023  CB  TYR P 189      -7.857  21.331   1.499  1.00  0.00      PRO  C
ATOM   3024  HB1 TYR P 189      -8.665  22.037   1.784  1.00  0.00      PRO   
ATOM   3025  HB2 TYR P 189      -8.249  20.699   0.673  1.00  0.00      PRO   
ATOM   3026  CG  TYR P 189      -7.651  20.427   2.727  1.00  0.00      PRO  C
ATOM   3027  CD1 TYR P 189      -8.629  19.504   3.112  1.00  0.00      PRO  C
ATOM   3028  HD1 TYR P 189      -9.550  19.431   2.550  1.00  0.00      PRO   
ATOM   3029  CE1 TYR P 189      -8.451  18.668   4.245  1.00  0.00      PRO  C
ATOM   3030  HE1 TYR P 189      -9.215  17.960   4.532  1.00  0.00      PRO   
ATOM   3031  CZ  TYR P 189      -7.288  18.771   4.991  1.00  0.00      PRO  C
ATOM   3032  OH  TYR P 189      -7.073  17.950   6.083  1.00  0.00      PRO  O
ATOM   3033  HH  TYR P 189      -6.189  18.131   6.411  1.00  0.00      PRO   
ATOM   3034  CD2 TYR P 189      -6.502  20.501   3.497  1.00  0.00      PRO  C
ATOM   3035  HD2 TYR P 189      -5.736  21.225   3.256  1.00  0.00      PRO   
ATOM   3036  CE2 TYR P 189      -6.319  19.690   4.623  1.00  0.00      PRO  C
ATOM   3037  HE2 TYR P 189      -5.427  19.797   5.221  1.00  0.00      PRO   
ATOM   3038  C   TYR P 189      -6.905  22.814  -0.298  1.00  0.00      PRO  C
ATOM   3039  O   TYR P 189      -7.253  22.143  -1.266  1.00  0.00      PRO  O
ATOM   3040  N   LYS P 190      -6.727  24.137  -0.348  1.00  0.00      PRO  N
ATOM   3041  HN  LYS P 190      -6.437  24.664   0.450  1.00  0.00      PRO   
ATOM   3042  CA  LYS P 190      -6.943  24.929  -1.578  1.00  0.00      PRO  C
ATOM   3043  HA  LYS P 190      -7.366  24.248  -2.306  1.00  0.00      PRO   
ATOM   3044  CB  LYS P 190      -7.911  26.109  -1.306  1.00  0.00      PRO  C
ATOM   3045  HB1 LYS P 190      -7.550  26.623  -0.386  1.00  0.00      PRO   
ATOM   3046  HB2 LYS P 190      -7.821  26.848  -2.133  1.00  0.00      PRO   
ATOM   3047  CG  LYS P 190      -9.390  25.722  -1.100  1.00  0.00      PRO  C
ATOM   3048  HG1 LYS P 190      -9.884  25.625  -2.095  1.00  0.00      PRO   
ATOM   3049  HG2 LYS P 190      -9.439  24.723  -0.607  1.00  0.00      PRO   
ATOM   3050  CD  LYS P 190     -10.178  26.784  -0.247  1.00  0.00      PRO  C
ATOM   3051  HD1 LYS P 190      -9.597  26.992   0.680  1.00  0.00      PRO   
ATOM   3052  HD2 LYS P 190     -10.224  27.732  -0.831  1.00  0.00      PRO   
ATOM   3053  CE  LYS P 190     -11.621  26.292   0.104  1.00  0.00      PRO  C
ATOM   3054  HE1 LYS P 190     -12.265  26.294  -0.803  1.00  0.00      PRO   
ATOM   3055  HE2 LYS P 190     -11.592  25.258   0.513  1.00  0.00      PRO   
ATOM   3056  NZ  LYS P 190     -12.372  27.118   1.137  1.00  0.00      PRO  N
ATOM   3057  HZ1 LYS P 190     -13.316  26.713   1.299  1.00  0.00      PRO   
ATOM   3058  HZ2 LYS P 190     -11.839  27.124   2.030  1.00  0.00      PRO   
ATOM   3059  HZ3 LYS P 190     -12.471  28.095   0.793  1.00  0.00      PRO   
ATOM   3060  C   LYS P 190      -5.639  25.485  -2.172  1.00  0.00      PRO  C
ATOM   3061  O   LYS P 190      -5.661  26.150  -3.206  1.00  0.00      PRO  O
ATOM   3062  N   ASP P 191      -4.514  25.241  -1.512  1.00  0.00      PRO  N
ATOM   3063  HN  ASP P 191      -4.448  24.721  -0.665  1.00  0.00      PRO   
ATOM   3064  CA  ASP P 191      -3.222  25.726  -1.983  1.00  0.00      PRO  C
ATOM   3065  HA  ASP P 191      -3.351  26.774  -2.229  1.00  0.00      PRO   
ATOM   3066  CB  ASP P 191      -2.221  25.523  -0.851  1.00  0.00      PRO  C
ATOM   3067  HB1 ASP P 191      -2.603  26.014   0.067  1.00  0.00      PRO   
ATOM   3068  HB2 ASP P 191      -2.085  24.444  -0.637  1.00  0.00      PRO   
ATOM   3069  CG  ASP P 191      -0.877  26.120  -1.148  1.00  0.00      PRO  C
ATOM   3070  OD1 ASP P 191      -0.174  26.550  -0.198  1.00  0.00      PRO  O
ATOM   3071  OD2 ASP P 191      -0.518  26.146  -2.330  1.00  0.00      PRO  O
ATOM   3072  C   ASP P 191      -2.782  25.005  -3.295  1.00  0.00      PRO  C
ATOM   3073  O   ASP P 191      -2.729  23.779  -3.346  1.00  0.00      PRO  O
ATOM   3074  N   GLN P 192      -2.464  25.759  -4.353  1.00  0.00      PRO  N
ATOM   3075  HN  GLN P 192      -2.442  26.757  -4.347  1.00  0.00      PRO   
ATOM   3076  CA  GLN P 192      -2.110  25.148  -5.650  1.00  0.00      PRO  C
ATOM   3077  HA  GLN P 192      -3.001  24.605  -5.943  1.00  0.00      PRO   
ATOM   3078  CB  GLN P 192      -1.786  26.224  -6.714  1.00  0.00      PRO  C
ATOM   3079  HB1 GLN P 192      -1.238  27.041  -6.189  1.00  0.00      PRO   
ATOM   3080  HB2 GLN P 192      -1.074  25.802  -7.460  1.00  0.00      PRO   
ATOM   3081  CG  GLN P 192      -2.983  26.822  -7.424  1.00  0.00      PRO  C
ATOM   3082  HG1 GLN P 192      -3.612  27.395  -6.709  1.00  0.00      PRO   
ATOM   3083  HG2 GLN P 192      -2.658  27.517  -8.224  1.00  0.00      PRO   
ATOM   3084  CD  GLN P 192      -3.902  25.776  -8.044  1.00  0.00      PRO  C
ATOM   3085  OE1 GLN P 192      -3.443  24.825  -8.709  1.00  0.00      PRO  O
ATOM   3086  NE2 GLN P 192      -5.217  25.957  -7.840  1.00  0.00      PRO  N
ATOM   3087 HE21 GLN P 192      -5.831  25.280  -8.235  1.00  0.00      PRO   
ATOM   3088 HE22 GLN P 192      -5.535  26.748  -7.329  1.00  0.00      PRO   
ATOM   3089  C   GLN P 192      -0.962  24.172  -5.652  1.00  0.00      PRO  C
ATOM   3090  O   GLN P 192      -0.967  23.191  -6.371  1.00  0.00      PRO  O
ATOM   3091  N   GLN P 193       0.052  24.487  -4.881  1.00  0.00      PRO  N
ATOM   3092  HN  GLN P 193       0.066  25.322  -4.333  1.00  0.00      PRO   
ATOM   3093  CA  GLN P 193       1.243  23.661  -4.749  1.00  0.00      PRO  C
ATOM   3094  HA  GLN P 193       1.707  23.548  -5.721  1.00  0.00      PRO   
ATOM   3095  CB  GLN P 193       2.109  24.316  -3.668  1.00  0.00      PRO  C
ATOM   3096  HB1 GLN P 193       2.196  25.394  -3.935  1.00  0.00      PRO   
ATOM   3097  HB2 GLN P 193       1.571  24.279  -2.693  1.00  0.00      PRO   
ATOM   3098  CG  GLN P 193       3.492  23.821  -3.438  1.00  0.00      PRO  C
ATOM   3099  HG1 GLN P 193       3.473  22.774  -3.067  1.00  0.00      PRO   
ATOM   3100  HG2 GLN P 193       4.077  23.838  -4.381  1.00  0.00      PRO   
ATOM   3101  CD  GLN P 193       4.166  24.690  -2.372  1.00  0.00      PRO  C
ATOM   3102  OE1 GLN P 193       5.273  24.211  -1.780  1.00  0.00      PRO  O
ATOM   3103  NE2 GLN P 193       3.681  25.799  -2.093  1.00  0.00      PRO  N
ATOM   3104 HE21 GLN P 193       4.151  26.335  -1.398  1.00  0.00      PRO   
ATOM   3105 HE22 GLN P 193       2.851  26.105  -2.547  1.00  0.00      PRO   
ATOM   3106  C   GLN P 193       0.757  22.272  -4.303  1.00  0.00      PRO  C
ATOM   3107  O   GLN P 193       1.032  21.240  -4.924  1.00  0.00      PRO  O
ATOM   3108  N   PHE P 194       0.004  22.281  -3.215  1.00  0.00      PRO  N
ATOM   3109  HN  PHE P 194      -0.222  23.121  -2.724  1.00  0.00      PRO   
ATOM   3110  CA  PHE P 194      -0.565  21.067  -2.632  1.00  0.00      PRO  C
ATOM   3111  HA  PHE P 194       0.268  20.404  -2.431  1.00  0.00      PRO   
ATOM   3112  CB  PHE P 194      -1.320  21.453  -1.357  1.00  0.00      PRO  C
ATOM   3113  HB1 PHE P 194      -0.638  22.023  -0.689  1.00  0.00      PRO   
ATOM   3114  HB2 PHE P 194      -2.182  22.116  -1.587  1.00  0.00      PRO   
ATOM   3115  CG  PHE P 194      -1.819  20.280  -0.524  1.00  0.00      PRO  C
ATOM   3116  CD1 PHE P 194      -0.929  19.300  -0.058  1.00  0.00      PRO  C
ATOM   3117  HD1 PHE P 194       0.109  19.330  -0.362  1.00  0.00      PRO   
ATOM   3118  CE1 PHE P 194      -1.378  18.255   0.810  1.00  0.00      PRO  C
ATOM   3119  HE1 PHE P 194      -0.670  17.545   1.214  1.00  0.00      PRO   
ATOM   3120  CZ  PHE P 194      -2.755  18.176   1.131  1.00  0.00      PRO  C
ATOM   3121  HZ  PHE P 194      -3.128  17.376   1.756  1.00  0.00      PRO   
ATOM   3122  CD2 PHE P 194      -3.162  20.179  -0.220  1.00  0.00      PRO  C
ATOM   3123  HD2 PHE P 194      -3.868  20.872  -0.654  1.00  0.00      PRO   
ATOM   3124  CE2 PHE P 194      -3.646  19.161   0.635  1.00  0.00      PRO  C
ATOM   3125  HE2 PHE P 194      -4.692  19.137   0.905  1.00  0.00      PRO   
ATOM   3126  C   PHE P 194      -1.481  20.348  -3.649  1.00  0.00      PRO  C
ATOM   3127  O   PHE P 194      -1.360  19.144  -3.851  1.00  0.00      PRO  O
ATOM   3128  N   LEU P 195      -2.367  21.080  -4.321  1.00  0.00      PRO  N
ATOM   3129  HN  LEU P 195      -2.500  22.063  -4.214  1.00  0.00      PRO   
ATOM   3130  CA  LEU P 195      -3.246  20.458  -5.313  1.00  0.00      PRO  C
ATOM   3131  HA  LEU P 195      -3.822  19.699  -4.797  1.00  0.00      PRO   
ATOM   3132  CB  LEU P 195      -4.180  21.499  -5.942  1.00  0.00      PRO  C
ATOM   3133  HB1 LEU P 195      -3.535  22.280  -6.407  1.00  0.00      PRO   
ATOM   3134  HB2 LEU P 195      -4.740  21.024  -6.778  1.00  0.00      PRO   
ATOM   3135  CG  LEU P 195      -5.169  22.212  -5.023  1.00  0.00      PRO  C
ATOM   3136  HG  LEU P 195      -4.606  22.682  -4.181  1.00  0.00      PRO   
ATOM   3137  CD1 LEU P 195      -5.979  23.286  -5.791  1.00  0.00      PRO  C
ATOM   3138 HD11 LEU P 195      -6.727  23.762  -5.122  1.00  0.00      PRO   
ATOM   3139 HD12 LEU P 195      -5.306  24.078  -6.182  1.00  0.00      PRO   
ATOM   3140 HD13 LEU P 195      -6.520  22.831  -6.648  1.00  0.00      PRO   
ATOM   3141  CD2 LEU P 195      -6.111  21.192  -4.439  1.00  0.00      PRO  C
ATOM   3142 HD21 LEU P 195      -6.832  21.683  -3.749  1.00  0.00      PRO   
ATOM   3143 HD22 LEU P 195      -6.697  20.677  -5.227  1.00  0.00      PRO   
ATOM   3144 HD23 LEU P 195      -5.548  20.426  -3.864  1.00  0.00      PRO   
ATOM   3145  C   LEU P 195      -2.417  19.755  -6.392  1.00  0.00      PRO  C
ATOM   3146  O   LEU P 195      -2.766  18.654  -6.823  1.00  0.00      PRO  O
ATOM   3147  N   ASN P 196      -1.304  20.378  -6.797  1.00  0.00      PRO  N
ATOM   3148  HN  ASN P 196      -1.008  21.261  -6.435  1.00  0.00      PRO   
ATOM   3149  CA  ASN P 196      -0.410  19.807  -7.821  1.00  0.00      PRO  C
ATOM   3150  HA  ASN P 196      -1.056  19.632  -8.675  1.00  0.00      PRO   
ATOM   3151  CB  ASN P 196       0.737  20.763  -8.134  1.00  0.00      PRO  C
ATOM   3152  HB1 ASN P 196       1.105  21.180  -7.171  1.00  0.00      PRO   
ATOM   3153  HB2 ASN P 196       1.579  20.214  -8.603  1.00  0.00      PRO   
ATOM   3154  CG  ASN P 196       0.304  21.903  -9.005  1.00  0.00      PRO  C
ATOM   3155  OD1 ASN P 196      -0.637  21.766  -9.799  1.00  0.00      PRO  O
ATOM   3156  ND2 ASN P 196       0.988  23.037  -8.885  1.00  0.00      PRO  N
ATOM   3157 HD21 ASN P 196       0.702  23.806  -9.451  1.00  0.00      PRO   
ATOM   3158 HD22 ASN P 196       1.732  23.103  -8.228  1.00  0.00      PRO   
ATOM   3159  C   ASN P 196       0.216  18.476  -7.440  1.00  0.00      PRO  C
ATOM   3160  O   ASN P 196       0.302  17.542  -8.238  1.00  0.00      PRO  O
ATOM   3161  N   LEU P 197       0.717  18.419  -6.219  1.00  0.00      PRO  N
ATOM   3162  HN  LEU P 197       0.727  19.168  -5.559  1.00  0.00      PRO   
ATOM   3163  CA  LEU P 197       1.315  17.196  -5.738  1.00  0.00      PRO  C
ATOM   3164  HA  LEU P 197       2.100  16.923  -6.432  1.00  0.00      PRO   
ATOM   3165  CB  LEU P 197       1.820  17.458  -4.297  1.00  0.00      PRO  C
ATOM   3166  HB1 LEU P 197       2.108  18.534  -4.240  1.00  0.00      PRO   
ATOM   3167  HB2 LEU P 197       0.973  17.328  -3.588  1.00  0.00      PRO   
ATOM   3168  CG  LEU P 197       3.023  16.643  -3.775  1.00  0.00      PRO  C
ATOM   3169  HG  LEU P 197       3.939  17.123  -4.197  1.00  0.00      PRO   
ATOM   3170  CD1 LEU P 197       3.026  16.728  -2.239  1.00  0.00      PRO  C
ATOM   3171 HD11 LEU P 197       3.850  16.113  -1.816  1.00  0.00      PRO   
ATOM   3172 HD12 LEU P 197       3.167  17.778  -1.905  1.00  0.00      PRO   
ATOM   3173 HD13 LEU P 197       2.066  16.352  -1.824  1.00  0.00      PRO   
ATOM   3174  CD2 LEU P 197       3.031  15.167  -4.184  1.00  0.00      PRO  C
ATOM   3175 HD21 LEU P 197       3.937  14.661  -3.784  1.00  0.00      PRO   
ATOM   3176 HD22 LEU P 197       2.144  14.629  -3.792  1.00  0.00      PRO   
ATOM   3177 HD23 LEU P 197       3.039  15.070  -5.291  1.00  0.00      PRO   
ATOM   3178  C   LEU P 197       0.257  16.061  -5.757  1.00  0.00      PRO  C
ATOM   3179  O   LEU P 197       0.546  14.957  -6.214  1.00  0.00      PRO  O
ATOM   3180  N   MET P 198      -0.941  16.316  -5.232  1.00  0.00      PRO  N
ATOM   3181  HN  MET P 198      -1.203  17.197  -4.843  1.00  0.00      PRO   
ATOM   3182  CA  MET P 198      -1.992  15.298  -5.183  1.00  0.00      PRO  C
ATOM   3183  HA  MET P 198      -1.560  14.434  -4.693  1.00  0.00      PRO   
ATOM   3184  CB  MET P 198      -3.164  15.816  -4.359  1.00  0.00      PRO  C
ATOM   3185  HB1 MET P 198      -3.386  16.847  -4.723  1.00  0.00      PRO   
ATOM   3186  HB2 MET P 198      -4.069  15.206  -4.581  1.00  0.00      PRO   
ATOM   3187  CG  MET P 198      -2.810  15.831  -2.880  1.00  0.00      PRO  C
ATOM   3188  HG1 MET P 198      -2.449  14.830  -2.559  1.00  0.00      PRO   
ATOM   3189  HG2 MET P 198      -1.988  16.558  -2.700  1.00  0.00      PRO   
ATOM   3190  SD  MET P 198      -4.185  16.264  -1.831  1.00  0.00      PRO  S
ATOM   3191  CE  MET P 198      -4.354  18.067  -2.461  1.00  0.00      PRO  C
ATOM   3192  HE1 MET P 198      -5.178  18.595  -1.934  1.00  0.00      PRO   
ATOM   3193  HE2 MET P 198      -3.417  18.639  -2.290  1.00  0.00      PRO   
ATOM   3194  HE3 MET P 198      -4.575  18.090  -3.550  1.00  0.00      PRO   
ATOM   3195  C   MET P 198      -2.448  14.862  -6.564  1.00  0.00      PRO  C
ATOM   3196  O   MET P 198      -2.678  13.670  -6.816  1.00  0.00      PRO  O
ATOM   3197  N   GLU P 199      -2.532  15.829  -7.477  1.00  0.00      PRO  N
ATOM   3198  HN  GLU P 199      -2.329  16.786  -7.287  1.00  0.00      PRO   
ATOM   3199  CA  GLU P 199      -2.934  15.570  -8.853  1.00  0.00      PRO  C
ATOM   3200  HA  GLU P 199      -3.912  15.105  -8.870  1.00  0.00      PRO   
ATOM   3201  CB  GLU P 199      -2.927  16.940  -9.591  1.00  0.00      PRO  C
ATOM   3202  HB1 GLU P 199      -3.592  17.639  -9.033  1.00  0.00      PRO   
ATOM   3203  HB2 GLU P 199      -1.909  17.387  -9.547  1.00  0.00      PRO   
ATOM   3204  CG  GLU P 199      -3.375  17.032 -11.067  1.00  0.00      PRO  C
ATOM   3205  HG1 GLU P 199      -2.853  16.259 -11.659  1.00  0.00      PRO   
ATOM   3206  HG2 GLU P 199      -4.469  16.886 -11.159  1.00  0.00      PRO   
ATOM   3207  CD  GLU P 199      -2.991  18.405 -11.713  1.00  0.00      PRO  C
ATOM   3208  OE1 GLU P 199      -1.769  18.640 -11.993  1.00  0.00      PRO  O
ATOM   3209  OE2 GLU P 199      -3.910  19.252 -11.920  1.00  0.00      PRO  O
ATOM   3210  C   GLU P 199      -1.927  14.549  -9.446  1.00  0.00      PRO  C
ATOM   3211  O   GLU P 199      -2.329  13.518  -9.993  1.00  0.00      PRO  O
ATOM   3212  N   LYS P 200      -0.620  14.795  -9.255  1.00  0.00      PRO  N
ATOM   3213  HN  LYS P 200      -0.345  15.635  -8.789  1.00  0.00      PRO   
ATOM   3214  CA  LYS P 200       0.484  13.926  -9.676  1.00  0.00      PRO  C
ATOM   3215  HA  LYS P 200       0.349  13.765 -10.738  1.00  0.00      PRO   
ATOM   3216  CB  LYS P 200       1.846  14.623  -9.473  1.00  0.00      PRO  C
ATOM   3217  HB1 LYS P 200       1.998  14.732  -8.374  1.00  0.00      PRO   
ATOM   3218  HB2 LYS P 200       2.655  13.950  -9.835  1.00  0.00      PRO   
ATOM   3219  CG  LYS P 200       1.980  16.013 -10.126  1.00  0.00      PRO  C
ATOM   3220  HG1 LYS P 200       1.304  16.727  -9.604  1.00  0.00      PRO   
ATOM   3221  HG2 LYS P 200       3.023  16.381  -9.987  1.00  0.00      PRO   
ATOM   3222  CD  LYS P 200       1.617  15.964 -11.613  1.00  0.00      PRO  C
ATOM   3223  HD1 LYS P 200       2.265  15.205 -12.109  1.00  0.00      PRO   
ATOM   3224  HD2 LYS P 200       0.563  15.612 -11.701  1.00  0.00      PRO   
ATOM   3225  CE  LYS P 200       1.762  17.303 -12.320  1.00  0.00      PRO  C
ATOM   3226  HE1 LYS P 200       1.125  18.073 -11.831  1.00  0.00      PRO   
ATOM   3227  HE2 LYS P 200       2.819  17.649 -12.288  1.00  0.00      PRO   
ATOM   3228  NZ  LYS P 200       1.345  17.154 -13.724  1.00  0.00      PRO  N
ATOM   3229  HZ1 LYS P 200       1.437  18.064 -14.221  1.00  0.00      PRO   
ATOM   3230  HZ2 LYS P 200       1.943  16.443 -14.191  1.00  0.00      PRO   
ATOM   3231  HZ3 LYS P 200       0.353  16.842 -13.758  1.00  0.00      PRO   
ATOM   3232  C   LYS P 200       0.475  12.549  -9.000  1.00  0.00      PRO  C
ATOM   3233  O   LYS P 200       0.713  11.552  -9.681  1.00  0.00      PRO  O
ATOM   3234  N   LEU P 201       0.169  12.467  -7.703  1.00  0.00      PRO  N
ATOM   3235  HN  LEU P 201      -0.007  13.272  -7.138  1.00  0.00      PRO   
ATOM   3236  CA  LEU P 201       0.060  11.189  -6.983  1.00  0.00      PRO  C
ATOM   3237  HA  LEU P 201       0.955  10.629  -7.219  1.00  0.00      PRO   
ATOM   3238  CB  LEU P 201      -0.038  11.418  -5.464  1.00  0.00      PRO  C
ATOM   3239  HB1 LEU P 201      -0.807  12.208  -5.300  1.00  0.00      PRO   
ATOM   3240  HB2 LEU P 201      -0.438  10.496  -4.984  1.00  0.00      PRO   
ATOM   3241  CG  LEU P 201       1.274  11.855  -4.783  1.00  0.00      PRO  C
ATOM   3242  HG  LEU P 201       1.659  12.757  -5.316  1.00  0.00      PRO   
ATOM   3243  CD1 LEU P 201       0.977  12.184  -3.314  1.00  0.00      PRO  C
ATOM   3244 HD11 LEU P 201       1.911  12.457  -2.779  1.00  0.00      PRO   
ATOM   3245 HD12 LEU P 201       0.270  13.037  -3.240  1.00  0.00      PRO   
ATOM   3246 HD13 LEU P 201       0.526  11.309  -2.800  1.00  0.00      PRO   
ATOM   3247  CD2 LEU P 201       2.361  10.770  -4.839  1.00  0.00      PRO  C
ATOM   3248 HD21 LEU P 201       3.293  11.133  -4.355  1.00  0.00      PRO   
ATOM   3249 HD22 LEU P 201       2.046   9.846  -4.313  1.00  0.00      PRO   
ATOM   3250 HD23 LEU P 201       2.596  10.509  -5.894  1.00  0.00      PRO   
ATOM   3251  C   LEU P 201      -1.143  10.364  -7.460  1.00  0.00      PRO  C
ATOM   3252  O   LEU P 201      -0.995   9.172  -7.734  1.00  0.00      PRO  O
ATOM   3253  N   ASN P 202      -2.300  11.003  -7.642  1.00  0.00      PRO  N
ATOM   3254  HN  ASN P 202      -2.386  11.982  -7.463  1.00  0.00      PRO   
ATOM   3255  CA  ASN P 202      -3.528  10.362  -8.110  1.00  0.00      PRO  C
ATOM   3256  HA  ASN P 202      -3.684   9.507  -7.460  1.00  0.00      PRO   
ATOM   3257  CB  ASN P 202      -4.685  11.377  -8.049  1.00  0.00      PRO  C
ATOM   3258  HB1 ASN P 202      -4.411  12.244  -8.689  1.00  0.00      PRO   
ATOM   3259  HB2 ASN P 202      -5.610  10.933  -8.467  1.00  0.00      PRO   
ATOM   3260  CG  ASN P 202      -4.986  11.932  -6.653  1.00  0.00      PRO  C
ATOM   3261  OD1 ASN P 202      -4.433  11.503  -5.645  1.00  0.00      PRO  O
ATOM   3262  ND2 ASN P 202      -5.873  12.921  -6.589  1.00  0.00      PRO  N
ATOM   3263 HD21 ASN P 202      -6.071  13.300  -5.689  1.00  0.00      PRO   
ATOM   3264 HD22 ASN P 202      -6.286  13.274  -7.422  1.00  0.00      PRO   
ATOM   3265  C   ASN P 202      -3.365   9.838  -9.532  1.00  0.00      PRO  C
ATOM   3266  O   ASN P 202      -3.787   8.726  -9.832  1.00  0.00      PRO  O
ATOM   3267  N   GLU P 203      -2.743  10.622 -10.414  1.00  0.00      PRO  N
ATOM   3268  HN  GLU P 203      -2.441  11.552 -10.224  1.00  0.00      PRO   
ATOM   3269  CA  GLU P 203      -2.447  10.166 -11.767  1.00  0.00      PRO  C
ATOM   3270  HA  GLU P 203      -3.377   9.856 -12.225  1.00  0.00      PRO   
ATOM   3271  CB  GLU P 203      -1.751  11.288 -12.554  1.00  0.00      PRO  C
ATOM   3272  HB1 GLU P 203      -0.964  11.734 -11.903  1.00  0.00      PRO   
ATOM   3273  HB2 GLU P 203      -1.215  10.858 -13.430  1.00  0.00      PRO   
ATOM   3274  CG  GLU P 203      -2.680  12.413 -13.030  1.00  0.00      PRO  C
ATOM   3275  HG1 GLU P 203      -3.443  11.996 -13.713  1.00  0.00      PRO   
ATOM   3276  HG2 GLU P 203      -3.185  12.900 -12.173  1.00  0.00      PRO   
ATOM   3277  CD  GLU P 203      -1.907  13.469 -13.834  1.00  0.00      PRO  C
ATOM   3278  OE1 GLU P 203      -1.186  13.077 -14.777  1.00  0.00      PRO  O
ATOM   3279  OE2 GLU P 203      -2.024  14.666 -13.489  1.00  0.00      PRO  O
ATOM   3280  C   GLU P 203      -1.523   8.962 -11.765  1.00  0.00      PRO  C
ATOM   3281  O   GLU P 203      -1.773   8.038 -12.524  1.00  0.00      PRO  O
ATOM   3282  N   ASN P 204      -0.492   8.926 -10.920  1.00  0.00      PRO  N
ATOM   3283  HN  ASN P 204      -0.280   9.642 -10.255  1.00  0.00      PRO   
ATOM   3284  CA  ASN P 204       0.431   7.796 -10.908  1.00  0.00      PRO  C
ATOM   3285  HA  ASN P 204       0.667   7.596 -11.948  1.00  0.00      PRO   
ATOM   3286  CB  ASN P 204       1.716   8.177 -10.163  1.00  0.00      PRO  C
ATOM   3287  HB1 ASN P 204       1.426   8.740  -9.249  1.00  0.00      PRO   
ATOM   3288  HB2 ASN P 204       2.257   7.266  -9.835  1.00  0.00      PRO   
ATOM   3289  CG  ASN P 204       2.614   9.066 -11.020  1.00  0.00      PRO  C
ATOM   3290  OD1 ASN P 204       2.147   9.753 -11.919  1.00  0.00      PRO  O
ATOM   3291  ND2 ASN P 204       3.925   8.990 -10.815  1.00  0.00      PRO  N
ATOM   3292 HD21 ASN P 204       4.509   9.579 -11.368  1.00  0.00      PRO   
ATOM   3293 HD22 ASN P 204       4.287   8.385 -10.112  1.00  0.00      PRO   
ATOM   3294  C   ASN P 204      -0.235   6.542 -10.333  1.00  0.00      PRO  C
ATOM   3295  O   ASN P 204      -0.204   5.490 -10.970  1.00  0.00      PRO  O
ATOM   3296  N   ILE P 205      -0.975   6.668  -9.225  1.00  0.00      PRO  N
ATOM   3297  HN  ILE P 205      -1.087   7.541  -8.755  1.00  0.00      PRO   
ATOM   3298  CA  ILE P 205      -1.689   5.545  -8.593  1.00  0.00      PRO  C
ATOM   3299  HA  ILE P 205      -0.980   4.729  -8.557  1.00  0.00      PRO   
ATOM   3300  CB  ILE P 205      -2.029   5.927  -7.135  1.00  0.00      PRO  C
ATOM   3301  HB  ILE P 205      -1.205   6.620  -6.828  1.00  0.00      PRO   
ATOM   3302  CG2 ILE P 205      -3.404   6.594  -6.990  1.00  0.00      PRO  C
ATOM   3303 HG21 ILE P 205      -3.539   6.990  -5.962  1.00  0.00      PRO   
ATOM   3304 HG22 ILE P 205      -3.507   7.445  -7.695  1.00  0.00      PRO   
ATOM   3305 HG23 ILE P 205      -4.221   5.869  -7.193  1.00  0.00      PRO   
ATOM   3306  CG1 ILE P 205      -1.942   4.707  -6.211  1.00  0.00      PRO  C
ATOM   3307 HG11 ILE P 205      -2.439   4.933  -5.241  1.00  0.00      PRO   
ATOM   3308 HG12 ILE P 205      -2.499   3.862  -6.677  1.00  0.00      PRO   
ATOM   3309  CD  ILE P 205      -0.494   4.268  -5.961  1.00  0.00      PRO  C
ATOM   3310  HD1 ILE P 205      -0.472   3.349  -5.336  1.00  0.00      PRO   
ATOM   3311  HD2 ILE P 205       0.021   4.048  -6.921  1.00  0.00      PRO   
ATOM   3312  HD3 ILE P 205       0.076   5.058  -5.429  1.00  0.00      PRO   
ATOM   3313  C   ILE P 205      -2.888   5.058  -9.434  1.00  0.00      PRO  C
ATOM   3314  O   ILE P 205      -3.188   3.859  -9.480  1.00  0.00      PRO  O
ATOM   3315  N   LYS P 206      -3.488   5.945 -10.241  1.00  0.00      PRO  N
ATOM   3316  HN  LYS P 206      -3.309   6.925 -10.172  1.00  0.00      PRO   
ATOM   3317  CA  LYS P 206      -4.444   5.561 -11.278  1.00  0.00      PRO  C
ATOM   3318  HA  LYS P 206      -5.086   4.808 -10.836  1.00  0.00      PRO   
ATOM   3319  CB  LYS P 206      -5.373   6.721 -11.723  1.00  0.00      PRO  C
ATOM   3320  HB1 LYS P 206      -6.100   6.895 -10.896  1.00  0.00      PRO   
ATOM   3321  HB2 LYS P 206      -4.771   7.653 -11.812  1.00  0.00      PRO   
ATOM   3322  CG  LYS P 206      -6.100   6.341 -13.036  1.00  0.00      PRO  C
ATOM   3323  HG1 LYS P 206      -5.392   6.447 -13.889  1.00  0.00      PRO   
ATOM   3324  HG2 LYS P 206      -6.401   5.269 -12.987  1.00  0.00      PRO   
ATOM   3325  CD  LYS P 206      -7.339   7.127 -13.435  1.00  0.00      PRO  C
ATOM   3326  HD1 LYS P 206      -8.140   6.927 -12.686  1.00  0.00      PRO   
ATOM   3327  HD2 LYS P 206      -7.094   8.213 -13.379  1.00  0.00      PRO   
ATOM   3328  CE  LYS P 206      -7.691   6.657 -14.855  1.00  0.00      PRO  C
ATOM   3329  HE1 LYS P 206      -6.970   7.074 -15.593  1.00  0.00      PRO   
ATOM   3330  HE2 LYS P 206      -7.657   5.548 -14.920  1.00  0.00      PRO   
ATOM   3331  NZ  LYS P 206      -9.039   7.080 -15.272  1.00  0.00      PRO  N
ATOM   3332  HZ1 LYS P 206      -9.236   6.743 -16.237  1.00  0.00      PRO   
ATOM   3333  HZ2 LYS P 206      -9.744   6.685 -14.618  1.00  0.00      PRO   
ATOM   3334  HZ3 LYS P 206      -9.097   8.118 -15.251  1.00  0.00      PRO   
ATOM   3335  C   LYS P 206      -3.784   4.939 -12.485  1.00  0.00      PRO  C
ATOM   3336  O   LYS P 206      -4.331   3.989 -13.040  1.00  0.00      PRO  O
ATOM   3337  N   ILE P 207      -2.853   5.626 -13.130  1.00  0.00      PRO  N
ATOM   3338  HN  ILE P 207      -2.473   6.512 -12.873  1.00  0.00      PRO   
ATOM   3339  CA  ILE P 207      -2.290   5.066 -14.356  1.00  0.00      PRO  C
ATOM   3340  HA  ILE P 207      -3.099   4.902 -15.056  1.00  0.00      PRO   
ATOM   3341  CB  ILE P 207      -1.266   6.044 -14.981  1.00  0.00      PRO  C
ATOM   3342  HB  ILE P 207      -0.697   6.450 -14.108  1.00  0.00      PRO   
ATOM   3343  CG2 ILE P 207      -0.373   5.362 -16.034  1.00  0.00      PRO  C
ATOM   3344 HG21 ILE P 207       0.447   6.040 -16.349  1.00  0.00      PRO   
ATOM   3345 HG22 ILE P 207       0.091   4.441 -15.622  1.00  0.00      PRO   
ATOM   3346 HG23 ILE P 207      -0.961   5.086 -16.934  1.00  0.00      PRO   
ATOM   3347  CG1 ILE P 207      -2.056   7.214 -15.619  1.00  0.00      PRO  C
ATOM   3348 HG11 ILE P 207      -2.606   6.852 -16.517  1.00  0.00      PRO   
ATOM   3349 HG12 ILE P 207      -2.818   7.574 -14.890  1.00  0.00      PRO   
ATOM   3350  CD  ILE P 207      -1.201   8.418 -16.026  1.00  0.00      PRO  C
ATOM   3351  HD1 ILE P 207      -1.846   9.234 -16.420  1.00  0.00      PRO   
ATOM   3352  HD2 ILE P 207      -0.637   8.811 -15.153  1.00  0.00      PRO   
ATOM   3353  HD3 ILE P 207      -0.475   8.141 -16.819  1.00  0.00      PRO   
ATOM   3354  C   ILE P 207      -1.734   3.701 -13.998  1.00  0.00      PRO  C
ATOM   3355  O   ILE P 207      -1.827   2.783 -14.818  1.00  0.00      PRO  O
ATOM   3356  N   LEU P 208      -1.327   3.438 -12.744  1.00  0.00      PRO  N
ATOM   3357  HN  LEU P 208      -1.152   4.182 -12.103  1.00  0.00      PRO   
ATOM   3358  CA  LEU P 208      -1.100   2.095 -12.187  1.00  0.00      PRO  C
ATOM   3359  HA  LEU P 208      -0.466   1.603 -12.913  1.00  0.00      PRO   
ATOM   3360  CB  LEU P 208      -0.289   2.254 -10.883  1.00  0.00      PRO  C
ATOM   3361  HB1 LEU P 208       0.579   2.914 -11.114  1.00  0.00      PRO   
ATOM   3362  HB2 LEU P 208      -0.904   2.805 -10.139  1.00  0.00      PRO   
ATOM   3363  CG  LEU P 208       0.259   0.960 -10.242  1.00  0.00      PRO  C
ATOM   3364  HG  LEU P 208      -0.619   0.343  -9.933  1.00  0.00      PRO   
ATOM   3365  CD1 LEU P 208       1.168   0.167 -11.193  1.00  0.00      PRO  C
ATOM   3366 HD11 LEU P 208       1.580  -0.729 -10.682  1.00  0.00      PRO   
ATOM   3367 HD12 LEU P 208       0.599  -0.171 -12.086  1.00  0.00      PRO   
ATOM   3368 HD13 LEU P 208       2.019   0.793 -11.535  1.00  0.00      PRO   
ATOM   3369  CD2 LEU P 208       1.058   1.314  -8.979  1.00  0.00      PRO  C
ATOM   3370 HD21 LEU P 208       1.443   0.391  -8.495  1.00  0.00      PRO   
ATOM   3371 HD22 LEU P 208       1.928   1.960  -9.212  1.00  0.00      PRO   
ATOM   3372 HD23 LEU P 208       0.412   1.846  -8.247  1.00  0.00      PRO   
ATOM   3373  C   LEU P 208      -2.373   1.216 -12.002  1.00  0.00      PRO  C
ATOM   3374  O   LEU P 208      -2.237  -0.002 -11.913  1.00  0.00      PRO  O
ATOM   3375  N   SER P 209      -3.600   1.767 -12.027  1.00  0.00      PRO  N
ATOM   3376  HN  SER P 209      -3.722   2.759 -12.061  1.00  0.00      PRO   
ATOM   3377  CA  SER P 209      -4.819   1.030 -12.010  1.00  0.00      PRO  C
ATOM   3378  HA  SER P 209      -4.577   0.076 -11.558  1.00  0.00      PRO   
ATOM   3379  CB  SER P 209      -5.867   1.794 -11.187  1.00  0.00      PRO  C
ATOM   3380  HB1 SER P 209      -6.074   2.760 -11.701  1.00  0.00      PRO   
ATOM   3381  HB2 SER P 209      -6.825   1.227 -11.157  1.00  0.00      PRO   
ATOM   3382  OG  SER P 209      -5.400   2.069  -9.881  1.00  0.00      PRO  O
ATOM   3383  HG1 SER P 209      -5.994   2.728  -9.501  1.00  0.00      PRO   
ATOM   3384  C   SER P 209      -5.330   0.751 -13.394  1.00  0.00      PRO  C
ATOM   3385  O   SER P 209      -6.461   0.291 -13.554  1.00  0.00      PRO  O
ATOM   3386  N   SER P 210      -4.554   1.089 -14.474  1.00  0.00      PRO  N
ATOM   3387  HN  SER P 210      -3.684   1.563 -14.343  1.00  0.00      PRO   
ATOM   3388  CA  SER P 210      -4.880   0.816 -15.861  1.00  0.00      PRO  C
ATOM   3389  HA  SER P 210      -5.962   0.821 -15.900  1.00  0.00      PRO   
ATOM   3390  CB  SER P 210      -4.451   1.947 -16.814  1.00  0.00      PRO  C
ATOM   3391  HB1 SER P 210      -5.030   1.840 -17.760  1.00  0.00      PRO   
ATOM   3392  HB2 SER P 210      -4.712   2.939 -16.380  1.00  0.00      PRO   
ATOM   3393  OG  SER P 210      -3.077   1.907 -17.141  1.00  0.00      PRO  O
ATOM   3394  HG1 SER P 210      -2.948   2.495 -17.896  1.00  0.00      PRO   
ATOM   3395  C   SER P 210      -4.425  -0.528 -16.330  1.00  0.00      PRO  C
ATOM   3396  O   SER P 210      -3.420  -1.055 -15.905  1.00  0.00      PRO  O
ATOM   3397  N   PRO P 211      -5.039  -1.128 -17.337  1.00  0.00      PRO  N
ATOM   3398  CD  PRO P 211      -6.480  -1.090 -17.620  1.00  0.00      PRO  C
ATOM   3399  HD1 PRO P 211      -6.729  -0.359 -18.422  1.00  0.00      PRO   
ATOM   3400  HD2 PRO P 211      -7.078  -0.847 -16.712  1.00  0.00      PRO   
ATOM   3401  CA  PRO P 211      -4.382  -2.338 -17.835  1.00  0.00      PRO  C
ATOM   3402  HA  PRO P 211      -4.108  -2.989 -17.013  1.00  0.00      PRO   
ATOM   3403  CB  PRO P 211      -5.478  -2.845 -18.818  1.00  0.00      PRO  C
ATOM   3404  HB1 PRO P 211      -5.458  -3.948 -18.968  1.00  0.00      PRO   
ATOM   3405  HB2 PRO P 211      -5.458  -2.328 -19.803  1.00  0.00      PRO   
ATOM   3406  CG  PRO P 211      -6.784  -2.460 -18.072  1.00  0.00      PRO  C
ATOM   3407  HG1 PRO P 211      -7.000  -3.153 -17.234  1.00  0.00      PRO   
ATOM   3408  HG2 PRO P 211      -7.680  -2.438 -18.734  1.00  0.00      PRO   
ATOM   3409  C   PRO P 211      -3.110  -1.997 -18.658  1.00  0.00      PRO  C
ATOM   3410  O   PRO P 211      -2.296  -2.839 -18.761  1.00  0.00      PRO  O
ATOM   3411  N   TRP P 212      -2.893  -0.752 -19.276  1.00  0.00      PRO  N
ATOM   3412  HN  TRP P 212      -3.598  -0.057 -19.153  1.00  0.00      PRO   
ATOM   3413  CA  TRP P 212      -1.734  -0.331 -20.103  1.00  0.00      PRO  C
ATOM   3414  HA  TRP P 212      -1.898  -0.827 -21.052  1.00  0.00      PRO   
ATOM   3415  CB  TRP P 212      -2.006   1.140 -20.675  1.00  0.00      PRO  C
ATOM   3416  HB1 TRP P 212      -2.983   1.123 -21.207  1.00  0.00      PRO   
ATOM   3417  HB2 TRP P 212      -2.109   1.859 -19.834  1.00  0.00      PRO   
ATOM   3418  CG  TRP P 212      -0.924   1.541 -21.645  1.00  0.00      PRO  C
ATOM   3419  CD1 TRP P 212      -0.009   2.546 -21.391  1.00  0.00      PRO  C
ATOM   3420  HD1 TRP P 212      -0.046   3.148 -20.492  1.00  0.00      PRO   
ATOM   3421  NE1 TRP P 212       0.925   2.645 -22.363  1.00  0.00      PRO  N
ATOM   3422  HE1 TRP P 212       1.714   3.222 -22.380  1.00  0.00      PRO   
ATOM   3423  CE2 TRP P 212       0.614   1.763 -23.303  1.00  0.00      PRO  C
ATOM   3424  CD2 TRP P 212      -0.572   1.064 -22.987  1.00  0.00      PRO  C
ATOM   3425  CE3 TRP P 212      -1.053   0.126 -23.884  1.00  0.00      PRO  C
ATOM   3426  HE3 TRP P 212      -1.982  -0.401 -23.715  1.00  0.00      PRO   
ATOM   3427  CZ3 TRP P 212      -0.328  -0.166 -25.074  1.00  0.00      PRO  C
ATOM   3428  HZ3 TRP P 212      -0.635  -0.998 -25.693  1.00  0.00      PRO   
ATOM   3429  CZ2 TRP P 212       1.186   1.569 -24.548  1.00  0.00      PRO  C
ATOM   3430  HZ2 TRP P 212       2.002   2.239 -24.773  1.00  0.00      PRO   
ATOM   3431  CH2 TRP P 212       0.792   0.605 -25.482  1.00  0.00      PRO  C
ATOM   3432  HH2 TRP P 212       1.251   0.413 -26.441  1.00  0.00      PRO   
ATOM   3433  C   TRP P 212      -0.261  -0.721 -19.624  1.00  0.00      PRO  C
ATOM   3434  O   TRP P 212       0.648  -1.133 -20.354  1.00  0.00      PRO  O
ATOM   3435  N   ILE P 213      -0.093  -0.532 -18.277  1.00  0.00      PRO  N
ATOM   3436  HN  ILE P 213      -0.741   0.010 -17.747  1.00  0.00      PRO   
ATOM   3437  CA  ILE P 213       0.944  -1.047 -17.539  1.00  0.00      PRO  C
ATOM   3438  HA  ILE P 213       1.809  -0.494 -17.882  1.00  0.00      PRO   
ATOM   3439  CB  ILE P 213       0.755  -0.677 -16.038  1.00  0.00      PRO  C
ATOM   3440  HB  ILE P 213      -0.248  -1.096 -15.770  1.00  0.00      PRO   
ATOM   3441  CG2 ILE P 213       1.837  -1.290 -15.129  1.00  0.00      PRO  C
ATOM   3442 HG21 ILE P 213       1.582  -1.135 -14.060  1.00  0.00      PRO   
ATOM   3443 HG22 ILE P 213       1.924  -2.384 -15.299  1.00  0.00      PRO   
ATOM   3444 HG23 ILE P 213       2.827  -0.824 -15.320  1.00  0.00      PRO   
ATOM   3445  CG1 ILE P 213       0.651   0.847 -15.793  1.00  0.00      PRO  C
ATOM   3446 HG11 ILE P 213      -0.263   1.246 -16.288  1.00  0.00      PRO   
ATOM   3447 HG12 ILE P 213       0.540   1.031 -14.700  1.00  0.00      PRO   
ATOM   3448  CD  ILE P 213       1.846   1.687 -16.268  1.00  0.00      PRO  C
ATOM   3449  HD1 ILE P 213       1.700   2.754 -15.995  1.00  0.00      PRO   
ATOM   3450  HD2 ILE P 213       2.787   1.332 -15.794  1.00  0.00      PRO   
ATOM   3451  HD3 ILE P 213       1.962   1.627 -17.370  1.00  0.00      PRO   
ATOM   3452  C   ILE P 213       1.262  -2.553 -17.748  1.00  0.00      PRO  C
ATOM   3453  O   ILE P 213       2.410  -2.925 -17.820  1.00  0.00      PRO  O
ATOM   3454  N   GLN P 214       0.251  -3.416 -17.904  1.00  0.00      PRO  N
ATOM   3455  HN  GLN P 214      -0.725  -3.252 -17.770  1.00  0.00      PRO   
ATOM   3456  CA  GLN P 214       0.586  -4.780 -18.323  1.00  0.00      PRO  C
ATOM   3457  HA  GLN P 214       1.270  -5.135 -17.563  1.00  0.00      PRO   
ATOM   3458  CB  GLN P 214      -0.678  -5.612 -18.290  1.00  0.00      PRO  C
ATOM   3459  HB1 GLN P 214      -1.384  -5.154 -19.021  1.00  0.00      PRO   
ATOM   3460  HB2 GLN P 214      -0.456  -6.635 -18.670  1.00  0.00      PRO   
ATOM   3461  CG  GLN P 214      -1.416  -5.729 -16.934  1.00  0.00      PRO  C
ATOM   3462  HG1 GLN P 214      -1.900  -4.764 -16.672  1.00  0.00      PRO   
ATOM   3463  HG2 GLN P 214      -2.207  -6.505 -16.983  1.00  0.00      PRO   
ATOM   3464  CD  GLN P 214      -0.634  -6.056 -15.688  1.00  0.00      PRO  C
ATOM   3465  OE1 GLN P 214       0.609  -6.130 -15.667  1.00  0.00      PRO  O
ATOM   3466  NE2 GLN P 214      -1.394  -6.243 -14.585  1.00  0.00      PRO  N
ATOM   3467 HE21 GLN P 214      -0.915  -6.457 -13.739  1.00  0.00      PRO   
ATOM   3468 HE22 GLN P 214      -2.384  -6.182 -14.651  1.00  0.00      PRO   
ATOM   3469  C   GLN P 214       1.292  -4.935 -19.697  1.00  0.00      PRO  C
ATOM   3470  O   GLN P 214       2.240  -5.740 -19.724  1.00  0.00      PRO  O
ATOM   3471  N   ILE P 215       0.949  -4.151 -20.719  1.00  0.00      PRO  N
ATOM   3472  HN  ILE P 215       0.222  -3.471 -20.657  1.00  0.00      PRO   
ATOM   3473  CA  ILE P 215       1.610  -4.214 -22.040  1.00  0.00      PRO  C
ATOM   3474  HA  ILE P 215       1.628  -5.254 -22.340  1.00  0.00      PRO   
ATOM   3475  CB  ILE P 215       0.810  -3.553 -23.240  1.00  0.00      PRO  C
ATOM   3476  HB  ILE P 215       0.812  -2.458 -23.009  1.00  0.00      PRO   
ATOM   3477  CG2 ILE P 215       1.397  -4.101 -24.583  1.00  0.00      PRO  C
ATOM   3478 HG21 ILE P 215       0.973  -3.549 -25.448  1.00  0.00      PRO   
ATOM   3479 HG22 ILE P 215       2.499  -3.978 -24.613  1.00  0.00      PRO   
ATOM   3480 HG23 ILE P 215       1.161  -5.178 -24.710  1.00  0.00      PRO   
ATOM   3481  CG1 ILE P 215      -0.629  -4.027 -23.186  1.00  0.00      PRO  C
ATOM   3482 HG11 ILE P 215      -1.083  -3.971 -24.201  1.00  0.00      PRO   
ATOM   3483 HG12 ILE P 215      -0.645  -5.098 -22.878  1.00  0.00      PRO   
ATOM   3484  CD  ILE P 215      -1.621  -3.343 -22.260  1.00  0.00      PRO  C
ATOM   3485  HD1 ILE P 215      -2.607  -3.855 -22.307  1.00  0.00      PRO   
ATOM   3486  HD2 ILE P 215      -1.261  -3.375 -21.209  1.00  0.00      PRO   
ATOM   3487  HD3 ILE P 215      -1.770  -2.282 -22.550  1.00  0.00      PRO   
ATOM   3488  C   ILE P 215       3.072  -3.769 -21.895  1.00  0.00      PRO  C
ATOM   3489  O   ILE P 215       3.998  -4.406 -22.413  1.00  0.00      PRO  O
ATOM   3490  N   CYS P 216       3.365  -2.720 -21.088  1.00  0.00      PRO  N
ATOM   3491  HN  CYS P 216       2.606  -2.178 -20.732  1.00  0.00      PRO   
ATOM   3492  CA  CYS P 216       4.640  -2.288 -20.678  1.00  0.00      PRO  C
ATOM   3493  HA  CYS P 216       5.124  -1.995 -21.602  1.00  0.00      PRO   
ATOM   3494  CB  CYS P 216       4.553  -0.919 -19.858  1.00  0.00      PRO  C
ATOM   3495  HB1 CYS P 216       4.054  -1.146 -18.889  1.00  0.00      PRO   
ATOM   3496  HB2 CYS P 216       5.577  -0.568 -19.601  1.00  0.00      PRO   
ATOM   3497  SG  CYS P 216       3.705   0.569 -20.383  1.00  0.00      PRO  S
ATOM   3498  HG1 CYS P 216       3.933   1.286 -19.281  1.00  0.00      PRO   
ATOM   3499  C   CYS P 216       5.531  -3.322 -19.994  1.00  0.00      PRO  C
ATOM   3500  O   CYS P 216       6.751  -3.380 -20.242  1.00  0.00      PRO  O
ATOM   3501  N   ASN P 217       4.976  -4.112 -19.144  1.00  0.00      PRO  N
ATOM   3502  HN  ASN P 217       4.004  -4.039 -18.921  1.00  0.00      PRO   
ATOM   3503  CA  ASN P 217       5.678  -5.167 -18.435  1.00  0.00      PRO  C
ATOM   3504  HA  ASN P 217       6.632  -4.731 -18.157  1.00  0.00      PRO   
ATOM   3505  CB  ASN P 217       4.683  -5.463 -17.341  1.00  0.00      PRO  C
ATOM   3506  HB1 ASN P 217       3.701  -5.667 -17.822  1.00  0.00      PRO   
ATOM   3507  HB2 ASN P 217       4.979  -6.377 -16.788  1.00  0.00      PRO   
ATOM   3508  CG  ASN P 217       4.457  -4.310 -16.325  1.00  0.00      PRO  C
ATOM   3509  OD1 ASN P 217       5.008  -3.226 -16.448  1.00  0.00      PRO  O
ATOM   3510  ND2 ASN P 217       3.629  -4.493 -15.302  1.00  0.00      PRO  N
ATOM   3511 HD21 ASN P 217       3.499  -3.728 -14.676  1.00  0.00      PRO   
ATOM   3512 HD22 ASN P 217       3.145  -5.356 -15.200  1.00  0.00      PRO   
ATOM   3513  C   ASN P 217       5.968  -6.404 -19.315  1.00  0.00      PRO  C
ATOM   3514  O   ASN P 217       6.822  -7.198 -18.901  1.00  0.00      PRO  O
ATOM   3515  N   ASN P 218       5.281  -6.565 -20.468  1.00  0.00      PRO  N
ATOM   3516  HN  ASN P 218       4.693  -5.846 -20.838  1.00  0.00      PRO   
ATOM   3517  CA  ASN P 218       5.331  -7.779 -21.270  1.00  0.00      PRO  C
ATOM   3518  HA  ASN P 218       5.653  -8.549 -20.578  1.00  0.00      PRO   
ATOM   3519  CB  ASN P 218       3.866  -8.000 -21.781  1.00  0.00      PRO  C
ATOM   3520  HB1 ASN P 218       3.173  -7.736 -20.952  1.00  0.00      PRO   
ATOM   3521  HB2 ASN P 218       3.646  -7.319 -22.629  1.00  0.00      PRO   
ATOM   3522  CG  ASN P 218       3.561  -9.449 -22.192  1.00  0.00      PRO  C
ATOM   3523  OD1 ASN P 218       4.325 -10.045 -23.116  1.00  0.00      PRO  O
ATOM   3524  ND2 ASN P 218       2.546  -9.951 -21.662  1.00  0.00      PRO  N
ATOM   3525 HD21 ASN P 218       2.325 -10.893 -21.898  1.00  0.00      PRO   
ATOM   3526 HD22 ASN P 218       2.011  -9.422 -21.010  1.00  0.00      PRO   
ATOM   3527  C   ASN P 218       6.351  -7.732 -22.425  1.00  0.00      PRO  C
ATOM   3528  O   ASN P 218       6.959  -8.670 -22.849  1.00  0.00      PRO  O
ATOM   3529  N   PHE P 219       6.534  -6.441 -22.918  1.00  0.00      PRO  N
ATOM   3530  HN  PHE P 219       6.173  -5.646 -22.432  1.00  0.00      PRO   
ATOM   3531  CA  PHE P 219       7.237  -6.127 -24.134  1.00  0.00      PRO  C
ATOM   3532  HA  PHE P 219       7.913  -6.942 -24.362  1.00  0.00      PRO   
ATOM   3533  CB  PHE P 219       6.243  -5.878 -25.299  1.00  0.00      PRO  C
ATOM   3534  HB1 PHE P 219       5.558  -5.048 -25.021  1.00  0.00      PRO   
ATOM   3535  HB2 PHE P 219       6.778  -5.566 -26.222  1.00  0.00      PRO   
ATOM   3536  CG  PHE P 219       5.303  -7.045 -25.681  1.00  0.00      PRO  C
ATOM   3537  CD1 PHE P 219       3.905  -6.722 -25.909  1.00  0.00      PRO  C
ATOM   3538  HD1 PHE P 219       3.528  -5.748 -25.629  1.00  0.00      PRO   
ATOM   3539  CE1 PHE P 219       3.031  -7.564 -26.448  1.00  0.00      PRO  C
ATOM   3540  HE1 PHE P 219       2.052  -7.213 -26.741  1.00  0.00      PRO   
ATOM   3541  CZ  PHE P 219       3.419  -8.958 -26.641  1.00  0.00      PRO  C
ATOM   3542  HZ  PHE P 219       2.693  -9.699 -26.946  1.00  0.00      PRO   
ATOM   3543  CD2 PHE P 219       5.694  -8.398 -25.988  1.00  0.00      PRO  C
ATOM   3544  HD2 PHE P 219       6.720  -8.707 -25.850  1.00  0.00      PRO   
ATOM   3545  CE2 PHE P 219       4.704  -9.316 -26.445  1.00  0.00      PRO  C
ATOM   3546  HE2 PHE P 219       4.975 -10.343 -26.646  1.00  0.00      PRO   
ATOM   3547  C   PHE P 219       8.086  -4.925 -23.817  1.00  0.00      PRO  C
ATOM   3548  O   PHE P 219       7.764  -3.960 -23.188  1.00  0.00      PRO  O
ATOM   3549  N   SER P 220       9.376  -5.003 -24.291  1.00  0.00      PRO  N
ATOM   3550  HN  SER P 220       9.685  -5.773 -24.849  1.00  0.00      PRO   
ATOM   3551  CA  SER P 220      10.407  -3.996 -24.036  1.00  0.00      PRO  C
ATOM   3552  HA  SER P 220      10.402  -3.878 -22.961  1.00  0.00      PRO   
ATOM   3553  CB  SER P 220      11.794  -4.458 -24.528  1.00  0.00      PRO  C
ATOM   3554  HB1 SER P 220      12.074  -5.375 -23.961  1.00  0.00      PRO   
ATOM   3555  HB2 SER P 220      11.750  -4.738 -25.604  1.00  0.00      PRO   
ATOM   3556  OG  SER P 220      12.802  -3.454 -24.301  1.00  0.00      PRO  O
ATOM   3557  HG1 SER P 220      13.659  -3.883 -24.418  1.00  0.00      PRO   
ATOM   3558  C   SER P 220      10.145  -2.643 -24.635  1.00  0.00      PRO  C
ATOM   3559  O   SER P 220      10.208  -1.703 -23.883  1.00  0.00      PRO  O
ATOM   3560  N   PRO P 221       9.813  -2.417 -25.922  1.00  0.00      PRO  N
ATOM   3561  CD  PRO P 221       9.745  -3.486 -26.984  1.00  0.00      PRO  C
ATOM   3562  HD1 PRO P 221       8.971  -4.239 -26.711  1.00  0.00      PRO   
ATOM   3563  HD2 PRO P 221      10.732  -3.996 -27.068  1.00  0.00      PRO   
ATOM   3564  CA  PRO P 221       9.950  -1.094 -26.641  1.00  0.00      PRO  C
ATOM   3565  HA  PRO P 221      10.832  -0.572 -26.292  1.00  0.00      PRO   
ATOM   3566  CB  PRO P 221      10.031  -1.502 -28.126  1.00  0.00      PRO  C
ATOM   3567  HB1 PRO P 221      11.093  -1.565 -28.454  1.00  0.00      PRO   
ATOM   3568  HB2 PRO P 221       9.480  -0.771 -28.759  1.00  0.00      PRO   
ATOM   3569  CG  PRO P 221       9.396  -2.846 -28.272  1.00  0.00      PRO  C
ATOM   3570  HG1 PRO P 221       9.792  -3.395 -29.148  1.00  0.00      PRO   
ATOM   3571  HG2 PRO P 221       8.287  -2.800 -28.370  1.00  0.00      PRO   
ATOM   3572  C   PRO P 221       8.731  -0.197 -26.450  1.00  0.00      PRO  C
ATOM   3573  O   PRO P 221       8.729   0.862 -27.105  1.00  0.00      PRO  O
ATOM   3574  N   ILE P 222       7.752  -0.630 -25.643  1.00  0.00      PRO  N
ATOM   3575  HN  ILE P 222       7.801  -1.557 -25.277  1.00  0.00      PRO   
ATOM   3576  CA  ILE P 222       6.602   0.103 -25.227  1.00  0.00      PRO  C
ATOM   3577  HA  ILE P 222       6.093   0.421 -26.127  1.00  0.00      PRO   
ATOM   3578  CB  ILE P 222       5.538  -0.797 -24.560  1.00  0.00      PRO  C
ATOM   3579  HB  ILE P 222       6.023  -1.151 -23.616  1.00  0.00      PRO   
ATOM   3580  CG2 ILE P 222       4.231  -0.052 -24.206  1.00  0.00      PRO  C
ATOM   3581 HG21 ILE P 222       3.567  -0.698 -23.594  1.00  0.00      PRO   
ATOM   3582 HG22 ILE P 222       4.444   0.865 -23.618  1.00  0.00      PRO   
ATOM   3583 HG23 ILE P 222       3.679   0.241 -25.124  1.00  0.00      PRO   
ATOM   3584  CG1 ILE P 222       5.257  -2.073 -25.427  1.00  0.00      PRO  C
ATOM   3585 HG11 ILE P 222       6.157  -2.730 -25.432  1.00  0.00      PRO   
ATOM   3586 HG12 ILE P 222       4.429  -2.653 -24.958  1.00  0.00      PRO   
ATOM   3587  CD  ILE P 222       4.859  -1.895 -26.864  1.00  0.00      PRO  C
ATOM   3588  HD1 ILE P 222       4.640  -2.881 -27.328  1.00  0.00      PRO   
ATOM   3589  HD2 ILE P 222       3.949  -1.263 -26.943  1.00  0.00      PRO   
ATOM   3590  HD3 ILE P 222       5.674  -1.415 -27.446  1.00  0.00      PRO   
ATOM   3591  C   ILE P 222       7.021   1.376 -24.480  1.00  0.00      PRO  C
ATOM   3592  O   ILE P 222       6.570   2.496 -24.918  1.00  0.00      PRO  O
ATOM   3593  N   ILE P 223       7.870   1.279 -23.386  1.00  0.00      PRO  N
ATOM   3594  HN  ILE P 223       8.211   0.405 -23.047  1.00  0.00      PRO   
ATOM   3595  CA  ILE P 223       8.353   2.468 -22.611  1.00  0.00      PRO  C
ATOM   3596  HA  ILE P 223       7.469   3.069 -22.441  1.00  0.00      PRO   
ATOM   3597  CB  ILE P 223       9.080   1.981 -21.360  1.00  0.00      PRO  C
ATOM   3598  HB  ILE P 223       8.363   1.268 -20.880  1.00  0.00      PRO   
ATOM   3599  CG2 ILE P 223      10.335   1.194 -21.566  1.00  0.00      PRO  C
ATOM   3600 HG21 ILE P 223      10.688   0.763 -20.606  1.00  0.00      PRO   
ATOM   3601 HG22 ILE P 223      10.163   0.352 -22.269  1.00  0.00      PRO   
ATOM   3602 HG23 ILE P 223      11.143   1.835 -21.977  1.00  0.00      PRO   
ATOM   3603  CG1 ILE P 223       9.358   3.072 -20.256  1.00  0.00      PRO  C
ATOM   3604 HG11 ILE P 223       9.817   2.594 -19.362  1.00  0.00      PRO   
ATOM   3605 HG12 ILE P 223      10.096   3.806 -20.653  1.00  0.00      PRO   
ATOM   3606  CD  ILE P 223       8.130   3.814 -19.843  1.00  0.00      PRO  C
ATOM   3607  HD1 ILE P 223       8.387   4.607 -19.109  1.00  0.00      PRO   
ATOM   3608  HD2 ILE P 223       7.649   4.295 -20.722  1.00  0.00      PRO   
ATOM   3609  HD3 ILE P 223       7.393   3.131 -19.368  1.00  0.00      PRO   
ATOM   3610  C   ILE P 223       9.310   3.315 -23.339  1.00  0.00      PRO  C
ATOM   3611  O   ILE P 223       9.314   4.529 -23.269  1.00  0.00      PRO  O
ATOM   3612  N   ASP P 224      10.238   2.793 -24.151  1.00  0.00      PRO  N
ATOM   3613  HN  ASP P 224      10.418   1.813 -24.158  1.00  0.00      PRO   
ATOM   3614  CA  ASP P 224      11.053   3.513 -25.065  1.00  0.00      PRO  C
ATOM   3615  HA  ASP P 224      11.612   4.225 -24.469  1.00  0.00      PRO   
ATOM   3616  CB  ASP P 224      11.866   2.424 -25.787  1.00  0.00      PRO  C
ATOM   3617  HB1 ASP P 224      11.192   1.589 -26.063  1.00  0.00      PRO   
ATOM   3618  HB2 ASP P 224      12.321   2.826 -26.713  1.00  0.00      PRO   
ATOM   3619  CG  ASP P 224      12.940   1.895 -24.878  1.00  0.00      PRO  C
ATOM   3620  OD1 ASP P 224      13.688   2.714 -24.266  1.00  0.00      PRO  O
ATOM   3621  OD2 ASP P 224      13.111   0.655 -24.835  1.00  0.00      PRO  O
ATOM   3622  C   ASP P 224      10.296   4.282 -26.035  1.00  0.00      PRO  C
ATOM   3623  O   ASP P 224      10.506   5.494 -26.116  1.00  0.00      PRO  O
ATOM   3624  N   TYR P 225       9.465   3.697 -26.907  1.00  0.00      PRO  N
ATOM   3625  HN  TYR P 225       9.121   2.759 -26.895  1.00  0.00      PRO   
ATOM   3626  CA  TYR P 225       8.990   4.498 -28.017  1.00  0.00      PRO  C
ATOM   3627  HA  TYR P 225       9.557   5.414 -27.902  1.00  0.00      PRO   
ATOM   3628  CB  TYR P 225       9.322   3.697 -29.347  1.00  0.00      PRO  C
ATOM   3629  HB1 TYR P 225       8.635   2.826 -29.428  1.00  0.00      PRO   
ATOM   3630  HB2 TYR P 225       9.154   4.333 -30.242  1.00  0.00      PRO   
ATOM   3631  CG  TYR P 225      10.801   3.114 -29.391  1.00  0.00      PRO  C
ATOM   3632  CD1 TYR P 225      11.223   1.824 -29.260  1.00  0.00      PRO  C
ATOM   3633  HD1 TYR P 225      10.500   1.037 -29.094  1.00  0.00      PRO   
ATOM   3634  CE1 TYR P 225      12.535   1.421 -29.301  1.00  0.00      PRO  C
ATOM   3635  HE1 TYR P 225      12.815   0.427 -28.984  1.00  0.00      PRO   
ATOM   3636  CZ  TYR P 225      13.524   2.304 -29.749  1.00  0.00      PRO  C
ATOM   3637  OH  TYR P 225      14.894   2.012 -29.720  1.00  0.00      PRO  O
ATOM   3638  HH  TYR P 225      15.352   2.740 -30.143  1.00  0.00      PRO   
ATOM   3639  CD2 TYR P 225      11.721   4.010 -29.915  1.00  0.00      PRO  C
ATOM   3640  HD2 TYR P 225      11.409   5.011 -30.183  1.00  0.00      PRO   
ATOM   3641  CE2 TYR P 225      13.092   3.655 -30.064  1.00  0.00      PRO  C
ATOM   3642  HE2 TYR P 225      13.805   4.398 -30.389  1.00  0.00      PRO   
ATOM   3643  C   TYR P 225       7.517   4.889 -28.106  1.00  0.00      PRO  C
ATOM   3644  O   TYR P 225       7.213   5.908 -28.771  1.00  0.00      PRO  O
ATOM   3645  N   PHE P 226       6.480   4.207 -27.423  1.00  0.00      PRO  N
ATOM   3646  HN  PHE P 226       6.558   3.316 -26.981  1.00  0.00      PRO   
ATOM   3647  CA  PHE P 226       5.192   4.801 -27.330  1.00  0.00      PRO  C
ATOM   3648  HA  PHE P 226       4.930   5.084 -28.342  1.00  0.00      PRO   
ATOM   3649  CB  PHE P 226       3.989   3.816 -26.910  1.00  0.00      PRO  C
ATOM   3650  HB1 PHE P 226       4.303   3.212 -26.031  1.00  0.00      PRO   
ATOM   3651  HB2 PHE P 226       3.088   4.391 -26.607  1.00  0.00      PRO   
ATOM   3652  CG  PHE P 226       3.670   2.858 -28.035  1.00  0.00      PRO  C
ATOM   3653  CD1 PHE P 226       2.610   3.241 -28.868  1.00  0.00      PRO  C
ATOM   3654  HD1 PHE P 226       2.169   4.222 -28.755  1.00  0.00      PRO   
ATOM   3655  CE1 PHE P 226       2.092   2.341 -29.871  1.00  0.00      PRO  C
ATOM   3656  HE1 PHE P 226       1.285   2.658 -30.517  1.00  0.00      PRO   
ATOM   3657  CZ  PHE P 226       2.691   1.021 -29.980  1.00  0.00      PRO  C
ATOM   3658  HZ  PHE P 226       2.453   0.368 -30.807  1.00  0.00      PRO   
ATOM   3659  CD2 PHE P 226       4.123   1.539 -28.136  1.00  0.00      PRO  C
ATOM   3660  HD2 PHE P 226       4.920   1.190 -27.495  1.00  0.00      PRO   
ATOM   3661  CE2 PHE P 226       3.580   0.613 -29.017  1.00  0.00      PRO  C
ATOM   3662  HE2 PHE P 226       3.858  -0.429 -28.941  1.00  0.00      PRO   
ATOM   3663  C   PHE P 226       5.184   6.084 -26.487  1.00  0.00      PRO  C
ATOM   3664  O   PHE P 226       5.732   6.198 -25.386  1.00  0.00      PRO  O
ATOM   3665  N   PRO P 227       4.475   7.133 -26.961  1.00  0.00      PRO  N
ATOM   3666  CD  PRO P 227       4.177   7.390 -28.390  1.00  0.00      PRO  C
ATOM   3667  HD1 PRO P 227       3.214   6.938 -28.723  1.00  0.00      PRO   
ATOM   3668  HD2 PRO P 227       4.990   7.051 -29.074  1.00  0.00      PRO   
ATOM   3669  CA  PRO P 227       3.942   8.193 -26.098  1.00  0.00      PRO  C
ATOM   3670  HA  PRO P 227       4.761   8.703 -25.606  1.00  0.00      PRO   
ATOM   3671  CB  PRO P 227       3.309   9.144 -27.049  1.00  0.00      PRO  C
ATOM   3672  HB1 PRO P 227       3.446  10.204 -26.735  1.00  0.00      PRO   
ATOM   3673  HB2 PRO P 227       2.228   8.930 -27.199  1.00  0.00      PRO   
ATOM   3674  CG  PRO P 227       4.076   8.906 -28.413  1.00  0.00      PRO  C
ATOM   3675  HG1 PRO P 227       5.065   9.405 -28.443  1.00  0.00      PRO   
ATOM   3676  HG2 PRO P 227       3.508   9.222 -29.317  1.00  0.00      PRO   
ATOM   3677  C   PRO P 227       2.944   7.681 -25.023  1.00  0.00      PRO  C
ATOM   3678  O   PRO P 227       2.422   6.546 -25.201  1.00  0.00      PRO  O
ATOM   3679  N   GLY P 228       2.532   8.564 -24.107  1.00  0.00      PRO  N
ATOM   3680  HN  GLY P 228       3.063   9.380 -23.882  1.00  0.00      PRO   
ATOM   3681  CA  GLY P 228       1.274   8.400 -23.367  1.00  0.00      PRO  C
ATOM   3682  HA1 GLY P 228       0.843   7.489 -23.759  1.00  0.00      PRO   
ATOM   3683  HA2 GLY P 228       0.703   9.292 -23.589  1.00  0.00      PRO   
ATOM   3684  C   GLY P 228       1.366   8.265 -21.841  1.00  0.00      PRO  C
ATOM   3685  O   GLY P 228       2.312   8.579 -21.180  1.00  0.00      PRO  O
ATOM   3686  N   THR P 229       0.253   7.713 -21.270  1.00  0.00      PRO  N
ATOM   3687  HN  THR P 229      -0.528   7.438 -21.829  1.00  0.00      PRO   
ATOM   3688  CA  THR P 229       0.082   7.471 -19.831  1.00  0.00      PRO  C
ATOM   3689  HA  THR P 229      -0.036   8.468 -19.429  1.00  0.00      PRO   
ATOM   3690  CB  THR P 229      -1.259   6.771 -19.521  1.00  0.00      PRO  C
ATOM   3691  HB  THR P 229      -1.198   6.445 -18.454  1.00  0.00      PRO   
ATOM   3692  OG1 THR P 229      -1.380   5.621 -20.326  1.00  0.00      PRO  O
ATOM   3693  HG1 THR P 229      -2.234   5.237 -20.098  1.00  0.00      PRO   
ATOM   3694  CG2 THR P 229      -2.439   7.608 -19.907  1.00  0.00      PRO  C
ATOM   3695 HG21 THR P 229      -3.386   7.135 -19.572  1.00  0.00      PRO   
ATOM   3696 HG22 THR P 229      -2.372   8.612 -19.435  1.00  0.00      PRO   
ATOM   3697 HG23 THR P 229      -2.489   7.745 -21.009  1.00  0.00      PRO   
ATOM   3698  C   THR P 229       1.243   6.832 -19.074  1.00  0.00      PRO  C
ATOM   3699  O   THR P 229       1.581   7.301 -17.987  1.00  0.00      PRO  O
ATOM   3700  N   HSE P 230       2.078   5.979 -19.683  1.00  0.00      PRO  N
ATOM   3701  HN  HSE P 230       1.920   5.659 -20.615  1.00  0.00      PRO   
ATOM   3702  CA  HSE P 230       3.301   5.432 -19.046  1.00  0.00      PRO  C
ATOM   3703  HA  HSE P 230       3.026   5.271 -18.010  1.00  0.00      PRO   
ATOM   3704  CB  HSE P 230       3.632   4.045 -19.625  1.00  0.00      PRO  C
ATOM   3705  HB1 HSE P 230       4.468   3.617 -19.031  1.00  0.00      PRO   
ATOM   3706  HB2 HSE P 230       2.760   3.370 -19.492  1.00  0.00      PRO   
ATOM   3707  ND1 HSE P 230       3.347   4.683 -22.117  1.00  0.00      PRO  N
ATOM   3708  CG  HSE P 230       4.057   4.078 -21.076  1.00  0.00      PRO  C
ATOM   3709  CE1 HSE P 230       4.061   4.444 -23.228  1.00  0.00      PRO  C
ATOM   3710  HE1 HSE P 230       3.781   4.780 -24.230  1.00  0.00      PRO   
ATOM   3711  NE2 HSE P 230       5.163   3.730 -22.942  1.00  0.00      PRO  N
ATOM   3712  HE2 HSE P 230       5.843   3.411 -23.601  1.00  0.00      PRO   
ATOM   3713  CD2 HSE P 230       5.178   3.489 -21.588  1.00  0.00      PRO  C
ATOM   3714  HD2 HSE P 230       5.953   2.923 -21.090  1.00  0.00      PRO   
ATOM   3715  C   HSE P 230       4.540   6.367 -19.048  1.00  0.00      PRO  C
ATOM   3716  O   HSE P 230       5.169   6.516 -18.001  1.00  0.00      PRO  O
ATOM   3717  N   ASN P 231       4.766   7.183 -20.087  1.00  0.00      PRO  N
ATOM   3718  HN  ASN P 231       4.435   6.983 -21.008  1.00  0.00      PRO   
ATOM   3719  CA  ASN P 231       5.507   8.427 -19.971  1.00  0.00      PRO  C
ATOM   3720  HA  ASN P 231       6.498   8.124 -19.651  1.00  0.00      PRO   
ATOM   3721  CB  ASN P 231       5.585   9.133 -21.332  1.00  0.00      PRO  C
ATOM   3722  HB1 ASN P 231       4.553   9.200 -21.740  1.00  0.00      PRO   
ATOM   3723  HB2 ASN P 231       5.962  10.169 -21.209  1.00  0.00      PRO   
ATOM   3724  CG  ASN P 231       6.447   8.369 -22.339  1.00  0.00      PRO  C
ATOM   3725  OD1 ASN P 231       7.488   7.796 -21.978  1.00  0.00      PRO  O
ATOM   3726  ND2 ASN P 231       6.025   8.363 -23.606  1.00  0.00      PRO  N
ATOM   3727 HD21 ASN P 231       6.573   7.859 -24.268  1.00  0.00      PRO   
ATOM   3728 HD22 ASN P 231       5.179   8.825 -23.851  1.00  0.00      PRO   
ATOM   3729  C   ASN P 231       4.959   9.389 -18.924  1.00  0.00      PRO  C
ATOM   3730  O   ASN P 231       5.709  10.203 -18.375  1.00  0.00      PRO  O
ATOM   3731  N   LYS P 232       3.653   9.312 -18.650  1.00  0.00      PRO  N
ATOM   3732  HN  LYS P 232       3.024   8.671 -19.088  1.00  0.00      PRO   
ATOM   3733  CA  LYS P 232       3.045  10.197 -17.652  1.00  0.00      PRO  C
ATOM   3734  HA  LYS P 232       3.366  11.208 -17.868  1.00  0.00      PRO   
ATOM   3735  CB  LYS P 232       1.523  10.091 -17.714  1.00  0.00      PRO  C
ATOM   3736  HB1 LYS P 232       1.204  10.529 -18.688  1.00  0.00      PRO   
ATOM   3737  HB2 LYS P 232       1.236   9.016 -17.746  1.00  0.00      PRO   
ATOM   3738  CG  LYS P 232       0.784  10.797 -16.600  1.00  0.00      PRO  C
ATOM   3739  HG1 LYS P 232      -0.251  10.392 -16.535  1.00  0.00      PRO   
ATOM   3740  HG2 LYS P 232       1.289  10.575 -15.632  1.00  0.00      PRO   
ATOM   3741  CD  LYS P 232       0.699  12.293 -16.802  1.00  0.00      PRO  C
ATOM   3742  HD1 LYS P 232       0.806  12.509 -17.890  1.00  0.00      PRO   
ATOM   3743  HD2 LYS P 232      -0.318  12.627 -16.494  1.00  0.00      PRO   
ATOM   3744  CE  LYS P 232       1.764  13.032 -15.999  1.00  0.00      PRO  C
ATOM   3745  HE1 LYS P 232       1.659  12.809 -14.914  1.00  0.00      PRO   
ATOM   3746  HE2 LYS P 232       2.782  12.725 -16.325  1.00  0.00      PRO   
ATOM   3747  NZ  LYS P 232       1.689  14.535 -16.147  1.00  0.00      PRO  N
ATOM   3748  HZ1 LYS P 232       2.434  14.987 -15.579  1.00  0.00      PRO   
ATOM   3749  HZ2 LYS P 232       1.813  14.792 -17.147  1.00  0.00      PRO   
ATOM   3750  HZ3 LYS P 232       0.759  14.868 -15.822  1.00  0.00      PRO   
ATOM   3751  C   LYS P 232       3.562   9.842 -16.262  1.00  0.00      PRO  C
ATOM   3752  O   LYS P 232       3.919  10.763 -15.531  1.00  0.00      PRO  O
ATOM   3753  N   LEU P 233       3.680   8.544 -15.970  1.00  0.00      PRO  N
ATOM   3754  HN  LEU P 233       3.343   7.844 -16.597  1.00  0.00      PRO   
ATOM   3755  CA  LEU P 233       4.291   8.016 -14.753  1.00  0.00      PRO  C
ATOM   3756  HA  LEU P 233       3.712   8.388 -13.918  1.00  0.00      PRO   
ATOM   3757  CB  LEU P 233       4.246   6.472 -14.804  1.00  0.00      PRO  C
ATOM   3758  HB1 LEU P 233       3.272   6.186 -15.266  1.00  0.00      PRO   
ATOM   3759  HB2 LEU P 233       5.035   6.110 -15.501  1.00  0.00      PRO   
ATOM   3760  CG  LEU P 233       4.368   5.754 -13.448  1.00  0.00      PRO  C
ATOM   3761  HG  LEU P 233       5.209   6.204 -12.867  1.00  0.00      PRO   
ATOM   3762  CD1 LEU P 233       3.057   5.842 -12.659  1.00  0.00      PRO  C
ATOM   3763 HD11 LEU P 233       3.139   5.282 -11.704  1.00  0.00      PRO   
ATOM   3764 HD12 LEU P 233       2.812   6.900 -12.423  1.00  0.00      PRO   
ATOM   3765 HD13 LEU P 233       2.217   5.411 -13.244  1.00  0.00      PRO   
ATOM   3766  CD2 LEU P 233       4.694   4.272 -13.687  1.00  0.00      PRO  C
ATOM   3767 HD21 LEU P 233       4.805   3.740 -12.716  1.00  0.00      PRO   
ATOM   3768 HD22 LEU P 233       3.893   3.763 -14.259  1.00  0.00      PRO   
ATOM   3769 HD23 LEU P 233       5.647   4.169 -14.250  1.00  0.00      PRO   
ATOM   3770  C   LEU P 233       5.723   8.553 -14.601  1.00  0.00      PRO  C
ATOM   3771  O   LEU P 233       5.997   9.263 -13.631  1.00  0.00      PRO  O
ATOM   3772  N   LEU P 234       6.562   8.386 -15.639  1.00  0.00      PRO  N
ATOM   3773  HN  LEU P 234       6.293   7.885 -16.459  1.00  0.00      PRO   
ATOM   3774  CA  LEU P 234       7.936   8.911 -15.674  1.00  0.00      PRO  C
ATOM   3775  HA  LEU P 234       8.456   8.450 -14.844  1.00  0.00      PRO   
ATOM   3776  CB  LEU P 234       8.612   8.516 -17.002  1.00  0.00      PRO  C
ATOM   3777  HB1 LEU P 234       7.938   8.848 -17.826  1.00  0.00      PRO   
ATOM   3778  HB2 LEU P 234       9.551   9.101 -17.118  1.00  0.00      PRO   
ATOM   3779  CG  LEU P 234       8.896   7.006 -17.179  1.00  0.00      PRO  C
ATOM   3780  HG  LEU P 234       7.935   6.454 -17.041  1.00  0.00      PRO   
ATOM   3781  CD1 LEU P 234       9.473   6.753 -18.578  1.00  0.00      PRO  C
ATOM   3782 HD11 LEU P 234       9.728   5.679 -18.707  1.00  0.00      PRO   
ATOM   3783 HD12 LEU P 234       8.736   7.032 -19.362  1.00  0.00      PRO   
ATOM   3784 HD13 LEU P 234      10.396   7.350 -18.736  1.00  0.00      PRO   
ATOM   3785  CD2 LEU P 234       9.898   6.481 -16.142  1.00  0.00      PRO  C
ATOM   3786 HD21 LEU P 234      10.065   5.391 -16.285  1.00  0.00      PRO   
ATOM   3787 HD22 LEU P 234      10.881   6.987 -16.229  1.00  0.00      PRO   
ATOM   3788 HD23 LEU P 234       9.512   6.642 -15.112  1.00  0.00      PRO   
ATOM   3789  C   LEU P 234       7.988  10.423 -15.468  1.00  0.00      PRO  C
ATOM   3790  O   LEU P 234       8.730  10.889 -14.598  1.00  0.00      PRO  O
ATOM   3791  N   LYS P 235       7.167  11.192 -16.197  1.00  0.00      PRO  N
ATOM   3792  HN  LYS P 235       6.529  10.844 -16.882  1.00  0.00      PRO   
ATOM   3793  CA  LYS P 235       7.161  12.639 -16.025  1.00  0.00      PRO  C
ATOM   3794  HA  LYS P 235       8.190  12.960 -16.134  1.00  0.00      PRO   
ATOM   3795  CB  LYS P 235       6.208  13.232 -17.080  1.00  0.00      PRO  C
ATOM   3796  HB1 LYS P 235       6.630  12.982 -18.080  1.00  0.00      PRO   
ATOM   3797  HB2 LYS P 235       5.226  12.711 -17.015  1.00  0.00      PRO   
ATOM   3798  CG  LYS P 235       6.024  14.760 -16.976  1.00  0.00      PRO  C
ATOM   3799  HG1 LYS P 235       6.014  15.054 -15.901  1.00  0.00      PRO   
ATOM   3800  HG2 LYS P 235       6.899  15.264 -17.449  1.00  0.00      PRO   
ATOM   3801  CD  LYS P 235       4.715  15.195 -17.642  1.00  0.00      PRO  C
ATOM   3802  HD1 LYS P 235       4.782  14.968 -18.731  1.00  0.00      PRO   
ATOM   3803  HD2 LYS P 235       3.890  14.575 -17.221  1.00  0.00      PRO   
ATOM   3804  CE  LYS P 235       4.472  16.685 -17.391  1.00  0.00      PRO  C
ATOM   3805  HE1 LYS P 235       4.336  16.880 -16.304  1.00  0.00      PRO   
ATOM   3806  HE2 LYS P 235       5.335  17.288 -17.752  1.00  0.00      PRO   
ATOM   3807  NZ  LYS P 235       3.262  17.152 -18.093  1.00  0.00      PRO  N
ATOM   3808  HZ1 LYS P 235       3.113  18.165 -17.911  1.00  0.00      PRO   
ATOM   3809  HZ2 LYS P 235       3.374  16.998 -19.116  1.00  0.00      PRO   
ATOM   3810  HZ3 LYS P 235       2.438  16.616 -17.755  1.00  0.00      PRO   
ATOM   3811  C   LYS P 235       6.687  13.084 -14.624  1.00  0.00      PRO  C
ATOM   3812  O   LYS P 235       7.401  13.807 -13.924  1.00  0.00      PRO  O
ATOM   3813  N   ASN P 236       5.563  12.573 -14.121  1.00  0.00      PRO  N
ATOM   3814  HN  ASN P 236       4.996  11.915 -14.615  1.00  0.00      PRO   
ATOM   3815  CA  ASN P 236       5.057  12.935 -12.790  1.00  0.00      PRO  C
ATOM   3816  HA  ASN P 236       4.987  14.018 -12.805  1.00  0.00      PRO   
ATOM   3817  CB  ASN P 236       3.693  12.274 -12.602  1.00  0.00      PRO  C
ATOM   3818  HB1 ASN P 236       3.770  11.226 -12.964  1.00  0.00      PRO   
ATOM   3819  HB2 ASN P 236       3.428  12.236 -11.525  1.00  0.00      PRO   
ATOM   3820  CG  ASN P 236       2.547  12.929 -13.372  1.00  0.00      PRO  C
ATOM   3821  OD1 ASN P 236       2.721  13.895 -14.115  1.00  0.00      PRO  O
ATOM   3822  ND2 ASN P 236       1.342  12.421 -13.150  1.00  0.00      PRO  N
ATOM   3823 HD21 ASN P 236       0.577  12.821 -13.649  1.00  0.00      PRO   
ATOM   3824 HD22 ASN P 236       1.232  11.651 -12.530  1.00  0.00      PRO   
ATOM   3825  C   ASN P 236       6.002  12.547 -11.649  1.00  0.00      PRO  C
ATOM   3826  O   ASN P 236       6.150  13.351 -10.730  1.00  0.00      PRO  O
ATOM   3827  N   VAL P 237       6.694  11.401 -11.732  1.00  0.00      PRO  N
ATOM   3828  HN  VAL P 237       6.505  10.687 -12.400  1.00  0.00      PRO   
ATOM   3829  CA  VAL P 237       7.811  11.102 -10.822  1.00  0.00      PRO  C
ATOM   3830  HA  VAL P 237       7.431  11.073  -9.808  1.00  0.00      PRO   
ATOM   3831  CB  VAL P 237       8.465   9.737 -11.130  1.00  0.00      PRO  C
ATOM   3832  HB  VAL P 237       8.662   9.698 -12.230  1.00  0.00      PRO   
ATOM   3833  CG1 VAL P 237       9.802   9.564 -10.383  1.00  0.00      PRO  C
ATOM   3834 HG11 VAL P 237      10.234   8.561 -10.590  1.00  0.00      PRO   
ATOM   3835 HG12 VAL P 237      10.551  10.318 -10.703  1.00  0.00      PRO   
ATOM   3836 HG13 VAL P 237       9.653   9.654  -9.285  1.00  0.00      PRO   
ATOM   3837  CG2 VAL P 237       7.535   8.583 -10.722  1.00  0.00      PRO  C
ATOM   3838 HG21 VAL P 237       8.021   7.602 -10.907  1.00  0.00      PRO   
ATOM   3839 HG22 VAL P 237       7.281   8.650  -9.642  1.00  0.00      PRO   
ATOM   3840 HG23 VAL P 237       6.590   8.604 -11.303  1.00  0.00      PRO   
ATOM   3841  C   VAL P 237       8.819  12.239 -10.898  1.00  0.00      PRO  C
ATOM   3842  O   VAL P 237       9.071  12.871  -9.876  1.00  0.00      PRO  O
ATOM   3843  N   ALA P 238       9.309  12.571 -12.099  1.00  0.00      PRO  N
ATOM   3844  HN  ALA P 238       9.050  12.073 -12.926  1.00  0.00      PRO   
ATOM   3845  CA  ALA P 238      10.250  13.671 -12.297  1.00  0.00      PRO  C
ATOM   3846  HA  ALA P 238      11.203  13.426 -11.843  1.00  0.00      PRO   
ATOM   3847  CB  ALA P 238      10.641  13.848 -13.771  1.00  0.00      PRO  C
ATOM   3848  HB1 ALA P 238      11.016  12.884 -14.175  1.00  0.00      PRO   
ATOM   3849  HB2 ALA P 238       9.765  14.157 -14.382  1.00  0.00      PRO   
ATOM   3850  HB3 ALA P 238      11.444  14.607 -13.893  1.00  0.00      PRO   
ATOM   3851  C   ALA P 238       9.787  14.967 -11.650  1.00  0.00      PRO  C
ATOM   3852  O   ALA P 238      10.530  15.613 -10.902  1.00  0.00      PRO  O
ATOM   3853  N   PHE P 239       8.547  15.332 -11.904  1.00  0.00      PRO  N
ATOM   3854  HN  PHE P 239       7.909  14.838 -12.491  1.00  0.00      PRO   
ATOM   3855  CA  PHE P 239       8.004  16.548 -11.311  1.00  0.00      PRO  C
ATOM   3856  HA  PHE P 239       8.658  17.350 -11.629  1.00  0.00      PRO   
ATOM   3857  CB  PHE P 239       6.571  16.747 -11.759  1.00  0.00      PRO  C
ATOM   3858  HB1 PHE P 239       6.560  16.990 -12.844  1.00  0.00      PRO   
ATOM   3859  HB2 PHE P 239       5.977  15.816 -11.626  1.00  0.00      PRO   
ATOM   3860  CG  PHE P 239       5.873  17.880 -11.072  1.00  0.00      PRO  C
ATOM   3861  CD1 PHE P 239       5.379  17.730  -9.773  1.00  0.00      PRO  C
ATOM   3862  HD1 PHE P 239       5.526  16.796  -9.249  1.00  0.00      PRO   
ATOM   3863  CE1 PHE P 239       4.694  18.765  -9.146  1.00  0.00      PRO  C
ATOM   3864  HE1 PHE P 239       4.329  18.638  -8.136  1.00  0.00      PRO   
ATOM   3865  CZ  PHE P 239       4.476  19.998  -9.827  1.00  0.00      PRO  C
ATOM   3866  HZ  PHE P 239       3.946  20.806  -9.343  1.00  0.00      PRO   
ATOM   3867  CD2 PHE P 239       5.661  19.101 -11.742  1.00  0.00      PRO  C
ATOM   3868  HD2 PHE P 239       6.017  19.231 -12.754  1.00  0.00      PRO   
ATOM   3869  CE2 PHE P 239       4.962  20.160 -11.119  1.00  0.00      PRO  C
ATOM   3870  HE2 PHE P 239       4.806  21.089 -11.651  1.00  0.00      PRO   
ATOM   3871  C   PHE P 239       8.051  16.511  -9.791  1.00  0.00      PRO  C
ATOM   3872  O   PHE P 239       8.497  17.477  -9.130  1.00  0.00      PRO  O
ATOM   3873  N   MET P 240       7.624  15.403  -9.171  1.00  0.00      PRO  N
ATOM   3874  HN  MET P 240       7.342  14.582  -9.663  1.00  0.00      PRO   
ATOM   3875  CA  MET P 240       7.533  15.295  -7.709  1.00  0.00      PRO  C
ATOM   3876  HA  MET P 240       7.003  16.172  -7.359  1.00  0.00      PRO   
ATOM   3877  CB  MET P 240       6.717  14.062  -7.288  1.00  0.00      PRO  C
ATOM   3878  HB1 MET P 240       7.135  13.191  -7.844  1.00  0.00      PRO   
ATOM   3879  HB2 MET P 240       6.890  13.856  -6.209  1.00  0.00      PRO   
ATOM   3880  CG  MET P 240       5.227  14.231  -7.615  1.00  0.00      PRO  C
ATOM   3881  HG1 MET P 240       4.823  15.139  -7.119  1.00  0.00      PRO   
ATOM   3882  HG2 MET P 240       5.097  14.360  -8.712  1.00  0.00      PRO   
ATOM   3883  SD  MET P 240       4.170  12.849  -7.100  1.00  0.00      PRO  S
ATOM   3884  CE  MET P 240       4.598  11.589  -8.328  1.00  0.00      PRO  C
ATOM   3885  HE1 MET P 240       4.017  10.657  -8.160  1.00  0.00      PRO   
ATOM   3886  HE2 MET P 240       4.380  11.946  -9.359  1.00  0.00      PRO   
ATOM   3887  HE3 MET P 240       5.678  11.332  -8.277  1.00  0.00      PRO   
ATOM   3888  C   MET P 240       8.921  15.305  -7.064  1.00  0.00      PRO  C
ATOM   3889  O   MET P 240       9.148  16.064  -6.121  1.00  0.00      PRO  O
ATOM   3890  N   LYS P 241       9.890  14.590  -7.652  1.00  0.00      PRO  N
ATOM   3891  HN  LYS P 241       9.705  13.986  -8.426  1.00  0.00      PRO   
ATOM   3892  CA  LYS P 241      11.293  14.632  -7.213  1.00  0.00      PRO  C
ATOM   3893  HA  LYS P 241      11.303  14.327  -6.173  1.00  0.00      PRO   
ATOM   3894  CB  LYS P 241      12.186  13.616  -7.958  1.00  0.00      PRO  C
ATOM   3895  HB1 LYS P 241      12.158  13.886  -9.039  1.00  0.00      PRO   
ATOM   3896  HB2 LYS P 241      13.240  13.751  -7.629  1.00  0.00      PRO   
ATOM   3897  CG  LYS P 241      11.745  12.151  -7.795  1.00  0.00      PRO  C
ATOM   3898  HG1 LYS P 241      11.328  12.008  -6.771  1.00  0.00      PRO   
ATOM   3899  HG2 LYS P 241      10.927  11.936  -8.520  1.00  0.00      PRO   
ATOM   3900  CD  LYS P 241      12.867  11.124  -7.989  1.00  0.00      PRO  C
ATOM   3901  HD1 LYS P 241      13.600  11.243  -7.158  1.00  0.00      PRO   
ATOM   3902  HD2 LYS P 241      12.424  10.104  -7.898  1.00  0.00      PRO   
ATOM   3903  CE  LYS P 241      13.585  11.247  -9.332  1.00  0.00      PRO  C
ATOM   3904  HE1 LYS P 241      12.899  10.985 -10.167  1.00  0.00      PRO   
ATOM   3905  HE2 LYS P 241      13.948  12.287  -9.488  1.00  0.00      PRO   
ATOM   3906  NZ  LYS P 241      14.744  10.337  -9.380  1.00  0.00      PRO  N
ATOM   3907  HZ1 LYS P 241      15.228  10.424 -10.297  1.00  0.00      PRO   
ATOM   3908  HZ2 LYS P 241      15.406  10.578  -8.615  1.00  0.00      PRO   
ATOM   3909  HZ3 LYS P 241      14.418   9.357  -9.254  1.00  0.00      PRO   
ATOM   3910  C   LYS P 241      11.881  16.048  -7.282  1.00  0.00      PRO  C
ATOM   3911  O   LYS P 241      12.606  16.510  -6.394  1.00  0.00      PRO  O
ATOM   3912  N   SER P 242      11.547  16.729  -8.368  1.00  0.00      PRO  N
ATOM   3913  HN  SER P 242      10.953  16.367  -9.087  1.00  0.00      PRO   
ATOM   3914  CA  SER P 242      12.020  18.083  -8.612  1.00  0.00      PRO  C
ATOM   3915  HA  SER P 242      13.095  18.067  -8.486  1.00  0.00      PRO   
ATOM   3916  CB  SER P 242      11.572  18.525 -10.011  1.00  0.00      PRO  C
ATOM   3917  HB1 SER P 242      11.917  17.758 -10.743  1.00  0.00      PRO   
ATOM   3918  HB2 SER P 242      10.460  18.558 -10.070  1.00  0.00      PRO   
ATOM   3919  OG  SER P 242      12.155  19.764 -10.318  1.00  0.00      PRO  O
ATOM   3920  HG1 SER P 242      12.040  19.904 -11.266  1.00  0.00      PRO   
ATOM   3921  C   SER P 242      11.452  19.016  -7.546  1.00  0.00      PRO  C
ATOM   3922  O   SER P 242      12.157  19.898  -7.054  1.00  0.00      PRO  O
ATOM   3923  N   TYR P 243      10.168  18.816  -7.209  1.00  0.00      PRO  N
ATOM   3924  HN  TYR P 243       9.578  18.127  -7.628  1.00  0.00      PRO   
ATOM   3925  CA  TYR P 243       9.520  19.620  -6.169  1.00  0.00      PRO  C
ATOM   3926  HA  TYR P 243       9.701  20.658  -6.422  1.00  0.00      PRO   
ATOM   3927  CB  TYR P 243       8.058  19.290  -6.071  1.00  0.00      PRO  C
ATOM   3928  HB1 TYR P 243       7.541  19.653  -6.985  1.00  0.00      PRO   
ATOM   3929  HB2 TYR P 243       7.907  18.189  -6.023  1.00  0.00      PRO   
ATOM   3930  CG  TYR P 243       7.400  19.952  -4.889  1.00  0.00      PRO  C
ATOM   3931  CD1 TYR P 243       7.273  19.289  -3.679  1.00  0.00      PRO  C
ATOM   3932  HD1 TYR P 243       7.702  18.303  -3.558  1.00  0.00      PRO   
ATOM   3933  CE1 TYR P 243       6.593  19.849  -2.631  1.00  0.00      PRO  C
ATOM   3934  HE1 TYR P 243       6.483  19.314  -1.699  1.00  0.00      PRO   
ATOM   3935  CZ  TYR P 243       6.031  21.107  -2.760  1.00  0.00      PRO  C
ATOM   3936  OH  TYR P 243       5.261  21.628  -1.728  1.00  0.00      PRO  O
ATOM   3937  HH  TYR P 243       5.024  22.526  -1.970  1.00  0.00      PRO   
ATOM   3938  CD2 TYR P 243       6.851  21.219  -5.000  1.00  0.00      PRO  C
ATOM   3939  HD2 TYR P 243       6.919  21.758  -5.935  1.00  0.00      PRO   
ATOM   3940  CE2 TYR P 243       6.163  21.803  -3.944  1.00  0.00      PRO  C
ATOM   3941  HE2 TYR P 243       5.723  22.782  -4.067  1.00  0.00      PRO   
ATOM   3942  C   TYR P 243      10.153  19.373  -4.824  1.00  0.00      PRO  C
ATOM   3943  O   TYR P 243      10.344  20.297  -4.051  1.00  0.00      PRO  O
ATOM   3944  N   ILE P 244      10.484  18.114  -4.543  1.00  0.00      PRO  N
ATOM   3945  HN  ILE P 244      10.329  17.323  -5.131  1.00  0.00      PRO   
ATOM   3946  CA  ILE P 244      11.131  17.801  -3.286  1.00  0.00      PRO  C
ATOM   3947  HA  ILE P 244      10.561  18.311  -2.519  1.00  0.00      PRO   
ATOM   3948  CB  ILE P 244      11.151  16.298  -3.067  1.00  0.00      PRO  C
ATOM   3949  HB  ILE P 244      11.305  15.868  -4.088  1.00  0.00      PRO   
ATOM   3950  CG2 ILE P 244      12.171  15.940  -2.036  1.00  0.00      PRO  C
ATOM   3951 HG21 ILE P 244      12.302  14.839  -1.982  1.00  0.00      PRO   
ATOM   3952 HG22 ILE P 244      13.157  16.385  -2.284  1.00  0.00      PRO   
ATOM   3953 HG23 ILE P 244      11.864  16.302  -1.032  1.00  0.00      PRO   
ATOM   3954  CG1 ILE P 244       9.760  15.857  -2.583  1.00  0.00      PRO  C
ATOM   3955 HG11 ILE P 244       9.747  15.802  -1.471  1.00  0.00      PRO   
ATOM   3956 HG12 ILE P 244       9.013  16.627  -2.883  1.00  0.00      PRO   
ATOM   3957  CD  ILE P 244       9.325  14.531  -3.148  1.00  0.00      PRO  C
ATOM   3958  HD1 ILE P 244       8.293  14.289  -2.814  1.00  0.00      PRO   
ATOM   3959  HD2 ILE P 244       9.333  14.556  -4.259  1.00  0.00      PRO   
ATOM   3960  HD3 ILE P 244       9.997  13.714  -2.809  1.00  0.00      PRO   
ATOM   3961  C   ILE P 244      12.552  18.364  -3.229  1.00  0.00      PRO  C
ATOM   3962  O   ILE P 244      12.967  18.924  -2.198  1.00  0.00      PRO  O
ATOM   3963  N   LEU P 245      13.303  18.188  -4.323  1.00  0.00      PRO  N
ATOM   3964  HN  LEU P 245      12.997  17.700  -5.139  1.00  0.00      PRO   
ATOM   3965  CA  LEU P 245      14.677  18.712  -4.412  1.00  0.00      PRO  C
ATOM   3966  HA  LEU P 245      15.255  18.213  -3.645  1.00  0.00      PRO   
ATOM   3967  CB  LEU P 245      15.254  18.435  -5.796  1.00  0.00      PRO  C
ATOM   3968  HB1 LEU P 245      15.067  17.360  -6.021  1.00  0.00      PRO   
ATOM   3969  HB2 LEU P 245      14.676  19.013  -6.552  1.00  0.00      PRO   
ATOM   3970  CG  LEU P 245      16.752  18.683  -6.044  1.00  0.00      PRO  C
ATOM   3971  HG  LEU P 245      16.942  19.782  -6.090  1.00  0.00      PRO   
ATOM   3972  CD1 LEU P 245      17.605  18.047  -4.956  1.00  0.00      PRO  C
ATOM   3973 HD11 LEU P 245      18.686  18.192  -5.172  1.00  0.00      PRO   
ATOM   3974 HD12 LEU P 245      17.382  18.504  -3.967  1.00  0.00      PRO   
ATOM   3975 HD13 LEU P 245      17.408  16.956  -4.891  1.00  0.00      PRO   
ATOM   3976  CD2 LEU P 245      17.132  18.072  -7.420  1.00  0.00      PRO  C
ATOM   3977 HD21 LEU P 245      18.208  18.251  -7.638  1.00  0.00      PRO   
ATOM   3978 HD22 LEU P 245      16.963  16.976  -7.443  1.00  0.00      PRO   
ATOM   3979 HD23 LEU P 245      16.531  18.536  -8.232  1.00  0.00      PRO   
ATOM   3980  C   LEU P 245      14.707  20.219  -4.110  1.00  0.00      PRO  C
ATOM   3981  O   LEU P 245      15.634  20.716  -3.480  1.00  0.00      PRO  O
ATOM   3982  N   GLU P 246      13.676  20.932  -4.533  1.00  0.00      PRO  N
ATOM   3983  HN  GLU P 246      12.905  20.583  -5.059  1.00  0.00      PRO   
ATOM   3984  CA  GLU P 246      13.597  22.364  -4.239  1.00  0.00      PRO  C
ATOM   3985  HA  GLU P 246      14.475  22.863  -4.631  1.00  0.00      PRO   
ATOM   3986  CB  GLU P 246      12.305  22.947  -4.810  1.00  0.00      PRO  C
ATOM   3987  HB1 GLU P 246      11.964  22.288  -5.641  1.00  0.00      PRO   
ATOM   3988  HB2 GLU P 246      11.501  22.909  -4.040  1.00  0.00      PRO   
ATOM   3989  CG  GLU P 246      12.447  24.372  -5.337  1.00  0.00      PRO  C
ATOM   3990  HG1 GLU P 246      12.958  24.995  -4.581  1.00  0.00      PRO   
ATOM   3991  HG2 GLU P 246      13.030  24.390  -6.279  1.00  0.00      PRO   
ATOM   3992  CD  GLU P 246      11.099  25.065  -5.595  1.00  0.00      PRO  C
ATOM   3993  OE1 GLU P 246      10.175  24.430  -6.211  1.00  0.00      PRO  O
ATOM   3994  OE2 GLU P 246      10.988  26.253  -5.180  1.00  0.00      PRO  O
ATOM   3995  C   GLU P 246      13.616  22.540  -2.712  1.00  0.00      PRO  C
ATOM   3996  O   GLU P 246      14.381  23.345  -2.155  1.00  0.00      PRO  O
ATOM   3997  N   LYS P 247      12.773  21.753  -2.032  1.00  0.00      PRO  N
ATOM   3998  HN  LYS P 247      12.167  21.097  -2.480  1.00  0.00      PRO   
ATOM   3999  CA  LYS P 247      12.674  21.794  -0.580  1.00  0.00      PRO  C
ATOM   4000  HA  LYS P 247      12.481  22.820  -0.288  1.00  0.00      PRO   
ATOM   4001  CB  LYS P 247      11.565  20.852  -0.093  1.00  0.00      PRO  C
ATOM   4002  HB1 LYS P 247      11.848  19.822  -0.409  1.00  0.00      PRO   
ATOM   4003  HB2 LYS P 247      11.557  20.846   1.020  1.00  0.00      PRO   
ATOM   4004  CG  LYS P 247      10.167  21.179  -0.645  1.00  0.00      PRO  C
ATOM   4005  HG1 LYS P 247      10.220  21.241  -1.755  1.00  0.00      PRO   
ATOM   4006  HG2 LYS P 247       9.474  20.344  -0.391  1.00  0.00      PRO   
ATOM   4007  CD  LYS P 247       9.657  22.494  -0.087  1.00  0.00      PRO  C
ATOM   4008  HD1 LYS P 247       9.713  22.450   1.025  1.00  0.00      PRO   
ATOM   4009  HD2 LYS P 247      10.345  23.303  -0.423  1.00  0.00      PRO   
ATOM   4010  CE  LYS P 247       8.243  22.764  -0.552  1.00  0.00      PRO  C
ATOM   4011  HE1 LYS P 247       7.589  21.888  -0.343  1.00  0.00      PRO   
ATOM   4012  HE2 LYS P 247       7.821  23.651  -0.028  1.00  0.00      PRO   
ATOM   4013  NZ  LYS P 247       8.178  23.034  -2.015  1.00  0.00      PRO  N
ATOM   4014  HZ1 LYS P 247       7.194  23.213  -2.301  1.00  0.00      PRO   
ATOM   4015  HZ2 LYS P 247       8.762  23.865  -2.241  1.00  0.00      PRO   
ATOM   4016  HZ3 LYS P 247       8.543  22.210  -2.534  1.00  0.00      PRO   
ATOM   4017  C   LYS P 247      13.994  21.396   0.024  1.00  0.00      PRO  C
ATOM   4018  O   LYS P 247      14.418  21.970   0.991  1.00  0.00      PRO  O
ATOM   4019  N   VAL P 248      14.636  20.389  -0.547  1.00  0.00      PRO  N
ATOM   4020  HN  VAL P 248      14.282  19.876  -1.324  1.00  0.00      PRO   
ATOM   4021  CA  VAL P 248      15.940  19.943  -0.076  1.00  0.00      PRO  C
ATOM   4022  HA  VAL P 248      15.836  19.657   0.963  1.00  0.00      PRO   
ATOM   4023  CB  VAL P 248      16.432  18.751  -0.936  1.00  0.00      PRO  C
ATOM   4024  HB  VAL P 248      16.382  19.065  -2.007  1.00  0.00      PRO   
ATOM   4025  CG1 VAL P 248      17.892  18.376  -0.590  1.00  0.00      PRO  C
ATOM   4026 HG11 VAL P 248      18.216  17.497  -1.187  1.00  0.00      PRO   
ATOM   4027 HG12 VAL P 248      18.593  19.206  -0.818  1.00  0.00      PRO   
ATOM   4028 HG13 VAL P 248      17.987  18.116   0.486  1.00  0.00      PRO   
ATOM   4029  CG2 VAL P 248      15.526  17.537  -0.674  1.00  0.00      PRO  C
ATOM   4030 HG21 VAL P 248      15.879  16.654  -1.247  1.00  0.00      PRO   
ATOM   4031 HG22 VAL P 248      15.527  17.276   0.407  1.00  0.00      PRO   
ATOM   4032 HG23 VAL P 248      14.480  17.742  -0.983  1.00  0.00      PRO   
ATOM   4033  C   VAL P 248      16.949  21.100  -0.136  1.00  0.00      PRO  C
ATOM   4034  O   VAL P 248      17.710  21.355   0.833  1.00  0.00      PRO  O
ATOM   4035  N   LYS P 249      16.929  21.821  -1.262  1.00  0.00      PRO  N
ATOM   4036  HN  LYS P 249      16.319  21.644  -2.033  1.00  0.00      PRO   
ATOM   4037  CA  LYS P 249      17.838  22.960  -1.434  1.00  0.00      PRO  C
ATOM   4038  HA  LYS P 249      18.848  22.577  -1.352  1.00  0.00      PRO   
ATOM   4039  CB  LYS P 249      17.651  23.601  -2.815  1.00  0.00      PRO  C
ATOM   4040  HB1 LYS P 249      16.563  23.813  -2.934  1.00  0.00      PRO   
ATOM   4041  HB2 LYS P 249      18.166  24.587  -2.830  1.00  0.00      PRO   
ATOM   4042  CG  LYS P 249      18.126  22.710  -3.952  1.00  0.00      PRO  C
ATOM   4043  HG1 LYS P 249      19.067  22.199  -3.645  1.00  0.00      PRO   
ATOM   4044  HG2 LYS P 249      17.363  21.918  -4.135  1.00  0.00      PRO   
ATOM   4045  CD  LYS P 249      18.382  23.517  -5.228  1.00  0.00      PRO  C
ATOM   4046  HD1 LYS P 249      17.441  24.046  -5.504  1.00  0.00      PRO   
ATOM   4047  HD2 LYS P 249      19.147  24.294  -4.998  1.00  0.00      PRO   
ATOM   4048  CE  LYS P 249      18.853  22.570  -6.334  1.00  0.00      PRO  C
ATOM   4049  HE1 LYS P 249      19.589  21.837  -5.932  1.00  0.00      PRO   
ATOM   4050  HE2 LYS P 249      17.993  22.008  -6.760  1.00  0.00      PRO   
ATOM   4051  NZ  LYS P 249      19.531  23.236  -7.501  1.00  0.00      PRO  N
ATOM   4052  HZ1 LYS P 249      19.819  22.521  -8.201  1.00  0.00      PRO   
ATOM   4053  HZ2 LYS P 249      18.875  23.910  -7.945  1.00  0.00      PRO   
ATOM   4054  HZ3 LYS P 249      20.372  23.748  -7.166  1.00  0.00      PRO   
ATOM   4055  C   LYS P 249      17.653  23.986  -0.333  1.00  0.00      PRO  C
ATOM   4056  O   LYS P 249      18.632  24.454   0.219  1.00  0.00      PRO  O
ATOM   4057  N   GLU P 250      16.411  24.303   0.021  1.00  0.00      PRO  N
ATOM   4058  HN  GLU P 250      15.579  23.943  -0.393  1.00  0.00      PRO   
ATOM   4059  CA  GLU P 250      16.175  25.246   1.093  1.00  0.00      PRO  C
ATOM   4060  HA  GLU P 250      16.773  26.125   0.885  1.00  0.00      PRO   
ATOM   4061  CB  GLU P 250      14.716  25.616   1.134  1.00  0.00      PRO  C
ATOM   4062  HB1 GLU P 250      14.199  24.914   1.828  1.00  0.00      PRO   
ATOM   4063  HB2 GLU P 250      14.596  26.629   1.579  1.00  0.00      PRO   
ATOM   4064  CG  GLU P 250      14.131  25.540  -0.217  1.00  0.00      PRO  C
ATOM   4065  HG1 GLU P 250      14.714  26.175  -0.908  1.00  0.00      PRO   
ATOM   4066  HG2 GLU P 250      14.132  24.497  -0.591  1.00  0.00      PRO   
ATOM   4067  CD  GLU P 250      12.721  26.066  -0.263  1.00  0.00      PRO  C
ATOM   4068  OE1 GLU P 250      11.881  25.644   0.567  1.00  0.00      PRO  O
ATOM   4069  OE2 GLU P 250      12.458  26.906  -1.149  1.00  0.00      PRO  O
ATOM   4070  C   GLU P 250      16.606  24.718   2.457  1.00  0.00      PRO  C
ATOM   4071  O   GLU P 250      17.110  25.487   3.298  1.00  0.00      PRO  O
ATOM   4072  N   HSD P 251      16.413  23.416   2.704  1.00  0.00      PRO  N
ATOM   4073  HN  HSD P 251      15.989  22.779   2.062  1.00  0.00      PRO   
ATOM   4074  CA  HSD P 251      16.832  22.829   3.988  1.00  0.00      PRO  C
ATOM   4075  HA  HSD P 251      16.405  23.430   4.782  1.00  0.00      PRO   
ATOM   4076  CB  HSD P 251      16.340  21.340   4.119  1.00  0.00      PRO  C
ATOM   4077  HB1 HSD P 251      16.490  20.822   3.147  1.00  0.00      PRO   
ATOM   4078  HB2 HSD P 251      16.967  20.806   4.866  1.00  0.00      PRO   
ATOM   4079  ND1 HSD P 251      13.877  21.778   3.811  1.00  0.00      PRO  N
ATOM   4080  HD1 HSD P 251      13.956  22.254   2.934  1.00  0.00      PRO   
ATOM   4081  CG  HSD P 251      14.888  21.221   4.510  1.00  0.00      PRO  C
ATOM   4082  CE1 HSD P 251      12.706  21.502   4.409  1.00  0.00      PRO  C
ATOM   4083  HE1 HSD P 251      11.736  21.840   4.034  1.00  0.00      PRO   
ATOM   4084  NE2 HSD P 251      12.963  20.778   5.467  1.00  0.00      PRO  N
ATOM   4085  CD2 HSD P 251      14.326  20.565   5.578  1.00  0.00      PRO  C
ATOM   4086  HD2 HSD P 251      14.804  20.018   6.382  1.00  0.00      PRO   
ATOM   4087  C   HSD P 251      18.378  22.889   4.141  1.00  0.00      PRO  C
ATOM   4088  O   HSD P 251      18.890  23.068   5.244  1.00  0.00      PRO  O
ATOM   4089  N   GLN P 252      19.104  22.711   3.035  1.00  0.00      PRO  N
ATOM   4090  HN  GLN P 252      18.713  22.552   2.131  1.00  0.00      PRO   
ATOM   4091  CA  GLN P 252      20.571  22.739   3.067  1.00  0.00      PRO  C
ATOM   4092  HA  GLN P 252      20.894  22.017   3.807  1.00  0.00      PRO   
ATOM   4093  CB  GLN P 252      21.158  22.404   1.699  1.00  0.00      PRO  C
ATOM   4094  HB1 GLN P 252      20.597  23.011   0.950  1.00  0.00      PRO   
ATOM   4095  HB2 GLN P 252      22.215  22.756   1.655  1.00  0.00      PRO   
ATOM   4096  CG  GLN P 252      21.064  20.934   1.331  1.00  0.00      PRO  C
ATOM   4097  HG1 GLN P 252      21.824  20.345   1.888  1.00  0.00      PRO   
ATOM   4098  HG2 GLN P 252      20.064  20.528   1.587  1.00  0.00      PRO   
ATOM   4099  CD  GLN P 252      21.326  20.665  -0.143  1.00  0.00      PRO  C
ATOM   4100  OE1 GLN P 252      20.795  21.357  -1.016  1.00  0.00      PRO  O
ATOM   4101  NE2 GLN P 252      22.128  19.640  -0.431  1.00  0.00      PRO  N
ATOM   4102 HE21 GLN P 252      22.305  19.463  -1.395  1.00  0.00      PRO   
ATOM   4103 HE22 GLN P 252      22.504  19.084   0.304  1.00  0.00      PRO   
ATOM   4104  C   GLN P 252      21.066  24.115   3.519  1.00  0.00      PRO  C
ATOM   4105  O   GLN P 252      22.114  24.230   4.131  1.00  0.00      PRO  O
ATOM   4106  N   GLU P 253      20.292  25.158   3.243  1.00  0.00      PRO  N
ATOM   4107  HN  GLU P 253      19.421  25.129   2.760  1.00  0.00      PRO   
ATOM   4108  CA  GLU P 253      20.696  26.501   3.658  1.00  0.00      PRO  C
ATOM   4109  HA  GLU P 253      21.683  26.710   3.265  1.00  0.00      PRO   
ATOM   4110  CB  GLU P 253      19.689  27.552   3.171  1.00  0.00      PRO  C
ATOM   4111  HB1 GLU P 253      18.688  27.291   3.585  1.00  0.00      PRO   
ATOM   4112  HB2 GLU P 253      19.947  28.547   3.599  1.00  0.00      PRO   
ATOM   4113  CG  GLU P 253      19.547  27.693   1.640  1.00  0.00      PRO  C
ATOM   4114  HG1 GLU P 253      20.414  28.247   1.238  1.00  0.00      PRO   
ATOM   4115  HG2 GLU P 253      19.491  26.699   1.154  1.00  0.00      PRO   
ATOM   4116  CD  GLU P 253      18.294  28.514   1.268  1.00  0.00      PRO  C
ATOM   4117  OE1 GLU P 253      17.850  29.349   2.116  1.00  0.00      PRO  O
ATOM   4118  OE2 GLU P 253      17.753  28.330   0.140  1.00  0.00      PRO  O
ATOM   4119  C   GLU P 253      20.795  26.550   5.189  1.00  0.00      PRO  C
ATOM   4120  O   GLU P 253      21.837  26.908   5.751  1.00  0.00      PRO  O
ATOM   4121  N   SER P 254      19.733  26.148   5.879  1.00  0.00      PRO  N
ATOM   4122  HN  SER P 254      18.880  25.788   5.501  1.00  0.00      PRO   
ATOM   4123  CA  SER P 254      19.758  26.215   7.334  1.00  0.00      PRO  C
ATOM   4124  HA  SER P 254      20.552  26.920   7.547  1.00  0.00      PRO   
ATOM   4125  CB  SER P 254      18.411  26.738   7.844  1.00  0.00      PRO  C
ATOM   4126  HB1 SER P 254      18.463  26.803   8.954  1.00  0.00      PRO   
ATOM   4127  HB2 SER P 254      18.225  27.767   7.463  1.00  0.00      PRO   
ATOM   4128  OG  SER P 254      17.350  25.864   7.490  1.00  0.00      PRO  O
ATOM   4129  HG1 SER P 254      16.584  26.121   8.018  1.00  0.00      PRO   
ATOM   4130  C   SER P 254      20.095  24.923   8.059  1.00  0.00      PRO  C
ATOM   4131  O   SER P 254      19.759  24.776   9.236  1.00  0.00      PRO  O
ATOM   4132  N   MET P 255      20.773  23.994   7.396  1.00  0.00      PRO  N
ATOM   4133  HN  MET P 255      21.129  24.047   6.464  1.00  0.00      PRO   
ATOM   4134  CA  MET P 255      21.047  22.749   8.068  1.00  0.00      PRO  C
ATOM   4135  HA  MET P 255      20.082  22.371   8.387  1.00  0.00      PRO   
ATOM   4136  CB  MET P 255      21.623  21.701   7.104  1.00  0.00      PRO  C
ATOM   4137  HB1 MET P 255      21.670  20.737   7.663  1.00  0.00      PRO   
ATOM   4138  HB2 MET P 255      20.910  21.540   6.265  1.00  0.00      PRO   
ATOM   4139  CG  MET P 255      22.984  21.933   6.527  1.00  0.00      PRO  C
ATOM   4140  HG1 MET P 255      23.011  22.896   5.975  1.00  0.00      PRO   
ATOM   4141  HG2 MET P 255      23.732  21.995   7.347  1.00  0.00      PRO   
ATOM   4142  SD  MET P 255      23.214  20.485   5.434  1.00  0.00      PRO  S
ATOM   4143  CE  MET P 255      23.705  19.181   6.766  1.00  0.00      PRO  C
ATOM   4144  HE1 MET P 255      23.906  18.193   6.299  1.00  0.00      PRO   
ATOM   4145  HE2 MET P 255      24.621  19.494   7.313  1.00  0.00      PRO   
ATOM   4146  HE3 MET P 255      22.891  19.045   7.512  1.00  0.00      PRO   
ATOM   4147  C   MET P 255      21.911  22.881   9.296  1.00  0.00      PRO  C
ATOM   4148  O   MET P 255      23.035  23.357   9.228  1.00  0.00      PRO  O
ATOM   4149  N   ASP P 256      21.358  22.397  10.407  1.00  0.00      PRO  N
ATOM   4150  HN  ASP P 256      20.469  21.946  10.393  1.00  0.00      PRO   
ATOM   4151  CA  ASP P 256      21.940  22.454  11.729  1.00  0.00      PRO  C
ATOM   4152  HA  ASP P 256      22.975  22.743  11.588  1.00  0.00      PRO   
ATOM   4153  CB  ASP P 256      21.119  23.483  12.513  1.00  0.00      PRO  C
ATOM   4154  HB1 ASP P 256      21.316  24.495  12.104  1.00  0.00      PRO   
ATOM   4155  HB2 ASP P 256      20.035  23.274  12.417  1.00  0.00      PRO   
ATOM   4156  CG  ASP P 256      21.457  23.528  13.974  1.00  0.00      PRO  C
ATOM   4157  OD1 ASP P 256      20.868  24.399  14.656  1.00  0.00      PRO  O
ATOM   4158  OD2 ASP P 256      22.281  22.717  14.451  1.00  0.00      PRO  O
ATOM   4159  C   ASP P 256      21.952  21.091  12.449  1.00  0.00      PRO  C
ATOM   4160  O   ASP P 256      20.896  20.553  12.786  1.00  0.00      PRO  O
ATOM   4161  N   MET P 257      23.155  20.582  12.743  1.00  0.00      PRO  N
ATOM   4162  HN  MET P 257      24.009  21.055  12.532  1.00  0.00      PRO   
ATOM   4163  CA  MET P 257      23.329  19.285  13.402  1.00  0.00      PRO  C
ATOM   4164  HA  MET P 257      22.844  18.559  12.762  1.00  0.00      PRO   
ATOM   4165  CB  MET P 257      24.809  18.899  13.531  1.00  0.00      PRO  C
ATOM   4166  HB1 MET P 257      25.326  19.754  14.025  1.00  0.00      PRO   
ATOM   4167  HB2 MET P 257      24.905  18.034  14.225  1.00  0.00      PRO   
ATOM   4168  CG  MET P 257      25.533  18.597  12.210  1.00  0.00      PRO  C
ATOM   4169  HG1 MET P 257      25.538  19.496  11.558  1.00  0.00      PRO   
ATOM   4170  HG2 MET P 257      26.591  18.324  12.417  1.00  0.00      PRO   
ATOM   4171  SD  MET P 257      24.913  17.226  11.060  1.00  0.00      PRO  S
ATOM   4172  CE  MET P 257      25.458  15.648  11.896  1.00  0.00      PRO  C
ATOM   4173  HE1 MET P 257      25.156  14.760  11.301  1.00  0.00      PRO   
ATOM   4174  HE2 MET P 257      26.562  15.620  12.015  1.00  0.00      PRO   
ATOM   4175  HE3 MET P 257      25.003  15.554  12.906  1.00  0.00      PRO   
ATOM   4176  C   MET P 257      22.674  19.202  14.768  1.00  0.00      PRO  C
ATOM   4177  O   MET P 257      22.595  18.122  15.346  1.00  0.00      PRO  O
ATOM   4178  N   ASN P 258      22.178  20.316  15.302  1.00  0.00      PRO  N
ATOM   4179  HN  ASN P 258      22.206  21.244  14.932  1.00  0.00      PRO   
ATOM   4180  CA  ASN P 258      21.508  20.199  16.577  1.00  0.00      PRO  C
ATOM   4181  HA  ASN P 258      21.568  19.147  16.837  1.00  0.00      PRO   
ATOM   4182  CB  ASN P 258      22.206  21.040  17.627  1.00  0.00      PRO  C
ATOM   4183  HB1 ASN P 258      22.210  22.094  17.271  1.00  0.00      PRO   
ATOM   4184  HB2 ASN P 258      21.640  21.014  18.580  1.00  0.00      PRO   
ATOM   4185  CG  ASN P 258      23.635  20.597  17.836  1.00  0.00      PRO  C
ATOM   4186  OD1 ASN P 258      23.920  20.032  19.012  1.00  0.00      PRO  O
ATOM   4187  ND2 ASN P 258      24.479  20.733  16.930  1.00  0.00      PRO  N
ATOM   4188 HD21 ASN P 258      25.405  20.413  17.116  1.00  0.00      PRO   
ATOM   4189 HD22 ASN P 258      24.212  21.118  16.052  1.00  0.00      PRO   
ATOM   4190  C   ASN P 258      20.052  20.566  16.498  1.00  0.00      PRO  C
ATOM   4191  O   ASN P 258      19.384  20.663  17.533  1.00  0.00      PRO  O
ATOM   4192  N   ASN P 259      19.535  20.751  15.284  1.00  0.00      PRO  N
ATOM   4193  HN  ASN P 259      20.014  20.656  14.412  1.00  0.00      PRO   
ATOM   4194  CA  ASN P 259      18.122  21.135  15.165  1.00  0.00      PRO  C
ATOM   4195  HA  ASN P 259      17.690  20.780  16.094  1.00  0.00      PRO   
ATOM   4196  CB  ASN P 259      17.996  22.687  15.091  1.00  0.00      PRO  C
ATOM   4197  HB1 ASN P 259      18.724  23.121  15.811  1.00  0.00      PRO   
ATOM   4198  HB2 ASN P 259      18.271  23.048  14.080  1.00  0.00      PRO   
ATOM   4199  CG  ASN P 259      16.609  23.184  15.467  1.00  0.00      PRO  C
ATOM   4200  OD1 ASN P 259      15.925  22.612  16.344  1.00  0.00      PRO  O
ATOM   4201  ND2 ASN P 259      16.191  24.276  14.836  1.00  0.00      PRO  N
ATOM   4202 HD21 ASN P 259      15.289  24.626  15.075  1.00  0.00      PRO   
ATOM   4203 HD22 ASN P 259      16.783  24.728  14.177  1.00  0.00      PRO   
ATOM   4204  C   ASN P 259      17.318  20.506  14.006  1.00  0.00      PRO  C
ATOM   4205  O   ASN P 259      16.525  21.207  13.359  1.00  0.00      PRO  O
ATOM   4206  N   PRO P 260      17.504  19.175  13.733  1.00  0.00      PRO  N
ATOM   4207  CD  PRO P 260      18.122  18.082  14.509  1.00  0.00      PRO  C
ATOM   4208  HD1 PRO P 260      17.900  18.146  15.598  1.00  0.00      PRO   
ATOM   4209  HD2 PRO P 260      19.226  18.024  14.368  1.00  0.00      PRO   
ATOM   4210  CA  PRO P 260      16.703  18.641  12.636  1.00  0.00      PRO  C
ATOM   4211  HA  PRO P 260      16.783  19.218  11.722  1.00  0.00      PRO   
ATOM   4212  CB  PRO P 260      17.245  17.204  12.482  1.00  0.00      PRO  C
ATOM   4213  HB1 PRO P 260      18.223  17.150  11.954  1.00  0.00      PRO   
ATOM   4214  HB2 PRO P 260      16.520  16.502  12.013  1.00  0.00      PRO   
ATOM   4215  CG  PRO P 260      17.440  16.820  13.897  1.00  0.00      PRO  C
ATOM   4216  HG1 PRO P 260      18.062  15.908  13.983  1.00  0.00      PRO   
ATOM   4217  HG2 PRO P 260      16.478  16.629  14.429  1.00  0.00      PRO   
ATOM   4218  C   PRO P 260      15.263  18.676  13.123  1.00  0.00      PRO  C
ATOM   4219  O   PRO P 260      14.985  18.434  14.309  1.00  0.00      PRO  O
ATOM   4220  N   GLN P 261      14.339  18.966  12.230  1.00  0.00      PRO  N
ATOM   4221  HN  GLN P 261      14.518  19.180  11.271  1.00  0.00      PRO   
ATOM   4222  CA  GLN P 261      12.915  18.993  12.605  1.00  0.00      PRO  C
ATOM   4223  HA  GLN P 261      12.819  18.463  13.544  1.00  0.00      PRO   
ATOM   4224  CB  GLN P 261      12.370  20.444  12.752  1.00  0.00      PRO  C
ATOM   4225  HB1 GLN P 261      12.238  20.845  11.721  1.00  0.00      PRO   
ATOM   4226  HB2 GLN P 261      11.352  20.412  13.205  1.00  0.00      PRO   
ATOM   4227  CG  GLN P 261      13.320  21.358  13.558  1.00  0.00      PRO  C
ATOM   4228  HG1 GLN P 261      13.682  20.835  14.469  1.00  0.00      PRO   
ATOM   4229  HG2 GLN P 261      14.206  21.637  12.952  1.00  0.00      PRO   
ATOM   4230  CD  GLN P 261      12.645  22.669  14.062  1.00  0.00      PRO  C
ATOM   4231  OE1 GLN P 261      11.666  23.161  13.474  1.00  0.00      PRO  O
ATOM   4232  NE2 GLN P 261      13.188  23.228  15.149  1.00  0.00      PRO  N
ATOM   4233 HE21 GLN P 261      12.764  24.065  15.485  1.00  0.00      PRO   
ATOM   4234 HE22 GLN P 261      13.988  22.815  15.571  1.00  0.00      PRO   
ATOM   4235  C   GLN P 261      12.074  18.248  11.566  1.00  0.00      PRO  C
ATOM   4236  O   GLN P 261      10.857  18.326  11.608  1.00  0.00      PRO  O
ATOM   4237  N   ASP P 262      12.708  17.514  10.656  1.00  0.00      PRO  N
ATOM   4238  HN  ASP P 262      13.689  17.396  10.523  1.00  0.00      PRO   
ATOM   4239  CA  ASP P 262      11.903  16.754   9.687  1.00  0.00      PRO  C
ATOM   4240  HA  ASP P 262      11.141  16.240  10.261  1.00  0.00      PRO   
ATOM   4241  CB  ASP P 262      11.190  17.681   8.702  1.00  0.00      PRO  C
ATOM   4242  HB1 ASP P 262      10.543  17.076   8.035  1.00  0.00      PRO   
ATOM   4243  HB2 ASP P 262      10.550  18.407   9.242  1.00  0.00      PRO   
ATOM   4244  CG  ASP P 262      12.151  18.478   7.792  1.00  0.00      PRO  C
ATOM   4245  OD1 ASP P 262      11.666  19.534   7.286  1.00  0.00      PRO  O
ATOM   4246  OD2 ASP P 262      13.303  18.030   7.564  1.00  0.00      PRO  O
ATOM   4247  C   ASP P 262      12.692  15.704   8.981  1.00  0.00      PRO  C
ATOM   4248  O   ASP P 262      13.867  15.549   9.247  1.00  0.00      PRO  O
ATOM   4249  N   PHE P 263      12.060  14.959   8.075  1.00  0.00      PRO  N
ATOM   4250  HN  PHE P 263      11.111  15.060   7.781  1.00  0.00      PRO   
ATOM   4251  CA  PHE P 263      12.787  13.869   7.415  1.00  0.00      PRO  C
ATOM   4252  HA  PHE P 263      13.185  13.266   8.222  1.00  0.00      PRO   
ATOM   4253  CB  PHE P 263      11.823  13.108   6.527  1.00  0.00      PRO  C
ATOM   4254  HB1 PHE P 263      10.906  12.867   7.108  1.00  0.00      PRO   
ATOM   4255  HB2 PHE P 263      11.506  13.726   5.658  1.00  0.00      PRO   
ATOM   4256  CG  PHE P 263      12.350  11.800   6.029  1.00  0.00      PRO  C
ATOM   4257  CD1 PHE P 263      12.042  10.619   6.731  1.00  0.00      PRO  C
ATOM   4258  HD1 PHE P 263      11.484  10.675   7.655  1.00  0.00      PRO   
ATOM   4259  CE1 PHE P 263      12.459   9.370   6.238  1.00  0.00      PRO  C
ATOM   4260  HE1 PHE P 263      12.216   8.467   6.779  1.00  0.00      PRO   
ATOM   4261  CZ  PHE P 263      13.187   9.296   5.039  1.00  0.00      PRO  C
ATOM   4262  HZ  PHE P 263      13.504   8.337   4.652  1.00  0.00      PRO   
ATOM   4263  CD2 PHE P 263      13.060  11.722   4.834  1.00  0.00      PRO  C
ATOM   4264  HD2 PHE P 263      13.303  12.625   4.291  1.00  0.00      PRO   
ATOM   4265  CE2 PHE P 263      13.493  10.473   4.334  1.00  0.00      PRO  C
ATOM   4266  HE2 PHE P 263      14.059  10.429   3.414  1.00  0.00      PRO   
ATOM   4267  C   PHE P 263      13.974  14.343   6.580  1.00  0.00      PRO  C
ATOM   4268  O   PHE P 263      15.021  13.686   6.533  1.00  0.00      PRO  O
ATOM   4269  N   ILE P 264      13.806  15.471   5.884  1.00  0.00      PRO  N
ATOM   4270  HN  ILE P 264      12.979  16.029   5.874  1.00  0.00      PRO   
ATOM   4271  CA  ILE P 264      14.899  15.992   5.036  1.00  0.00      PRO  C
ATOM   4272  HA  ILE P 264      15.228  15.177   4.405  1.00  0.00      PRO   
ATOM   4273  CB  ILE P 264      14.447  17.200   4.165  1.00  0.00      PRO  C
ATOM   4274  HB  ILE P 264      13.826  17.825   4.856  1.00  0.00      PRO   
ATOM   4275  CG2 ILE P 264      15.686  17.958   3.529  1.00  0.00      PRO  C
ATOM   4276 HG21 ILE P 264      15.360  18.902   3.043  1.00  0.00      PRO   
ATOM   4277 HG22 ILE P 264      16.433  18.221   4.308  1.00  0.00      PRO   
ATOM   4278 HG23 ILE P 264      16.186  17.329   2.762  1.00  0.00      PRO   
ATOM   4279  CG1 ILE P 264      13.524  16.648   3.061  1.00  0.00      PRO  C
ATOM   4280 HG11 ILE P 264      14.122  16.058   2.331  1.00  0.00      PRO   
ATOM   4281 HG12 ILE P 264      12.786  15.952   3.521  1.00  0.00      PRO   
ATOM   4282  CD  ILE P 264      12.753  17.710   2.310  1.00  0.00      PRO  C
ATOM   4283  HD1 ILE P 264      12.069  17.240   1.571  1.00  0.00      PRO   
ATOM   4284  HD2 ILE P 264      12.144  18.321   3.011  1.00  0.00      PRO   
ATOM   4285  HD3 ILE P 264      13.441  18.387   1.759  1.00  0.00      PRO   
ATOM   4286  C   ILE P 264      16.083  16.377   5.911  1.00  0.00      PRO  C
ATOM   4287  O   ILE P 264      17.213  15.975   5.593  1.00  0.00      PRO  O
ATOM   4288  N   ASP P 265      15.850  17.131   6.995  1.00  0.00      PRO  N
ATOM   4289  HN  ASP P 265      14.987  17.517   7.312  1.00  0.00      PRO   
ATOM   4290  CA  ASP P 265      16.984  17.466   7.869  1.00  0.00      PRO  C
ATOM   4291  HA  ASP P 265      17.707  17.999   7.263  1.00  0.00      PRO   
ATOM   4292  CB  ASP P 265      16.549  18.245   9.098  1.00  0.00      PRO  C
ATOM   4293  HB1 ASP P 265      15.688  17.731   9.571  1.00  0.00      PRO   
ATOM   4294  HB2 ASP P 265      17.372  18.299   9.839  1.00  0.00      PRO   
ATOM   4295  CG  ASP P 265      16.108  19.655   8.772  1.00  0.00      PRO  C
ATOM   4296  OD1 ASP P 265      16.530  20.176   7.735  1.00  0.00      PRO  O
ATOM   4297  OD2 ASP P 265      15.321  20.209   9.555  1.00  0.00      PRO  O
ATOM   4298  C   ASP P 265      17.678  16.205   8.375  1.00  0.00      PRO  C
ATOM   4299  O   ASP P 265      18.921  16.106   8.330  1.00  0.00      PRO  O
ATOM   4300  N   CYS P 266      16.871  15.249   8.881  1.00  0.00      PRO  N
ATOM   4301  HN  CYS P 266      15.876  15.317   8.933  1.00  0.00      PRO   
ATOM   4302  CA  CYS P 266      17.429  13.999   9.410  1.00  0.00      PRO  C
ATOM   4303  HA  CYS P 266      18.079  14.277  10.231  1.00  0.00      PRO   
ATOM   4304  CB  CYS P 266      16.293  13.101   9.982  1.00  0.00      PRO  C
ATOM   4305  HB1 CYS P 266      15.761  13.696  10.758  1.00  0.00      PRO   
ATOM   4306  HB2 CYS P 266      15.542  12.891   9.188  1.00  0.00      PRO   
ATOM   4307  SG  CYS P 266      16.887  11.557  10.747  1.00  0.00      PRO  S
ATOM   4308  HG1 CYS P 266      15.701  11.112  11.164  1.00  0.00      PRO   
ATOM   4309  C   CYS P 266      18.296  13.271   8.345  1.00  0.00      PRO  C
ATOM   4310  O   CYS P 266      19.410  12.823   8.660  1.00  0.00      PRO  O
ATOM   4311  N   PHE P 267      17.806  13.191   7.097  1.00  0.00      PRO  N
ATOM   4312  HN  PHE P 267      16.912  13.558   6.849  1.00  0.00      PRO   
ATOM   4313  CA  PHE P 267      18.538  12.560   5.982  1.00  0.00      PRO  C
ATOM   4314  HA  PHE P 267      18.838  11.580   6.333  1.00  0.00      PRO   
ATOM   4315  CB  PHE P 267      17.671  12.503   4.695  1.00  0.00      PRO  C
ATOM   4316  HB1 PHE P 267      16.623  12.256   4.974  1.00  0.00      PRO   
ATOM   4317  HB2 PHE P 267      17.650  13.489   4.184  1.00  0.00      PRO   
ATOM   4318  CG  PHE P 267      18.117  11.428   3.708  1.00  0.00      PRO  C
ATOM   4319  CD1 PHE P 267      17.394  10.235   3.575  1.00  0.00      PRO  C
ATOM   4320  HD1 PHE P 267      16.524  10.065   4.194  1.00  0.00      PRO   
ATOM   4321  CE1 PHE P 267      17.796   9.266   2.656  1.00  0.00      PRO  C
ATOM   4322  HE1 PHE P 267      17.244   8.341   2.570  1.00  0.00      PRO   
ATOM   4323  CZ  PHE P 267      18.932   9.490   1.823  1.00  0.00      PRO  C
ATOM   4324  HZ  PHE P 267      19.236   8.759   1.087  1.00  0.00      PRO   
ATOM   4325  CD2 PHE P 267      19.216  11.631   2.878  1.00  0.00      PRO  C
ATOM   4326  HD2 PHE P 267      19.783  12.549   2.947  1.00  0.00      PRO   
ATOM   4327  CE2 PHE P 267      19.632  10.653   1.959  1.00  0.00      PRO  C
ATOM   4328  HE2 PHE P 267      20.514  10.821   1.356  1.00  0.00      PRO   
ATOM   4329  C   PHE P 267      19.835  13.339   5.650  1.00  0.00      PRO  C
ATOM   4330  O   PHE P 267      20.908  12.750   5.469  1.00  0.00      PRO  O
ATOM   4331  N   LEU P 268      19.726  14.662   5.539  1.00  0.00      PRO  N
ATOM   4332  HN  LEU P 268      18.883  15.189   5.625  1.00  0.00      PRO   
ATOM   4333  CA  LEU P 268      20.918  15.472   5.266  1.00  0.00      PRO  C
ATOM   4334  HA  LEU P 268      21.360  15.090   4.355  1.00  0.00      PRO   
ATOM   4335  CB  LEU P 268      20.542  16.944   5.125  1.00  0.00      PRO  C
ATOM   4336  HB1 LEU P 268      19.955  17.222   6.032  1.00  0.00      PRO   
ATOM   4337  HB2 LEU P 268      21.468  17.560   5.159  1.00  0.00      PRO   
ATOM   4338  CG  LEU P 268      19.730  17.272   3.900  1.00  0.00      PRO  C
ATOM   4339  HG  LEU P 268      18.871  16.568   3.784  1.00  0.00      PRO   
ATOM   4340  CD1 LEU P 268      19.186  18.734   3.991  1.00  0.00      PRO  C
ATOM   4341 HD11 LEU P 268      18.625  18.999   3.068  1.00  0.00      PRO   
ATOM   4342 HD12 LEU P 268      18.501  18.843   4.858  1.00  0.00      PRO   
ATOM   4343 HD13 LEU P 268      20.021  19.457   4.110  1.00  0.00      PRO   
ATOM   4344  CD2 LEU P 268      20.658  17.088   2.697  1.00  0.00      PRO  C
ATOM   4345 HD21 LEU P 268      20.111  17.298   1.752  1.00  0.00      PRO   
ATOM   4346 HD22 LEU P 268      21.527  17.773   2.742  1.00  0.00      PRO   
ATOM   4347 HD23 LEU P 268      21.037  16.045   2.654  1.00  0.00      PRO   
ATOM   4348  C   LEU P 268      21.955  15.302   6.395  1.00  0.00      PRO  C
ATOM   4349  O   LEU P 268      23.156  15.274   6.134  1.00  0.00      PRO  O
ATOM   4350  N   MET P 269      21.491  15.215   7.630  1.00  0.00      PRO  N
ATOM   4351  HN  MET P 269      20.530  15.305   7.880  1.00  0.00      PRO   
ATOM   4352  CA  MET P 269      22.386  14.971   8.755  1.00  0.00      PRO  C
ATOM   4353  HA  MET P 269      23.192  15.692   8.687  1.00  0.00      PRO   
ATOM   4354  CB  MET P 269      21.611  15.068  10.053  1.00  0.00      PRO  C
ATOM   4355  HB1 MET P 269      20.574  15.379   9.788  1.00  0.00      PRO   
ATOM   4356  HB2 MET P 269      21.527  14.056  10.510  1.00  0.00      PRO   
ATOM   4357  CG  MET P 269      22.129  16.017  11.044  1.00  0.00      PRO  C
ATOM   4358  HG1 MET P 269      23.108  15.668  11.437  1.00  0.00      PRO   
ATOM   4359  HG2 MET P 269      22.292  17.007  10.565  1.00  0.00      PRO   
ATOM   4360  SD  MET P 269      20.967  16.209  12.459  1.00  0.00      PRO  S
ATOM   4361  CE  MET P 269      21.838  15.165  13.777  1.00  0.00      PRO  C
ATOM   4362  HE1 MET P 269      21.257  15.158  14.724  1.00  0.00      PRO   
ATOM   4363  HE2 MET P 269      21.955  14.113  13.439  1.00  0.00      PRO   
ATOM   4364  HE3 MET P 269      22.849  15.567  14.002  1.00  0.00      PRO   
ATOM   4365  C   MET P 269      23.020  13.544   8.663  1.00  0.00      PRO  C
ATOM   4366  O   MET P 269      24.115  13.321   9.151  1.00  0.00      PRO  O
ATOM   4367  N   LYS P 270      22.329  12.585   8.036  1.00  0.00      PRO  N
ATOM   4368  HN  LYS P 270      21.416  12.719   7.654  1.00  0.00      PRO   
ATOM   4369  CA  LYS P 270      22.879  11.250   7.869  1.00  0.00      PRO  C
ATOM   4370  HA  LYS P 270      23.349  10.961   8.802  1.00  0.00      PRO   
ATOM   4371  CB  LYS P 270      21.787  10.265   7.429  1.00  0.00      PRO  C
ATOM   4372  HB1 LYS P 270      21.022  10.241   8.239  1.00  0.00      PRO   
ATOM   4373  HB2 LYS P 270      21.276  10.670   6.528  1.00  0.00      PRO   
ATOM   4374  CG  LYS P 270      22.279   8.850   7.174  1.00  0.00      PRO  C
ATOM   4375  HG1 LYS P 270      21.455   8.255   6.719  1.00  0.00      PRO   
ATOM   4376  HG2 LYS P 270      23.113   8.884   6.436  1.00  0.00      PRO   
ATOM   4377  CD  LYS P 270      22.734   8.177   8.476  1.00  0.00      PRO  C
ATOM   4378  HD1 LYS P 270      23.637   8.711   8.852  1.00  0.00      PRO   
ATOM   4379  HD2 LYS P 270      21.928   8.311   9.235  1.00  0.00      PRO   
ATOM   4380  CE  LYS P 270      23.036   6.668   8.270  1.00  0.00      PRO  C
ATOM   4381  HE1 LYS P 270      22.187   6.168   7.753  1.00  0.00      PRO   
ATOM   4382  HE2 LYS P 270      23.952   6.534   7.655  1.00  0.00      PRO   
ATOM   4383  NZ  LYS P 270      23.258   5.939   9.562  1.00  0.00      PRO  N
ATOM   4384  HZ1 LYS P 270      23.456   4.934   9.374  1.00  0.00      PRO   
ATOM   4385  HZ2 LYS P 270      24.065   6.361  10.065  1.00  0.00      PRO   
ATOM   4386  HZ3 LYS P 270      22.407   6.018  10.155  1.00  0.00      PRO   
ATOM   4387  C   LYS P 270      23.977  11.291   6.795  1.00  0.00      PRO  C
ATOM   4388  O   LYS P 270      25.037  10.679   6.941  1.00  0.00      PRO  O
ATOM   4389  N   MET P 271      23.716  11.987   5.699  1.00  0.00      PRO  N
ATOM   4390  HN  MET P 271      22.865  12.475   5.516  1.00  0.00      PRO   
ATOM   4391  CA  MET P 271      24.697  12.085   4.646  1.00  0.00      PRO  C
ATOM   4392  HA  MET P 271      24.943  11.087   4.303  1.00  0.00      PRO   
ATOM   4393  CB  MET P 271      24.182  12.968   3.531  1.00  0.00      PRO  C
ATOM   4394  HB1 MET P 271      23.757  13.881   4.010  1.00  0.00      PRO   
ATOM   4395  HB2 MET P 271      25.037  13.311   2.908  1.00  0.00      PRO   
ATOM   4396  CG  MET P 271      23.127  12.311   2.694  1.00  0.00      PRO  C
ATOM   4397  HG1 MET P 271      23.548  11.429   2.165  1.00  0.00      PRO   
ATOM   4398  HG2 MET P 271      22.303  11.950   3.347  1.00  0.00      PRO   
ATOM   4399  SD  MET P 271      22.441  13.421   1.456  1.00  0.00      PRO  S
ATOM   4400  CE  MET P 271      23.839  13.527   0.360  1.00  0.00      PRO  C
ATOM   4401  HE1 MET P 271      23.620  14.197  -0.498  1.00  0.00      PRO   
ATOM   4402  HE2 MET P 271      24.731  13.928   0.888  1.00  0.00      PRO   
ATOM   4403  HE3 MET P 271      24.105  12.527  -0.047  1.00  0.00      PRO   
ATOM   4404  C   MET P 271      25.948  12.681   5.252  1.00  0.00      PRO  C
ATOM   4405  O   MET P 271      27.058  12.210   5.008  1.00  0.00      PRO  O
ATOM   4406  N   GLU P 272      25.756  13.712   6.067  1.00  0.00      PRO  N
ATOM   4407  HN  GLU P 272      24.870  14.113   6.280  1.00  0.00      PRO   
ATOM   4408  CA  GLU P 272      26.871  14.356   6.734  1.00  0.00      PRO  C
ATOM   4409  HA  GLU P 272      27.496  14.813   5.977  1.00  0.00      PRO   
ATOM   4410  CB  GLU P 272      26.346  15.373   7.726  1.00  0.00      PRO  C
ATOM   4411  HB1 GLU P 272      25.554  15.974   7.223  1.00  0.00      PRO   
ATOM   4412  HB2 GLU P 272      25.844  14.852   8.571  1.00  0.00      PRO   
ATOM   4413  CG  GLU P 272      27.422  16.289   8.238  1.00  0.00      PRO  C
ATOM   4414  HG1 GLU P 272      27.052  16.831   9.129  1.00  0.00      PRO   
ATOM   4415  HG2 GLU P 272      28.332  15.720   8.510  1.00  0.00      PRO   
ATOM   4416  CD  GLU P 272      27.763  17.336   7.197  1.00  0.00      PRO  C
ATOM   4417  OE1 GLU P 272      26.896  18.214   6.953  1.00  0.00      PRO  O
ATOM   4418  OE2 GLU P 272      28.877  17.268   6.616  1.00  0.00      PRO  O
ATOM   4419  C   GLU P 272      27.738  13.337   7.487  1.00  0.00      PRO  C
ATOM   4420  O   GLU P 272      28.952  13.302   7.331  1.00  0.00      PRO  O
ATOM   4421  N   LYS P 273      27.098  12.531   8.329  1.00  0.00      PRO  N
ATOM   4422  HN  LYS P 273      26.111  12.582   8.467  1.00  0.00      PRO   
ATOM   4423  CA  LYS P 273      27.782  11.510   9.118  1.00  0.00      PRO  C
ATOM   4424  HA  LYS P 273      28.643  11.990   9.566  1.00  0.00      PRO   
ATOM   4425  CB  LYS P 273      26.826  10.961  10.180  1.00  0.00      PRO  C
ATOM   4426  HB1 LYS P 273      26.008  10.428   9.642  1.00  0.00      PRO   
ATOM   4427  HB2 LYS P 273      27.357  10.190  10.782  1.00  0.00      PRO   
ATOM   4428  CG  LYS P 273      26.254  12.038  11.040  1.00  0.00      PRO  C
ATOM   4429  HG1 LYS P 273      26.808  12.066  12.006  1.00  0.00      PRO   
ATOM   4430  HG2 LYS P 273      26.408  13.021  10.540  1.00  0.00      PRO   
ATOM   4431  CD  LYS P 273      24.775  11.827  11.332  1.00  0.00      PRO  C
ATOM   4432  HD1 LYS P 273      24.351  12.786  11.711  1.00  0.00      PRO   
ATOM   4433  HD2 LYS P 273      24.262  11.593  10.371  1.00  0.00      PRO   
ATOM   4434  CE  LYS P 273      24.529  10.717  12.330  1.00  0.00      PRO  C
ATOM   4435  HE1 LYS P 273      24.533   9.727  11.822  1.00  0.00      PRO   
ATOM   4436  HE2 LYS P 273      25.319  10.713  13.114  1.00  0.00      PRO   
ATOM   4437  NZ  LYS P 273      23.201  10.909  12.990  1.00  0.00      PRO  N
ATOM   4438  HZ1 LYS P 273      23.030  10.146  13.675  1.00  0.00      PRO   
ATOM   4439  HZ2 LYS P 273      23.187  11.825  13.482  1.00  0.00      PRO   
ATOM   4440  HZ3 LYS P 273      22.451  10.898  12.268  1.00  0.00      PRO   
ATOM   4441  C   LYS P 273      28.302  10.353   8.253  1.00  0.00      PRO  C
ATOM   4442  O   LYS P 273      29.156   9.587   8.688  1.00  0.00      PRO  O
ATOM   4443  N   GLU P 274      27.789  10.232   7.033  1.00  0.00      PRO  N
ATOM   4444  HN  GLU P 274      27.099  10.836   6.644  1.00  0.00      PRO   
ATOM   4445  CA  GLU P 274      28.214   9.164   6.139  1.00  0.00      PRO  C
ATOM   4446  HA  GLU P 274      28.611   8.367   6.754  1.00  0.00      PRO   
ATOM   4447  CB  GLU P 274      27.003   8.657   5.348  1.00  0.00      PRO  C
ATOM   4448  HB1 GLU P 274      26.087   8.859   5.949  1.00  0.00      PRO   
ATOM   4449  HB2 GLU P 274      26.890   9.248   4.411  1.00  0.00      PRO   
ATOM   4450  CG  GLU P 274      27.070   7.185   5.027  1.00  0.00      PRO  C
ATOM   4451  HG1 GLU P 274      26.423   6.968   4.157  1.00  0.00      PRO   
ATOM   4452  HG2 GLU P 274      28.108   6.876   4.796  1.00  0.00      PRO   
ATOM   4453  CD  GLU P 274      26.551   6.305   6.146  1.00  0.00      PRO  C
ATOM   4454  OE1 GLU P 274      26.938   6.472   7.334  1.00  0.00      PRO  O
ATOM   4455  OE2 GLU P 274      25.745   5.420   5.815  1.00  0.00      PRO  O
ATOM   4456  C   GLU P 274      29.336   9.600   5.171  1.00  0.00      PRO  C
ATOM   4457  O   GLU P 274      29.826   8.812   4.364  1.00  0.00      PRO  O
ATOM   4458  N   LYS P 275      29.726  10.865   5.238  1.00  0.00      PRO  N
ATOM   4459  HN  LYS P 275      29.324  11.543   5.852  1.00  0.00      PRO   
ATOM   4460  CA  LYS P 275      30.795  11.358   4.394  1.00  0.00      PRO  C
ATOM   4461  HA  LYS P 275      30.675  10.983   3.385  1.00  0.00      PRO   
ATOM   4462  CB  LYS P 275      30.857  12.894   4.456  1.00  0.00      PRO  C
ATOM   4463  HB1 LYS P 275      31.534  13.228   3.636  1.00  0.00      PRO   
ATOM   4464  HB2 LYS P 275      29.851  13.308   4.218  1.00  0.00      PRO   
ATOM   4465  CG  LYS P 275      31.374  13.479   5.789  1.00  0.00      PRO  C
ATOM   4466  HG1 LYS P 275      30.885  12.944   6.635  1.00  0.00      PRO   
ATOM   4467  HG2 LYS P 275      32.470  13.293   5.866  1.00  0.00      PRO   
ATOM   4468  CD  LYS P 275      31.074  14.982   5.903  1.00  0.00      PRO  C
ATOM   4469  HD1 LYS P 275      29.969  15.118   5.952  1.00  0.00      PRO   
ATOM   4470  HD2 LYS P 275      31.499  15.349   6.866  1.00  0.00      PRO   
ATOM   4471  CE  LYS P 275      31.663  15.793   4.725  1.00  0.00      PRO  C
ATOM   4472  HE1 LYS P 275      32.774  15.786   4.765  1.00  0.00      PRO   
ATOM   4473  HE2 LYS P 275      31.342  15.358   3.753  1.00  0.00      PRO   
ATOM   4474  NZ  LYS P 275      31.238  17.240   4.716  1.00  0.00      PRO  N
ATOM   4475  HZ1 LYS P 275      31.665  17.731   3.904  1.00  0.00      PRO   
ATOM   4476  HZ2 LYS P 275      30.201  17.297   4.648  1.00  0.00      PRO   
ATOM   4477  HZ3 LYS P 275      31.548  17.697   5.597  1.00  0.00      PRO   
ATOM   4478  C   LYS P 275      32.067  10.714   4.975  1.00  0.00      PRO  C
ATOM   4479  O   LYS P 275      32.076  10.250   6.121  1.00  0.00      PRO  O
ATOM   4480  N   HSD P 276      33.137  10.679   4.189  1.00  0.00      PRO  N
ATOM   4481  HN  HSD P 276      33.166  11.067   3.269  1.00  0.00      PRO   
ATOM   4482  CA  HSD P 276      34.378  10.049   4.640  1.00  0.00      PRO  C
ATOM   4483  HA  HSD P 276      35.162  10.238   3.917  1.00  0.00      PRO   
ATOM   4484  CB  HSD P 276      34.792  10.548   6.034  1.00  0.00      PRO  C
ATOM   4485  HB1 HSD P 276      33.991  10.294   6.762  1.00  0.00      PRO   
ATOM   4486  HB2 HSD P 276      35.708  10.010   6.364  1.00  0.00      PRO   
ATOM   4487  ND1 HSD P 276      35.093  12.972   5.133  1.00  0.00      PRO  N
ATOM   4488  HD1 HSD P 276      34.917  12.829   4.158  1.00  0.00      PRO   
ATOM   4489  CG  HSD P 276      35.043  12.027   6.104  1.00  0.00      PRO  C
ATOM   4490  CE1 HSD P 276      35.309  14.181   5.750  1.00  0.00      PRO  C
ATOM   4491  HE1 HSD P 276      35.386  15.132   5.217  1.00  0.00      PRO   
ATOM   4492  NE2 HSD P 276      35.393  13.986   7.064  1.00  0.00      PRO  N
ATOM   4493  CD2 HSD P 276      35.238  12.691   7.296  1.00  0.00      PRO  C
ATOM   4494  HD2 HSD P 276      35.306  12.298   8.302  1.00  0.00      PRO   
ATOM   4495  C   HSD P 276      34.131   8.531   4.666  1.00  0.00      PRO  C
ATOM   4496  O   HSD P 276      34.873   7.769   5.295  1.00  0.00      PRO  O
ATOM   4497  N   ASN P 277      33.062   8.106   3.991  1.00  0.00      PRO  N
ATOM   4498  HN  ASN P 277      32.420   8.717   3.529  1.00  0.00      PRO   
ATOM   4499  CA  ASN P 277      32.742   6.694   3.872  1.00  0.00      PRO  C
ATOM   4500  HA  ASN P 277      33.694   6.178   3.805  1.00  0.00      PRO   
ATOM   4501  CB  ASN P 277      31.936   6.180   5.045  1.00  0.00      PRO  C
ATOM   4502  HB1 ASN P 277      32.505   6.405   5.973  1.00  0.00      PRO   
ATOM   4503  HB2 ASN P 277      30.967   6.715   5.110  1.00  0.00      PRO   
ATOM   4504  CG  ASN P 277      31.722   4.681   4.959  1.00  0.00      PRO  C
ATOM   4505  OD1 ASN P 277      32.688   3.908   4.840  1.00  0.00      PRO  O
ATOM   4506  ND2 ASN P 277      30.461   4.255   4.998  1.00  0.00      PRO  N
ATOM   4507 HD21 ASN P 277      30.309   3.272   4.954  1.00  0.00      PRO   
ATOM   4508 HD22 ASN P 277      29.718   4.909   5.098  1.00  0.00      PRO   
ATOM   4509  C   ASN P 277      31.979   6.413   2.596  1.00  0.00      PRO  C
ATOM   4510  O   ASN P 277      31.010   5.644   2.585  1.00  0.00      PRO  O
ATOM   4511  N   GLN P 278      32.420   7.057   1.523  1.00  0.00      PRO  N
ATOM   4512  HN  GLN P 278      33.187   7.696   1.554  1.00  0.00      PRO   
ATOM   4513  CA  GLN P 278      31.830   6.890   0.204  1.00  0.00      PRO  C
ATOM   4514  HA  GLN P 278      30.751   6.928   0.300  1.00  0.00      PRO   
ATOM   4515  CB  GLN P 278      32.409   7.914  -0.759  1.00  0.00      PRO  C
ATOM   4516  HB1 GLN P 278      33.482   7.647  -0.906  1.00  0.00      PRO   
ATOM   4517  HB2 GLN P 278      31.922   7.801  -1.755  1.00  0.00      PRO   
ATOM   4518  CG  GLN P 278      32.295   9.317  -0.248  1.00  0.00      PRO  C
ATOM   4519  HG1 GLN P 278      32.944   9.459   0.643  1.00  0.00      PRO   
ATOM   4520  HG2 GLN P 278      32.616  10.045  -1.022  1.00  0.00      PRO   
ATOM   4521  CD  GLN P 278      30.882   9.631   0.180  1.00  0.00      PRO  C
ATOM   4522  OE1 GLN P 278      30.411   9.150   1.211  1.00  0.00      PRO  O
ATOM   4523  NE2 GLN P 278      30.189  10.431  -0.621  1.00  0.00      PRO  N
ATOM   4524 HE21 GLN P 278      29.257  10.648  -0.345  1.00  0.00      PRO   
ATOM   4525 HE22 GLN P 278      30.603  10.769  -1.461  1.00  0.00      PRO   
ATOM   4526  C   GLN P 278      32.195   5.509  -0.283  1.00  0.00      PRO  C
ATOM   4527  O   GLN P 278      33.283   5.012   0.024  1.00  0.00      PRO  O
ATOM   4528  N   PRO P 279      31.326   4.891  -1.093  1.00  0.00      PRO  N
ATOM   4529  CD  PRO P 279      31.617   3.608  -1.743  1.00  0.00      PRO  C
ATOM   4530  HD1 PRO P 279      31.078   2.746  -1.288  1.00  0.00      PRO   
ATOM   4531  HD2 PRO P 279      32.705   3.369  -1.789  1.00  0.00      PRO   
ATOM   4532  CA  PRO P 279      30.029   5.408  -1.553  1.00  0.00      PRO  C
ATOM   4533  HA  PRO P 279      30.094   6.479  -1.704  1.00  0.00      PRO   
ATOM   4534  CB  PRO P 279      29.807   4.681  -2.888  1.00  0.00      PRO  C
ATOM   4535  HB1 PRO P 279      29.667   5.397  -3.730  1.00  0.00      PRO   
ATOM   4536  HB2 PRO P 279      28.942   3.981  -2.838  1.00  0.00      PRO   
ATOM   4537  CG  PRO P 279      31.090   3.873  -3.127  1.00  0.00      PRO  C
ATOM   4538  HG1 PRO P 279      31.799   4.445  -3.758  1.00  0.00      PRO   
ATOM   4539  HG2 PRO P 279      30.887   2.903  -3.636  1.00  0.00      PRO   
ATOM   4540  C   PRO P 279      28.888   5.109  -0.584  1.00  0.00      PRO  C
ATOM   4541  O   PRO P 279      28.622   3.944  -0.261  1.00  0.00      PRO  O
ATOM   4542  N   SER P 280      28.204   6.154  -0.138  1.00  0.00      PRO  N
ATOM   4543  HN  SER P 280      28.387   7.105  -0.385  1.00  0.00      PRO   
ATOM   4544  CA  SER P 280      27.082   5.979   0.788  1.00  0.00      PRO  C
ATOM   4545  HA  SER P 280      27.325   5.116   1.393  1.00  0.00      PRO   
ATOM   4546  CB  SER P 280      26.877   7.252   1.620  1.00  0.00      PRO  C
ATOM   4547  HB1 SER P 280      27.797   7.422   2.225  1.00  0.00      PRO   
ATOM   4548  HB2 SER P 280      26.757   8.136   0.954  1.00  0.00      PRO   
ATOM   4549  OG  SER P 280      25.769   7.124   2.504  1.00  0.00      PRO  O
ATOM   4550  HG1 SER P 280      25.829   7.846   3.141  1.00  0.00      PRO   
ATOM   4551  C   SER P 280      25.784   5.656   0.035  1.00  0.00      PRO  C
ATOM   4552  O   SER P 280      25.630   6.012  -1.148  1.00  0.00      PRO  O
ATOM   4553  N   GLU P 281      24.872   4.961   0.728  1.00  0.00      PRO  N
ATOM   4554  HN  GLU P 281      25.015   4.611   1.649  1.00  0.00      PRO   
ATOM   4555  CA  GLU P 281      23.567   4.653   0.175  1.00  0.00      PRO  C
ATOM   4556  HA  GLU P 281      23.646   4.422  -0.880  1.00  0.00      PRO   
ATOM   4557  CB  GLU P 281      22.882   3.559   0.969  1.00  0.00      PRO  C
ATOM   4558  HB1 GLU P 281      22.747   3.921   2.015  1.00  0.00      PRO   
ATOM   4559  HB2 GLU P 281      21.857   3.387   0.571  1.00  0.00      PRO   
ATOM   4560  CG  GLU P 281      23.639   2.274   0.994  1.00  0.00      PRO  C
ATOM   4561  HG1 GLU P 281      24.682   2.466   1.308  1.00  0.00      PRO   
ATOM   4562  HG2 GLU P 281      23.174   1.553   1.696  1.00  0.00      PRO   
ATOM   4563  CD  GLU P 281      23.733   1.632  -0.357  1.00  0.00      PRO  C
ATOM   4564  OE1 GLU P 281      24.496   0.657  -0.483  1.00  0.00      PRO  O
ATOM   4565  OE2 GLU P 281      23.046   2.070  -1.308  1.00  0.00      PRO  O
ATOM   4566  C   GLU P 281      22.753   5.927   0.297  1.00  0.00      PRO  C
ATOM   4567  O   GLU P 281      21.742   6.074  -0.351  1.00  0.00      PRO  O
ATOM   4568  N   PHE P 282      23.199   6.858   1.132  1.00  0.00      PRO  N
ATOM   4569  HN  PHE P 282      24.033   6.778   1.675  1.00  0.00      PRO   
ATOM   4570  CA  PHE P 282      22.461   8.129   1.323  1.00  0.00      PRO  C
ATOM   4571  HA  PHE P 282      21.439   7.918   1.032  1.00  0.00      PRO   
ATOM   4572  CB  PHE P 282      22.578   8.543   2.772  1.00  0.00      PRO  C
ATOM   4573  HB1 PHE P 282      23.651   8.691   3.022  1.00  0.00      PRO   
ATOM   4574  HB2 PHE P 282      22.063   9.511   2.955  1.00  0.00      PRO   
ATOM   4575  CG  PHE P 282      22.057   7.504   3.727  1.00  0.00      PRO  C
ATOM   4576  CD1 PHE P 282      20.729   7.544   4.152  1.00  0.00      PRO  C
ATOM   4577  HD1 PHE P 282      20.092   8.361   3.842  1.00  0.00      PRO   
ATOM   4578  CE1 PHE P 282      20.207   6.521   4.995  1.00  0.00      PRO  C
ATOM   4579  HE1 PHE P 282      19.186   6.578   5.347  1.00  0.00      PRO   
ATOM   4580  CZ  PHE P 282      21.028   5.454   5.350  1.00  0.00      PRO  C
ATOM   4581  HZ  PHE P 282      20.633   4.646   5.949  1.00  0.00      PRO   
ATOM   4582  CD2 PHE P 282      22.852   6.437   4.095  1.00  0.00      PRO  C
ATOM   4583  HD2 PHE P 282      23.879   6.388   3.761  1.00  0.00      PRO   
ATOM   4584  CE2 PHE P 282      22.351   5.422   4.925  1.00  0.00      PRO  C
ATOM   4585  HE2 PHE P 282      22.997   4.612   5.236  1.00  0.00      PRO   
ATOM   4586  C   PHE P 282      22.965   9.246   0.414  1.00  0.00      PRO  C
ATOM   4587  O   PHE P 282      24.021   9.802   0.640  1.00  0.00      PRO  O
ATOM   4588  N   THR P 283      22.169   9.583  -0.580  1.00  0.00      PRO  N
ATOM   4589  HN  THR P 283      21.281   9.152  -0.738  1.00  0.00      PRO   
ATOM   4590  CA  THR P 283      22.508  10.613  -1.538  1.00  0.00      PRO  C
ATOM   4591  HA  THR P 283      23.219  11.271  -1.056  1.00  0.00      PRO   
ATOM   4592  CB  THR P 283      22.932  10.005  -2.858  1.00  0.00      PRO  C
ATOM   4593  HB  THR P 283      23.112  10.863  -3.551  1.00  0.00      PRO   
ATOM   4594  OG1 THR P 283      21.842   9.225  -3.375  1.00  0.00      PRO  O
ATOM   4595  HG1 THR P 283      22.163   8.852  -4.203  1.00  0.00      PRO   
ATOM   4596  CG2 THR P 283      24.208   9.135  -2.684  1.00  0.00      PRO  C
ATOM   4597 HG21 THR P 283      24.584   8.782  -3.667  1.00  0.00      PRO   
ATOM   4598 HG22 THR P 283      25.016   9.725  -2.200  1.00  0.00      PRO   
ATOM   4599 HG23 THR P 283      24.002   8.244  -2.051  1.00  0.00      PRO   
ATOM   4600  C   THR P 283      21.273  11.440  -1.815  1.00  0.00      PRO  C
ATOM   4601  O   THR P 283      20.169  11.095  -1.408  1.00  0.00      PRO  O
ATOM   4602  N   ILE P 284      21.460  12.534  -2.529  1.00  0.00      PRO  N
ATOM   4603  HN  ILE P 284      22.337  12.860  -2.876  1.00  0.00      PRO   
ATOM   4604  CA  ILE P 284      20.340  13.374  -2.870  1.00  0.00      PRO  C
ATOM   4605  HA  ILE P 284      19.835  13.606  -1.941  1.00  0.00      PRO   
ATOM   4606  CB  ILE P 284      20.839  14.661  -3.545  1.00  0.00      PRO  C
ATOM   4607  HB  ILE P 284      21.481  14.303  -4.389  1.00  0.00      PRO   
ATOM   4608  CG2 ILE P 284      19.700  15.550  -3.891  1.00  0.00      PRO  C
ATOM   4609 HG21 ILE P 284      20.044  16.401  -4.516  1.00  0.00      PRO   
ATOM   4610 HG22 ILE P 284      18.928  14.999  -4.470  1.00  0.00      PRO   
ATOM   4611 HG23 ILE P 284      19.224  15.961  -2.976  1.00  0.00      PRO   
ATOM   4612  CG1 ILE P 284      21.742  15.417  -2.572  1.00  0.00      PRO  C
ATOM   4613 HG11 ILE P 284      22.621  14.787  -2.306  1.00  0.00      PRO   
ATOM   4614 HG12 ILE P 284      22.133  16.330  -3.077  1.00  0.00      PRO   
ATOM   4615  CD  ILE P 284      21.036  15.849  -1.293  1.00  0.00      PRO  C
ATOM   4616  HD1 ILE P 284      21.725  16.443  -0.653  1.00  0.00      PRO   
ATOM   4617  HD2 ILE P 284      20.150  16.478  -1.526  1.00  0.00      PRO   
ATOM   4618  HD3 ILE P 284      20.698  14.968  -0.708  1.00  0.00      PRO   
ATOM   4619  C   ILE P 284      19.338  12.614  -3.741  1.00  0.00      PRO  C
ATOM   4620  O   ILE P 284      18.131  12.739  -3.533  1.00  0.00      PRO  O
ATOM   4621  N   GLU P 285      19.830  11.811  -4.684  1.00  0.00      PRO  N
ATOM   4622  HN  GLU P 285      20.804  11.693  -4.855  1.00  0.00      PRO   
ATOM   4623  CA  GLU P 285      18.960  11.011  -5.575  1.00  0.00      PRO  C
ATOM   4624  HA  GLU P 285      18.261  11.667  -6.077  1.00  0.00      PRO   
ATOM   4625  CB  GLU P 285      19.800  10.197  -6.610  1.00  0.00      PRO  C
ATOM   4626  HB1 GLU P 285      19.985  10.848  -7.495  1.00  0.00      PRO   
ATOM   4627  HB2 GLU P 285      20.802   9.968  -6.185  1.00  0.00      PRO   
ATOM   4628  CG  GLU P 285      19.200   8.860  -7.150  1.00  0.00      PRO  C
ATOM   4629  HG1 GLU P 285      19.993   8.276  -7.652  1.00  0.00      PRO   
ATOM   4630  HG2 GLU P 285      18.769   8.257  -6.327  1.00  0.00      PRO   
ATOM   4631  CD  GLU P 285      18.086   9.021  -8.236  1.00  0.00      PRO  C
ATOM   4632  OE1 GLU P 285      17.448  10.110  -8.327  1.00  0.00      PRO  O
ATOM   4633  OE2 GLU P 285      17.827   8.035  -8.998  1.00  0.00      PRO  O
ATOM   4634  C   GLU P 285      18.141  10.047  -4.718  1.00  0.00      PRO  C
ATOM   4635  O   GLU P 285      16.943   9.844  -4.969  1.00  0.00      PRO  O
ATOM   4636  N   SER P 286      18.806   9.478  -3.715  1.00  0.00      PRO  N
ATOM   4637  HN  SER P 286      19.772   9.657  -3.526  1.00  0.00      PRO   
ATOM   4638  CA  SER P 286      18.186   8.537  -2.798  1.00  0.00      PRO  C
ATOM   4639  HA  SER P 286      17.615   7.853  -3.413  1.00  0.00      PRO   
ATOM   4640  CB  SER P 286      19.325   7.802  -2.077  1.00  0.00      PRO  C
ATOM   4641  HB1 SER P 286      19.503   6.836  -2.604  1.00  0.00      PRO   
ATOM   4642  HB2 SER P 286      20.269   8.389  -2.143  1.00  0.00      PRO   
ATOM   4643  OG  SER P 286      19.053   7.508  -0.759  1.00  0.00      PRO  O
ATOM   4644  HG1 SER P 286      19.714   6.867  -0.469  1.00  0.00      PRO   
ATOM   4645  C   SER P 286      17.174   9.257  -1.840  1.00  0.00      PRO  C
ATOM   4646  O   SER P 286      16.090   8.746  -1.575  1.00  0.00      PRO  O
ATOM   4647  N   LEU P 287      17.520  10.443  -1.342  1.00  0.00      PRO  N
ATOM   4648  HN  LEU P 287      18.394  10.896  -1.500  1.00  0.00      PRO   
ATOM   4649  CA  LEU P 287      16.599  11.195  -0.491  1.00  0.00      PRO  C
ATOM   4650  HA  LEU P 287      16.275  10.549   0.314  1.00  0.00      PRO   
ATOM   4651  CB  LEU P 287      17.225  12.511   0.019  1.00  0.00      PRO  C
ATOM   4652  HB1 LEU P 287      18.002  12.236   0.769  1.00  0.00      PRO   
ATOM   4653  HB2 LEU P 287      17.767  13.003  -0.819  1.00  0.00      PRO   
ATOM   4654  CG  LEU P 287      16.261  13.538   0.686  1.00  0.00      PRO  C
ATOM   4655  HG  LEU P 287      15.505  13.859  -0.070  1.00  0.00      PRO   
ATOM   4656  CD1 LEU P 287      15.540  12.868   1.912  1.00  0.00      PRO  C
ATOM   4657 HD11 LEU P 287      14.885  13.602   2.429  1.00  0.00      PRO   
ATOM   4658 HD12 LEU P 287      14.913  12.014   1.578  1.00  0.00      PRO   
ATOM   4659 HD13 LEU P 287      16.284  12.490   2.646  1.00  0.00      PRO   
ATOM   4660  CD2 LEU P 287      17.036  14.788   1.146  1.00  0.00      PRO  C
ATOM   4661 HD21 LEU P 287      16.342  15.526   1.605  1.00  0.00      PRO   
ATOM   4662 HD22 LEU P 287      17.807  14.537   1.902  1.00  0.00      PRO   
ATOM   4663 HD23 LEU P 287      17.538  15.274   0.282  1.00  0.00      PRO   
ATOM   4664  C   LEU P 287      15.374  11.534  -1.329  1.00  0.00      PRO  C
ATOM   4665  O   LEU P 287      14.240  11.351  -0.879  1.00  0.00      PRO  O
ATOM   4666  N   GLU P 288      15.553  12.035  -2.554  1.00  0.00      PRO  N
ATOM   4667  HN  GLU P 288      16.386  12.229  -3.064  1.00  0.00      PRO   
ATOM   4668  CA  GLU P 288      14.337  12.354  -3.269  1.00  0.00      PRO  C
ATOM   4669  HA  GLU P 288      13.766  12.992  -2.606  1.00  0.00      PRO   
ATOM   4670  CB  GLU P 288      14.575  13.271  -4.477  1.00  0.00      PRO  C
ATOM   4671  HB1 GLU P 288      13.585  13.522  -4.922  1.00  0.00      PRO   
ATOM   4672  HB2 GLU P 288      15.011  14.237  -4.137  1.00  0.00      PRO   
ATOM   4673  CG  GLU P 288      15.404  12.827  -5.600  1.00  0.00      PRO  C
ATOM   4674  HG1 GLU P 288      16.351  12.408  -5.215  1.00  0.00      PRO   
ATOM   4675  HG2 GLU P 288      14.881  12.055  -6.199  1.00  0.00      PRO   
ATOM   4676  CD  GLU P 288      15.764  14.057  -6.490  1.00  0.00      PRO  C
ATOM   4677  OE1 GLU P 288      16.606  14.904  -6.072  1.00  0.00      PRO  O
ATOM   4678  OE2 GLU P 288      15.174  14.187  -7.583  1.00  0.00      PRO  O
ATOM   4679  C   GLU P 288      13.458  11.198  -3.638  1.00  0.00      PRO  C
ATOM   4680  O   GLU P 288      12.228  11.284  -3.552  1.00  0.00      PRO  O
ATOM   4681  N   ASN P 289      14.061  10.071  -4.003  1.00  0.00      PRO  N
ATOM   4682  HN  ASN P 289      15.053   9.998  -4.087  1.00  0.00      PRO   
ATOM   4683  CA  ASN P 289      13.329   8.834  -4.316  1.00  0.00      PRO  C
ATOM   4684  HA  ASN P 289      12.575   9.111  -5.044  1.00  0.00      PRO   
ATOM   4685  CB  ASN P 289      14.220   7.753  -4.952  1.00  0.00      PRO  C
ATOM   4686  HB1 ASN P 289      15.220   7.806  -4.467  1.00  0.00      PRO   
ATOM   4687  HB2 ASN P 289      13.805   6.744  -4.751  1.00  0.00      PRO   
ATOM   4688  CG  ASN P 289      14.435   7.923  -6.454  1.00  0.00      PRO  C
ATOM   4689  OD1 ASN P 289      13.536   7.657  -7.248  1.00  0.00      PRO  O
ATOM   4690  ND2 ASN P 289      15.633   8.335  -6.862  1.00  0.00      PRO  N
ATOM   4691 HD21 ASN P 289      15.766   8.455  -7.842  1.00  0.00      PRO   
ATOM   4692 HD22 ASN P 289      16.344   8.538  -6.196  1.00  0.00      PRO   
ATOM   4693  C   ASN P 289      12.604   8.293  -3.079  1.00  0.00      PRO  C
ATOM   4694  O   ASN P 289      11.431   7.941  -3.170  1.00  0.00      PRO  O
ATOM   4695  N   THR P 290      13.262   8.288  -1.919  1.00  0.00      PRO  N
ATOM   4696  HN  THR P 290      14.214   8.585  -1.853  1.00  0.00      PRO   
ATOM   4697  CA  THR P 290      12.674   7.857  -0.641  1.00  0.00      PRO  C
ATOM   4698  HA  THR P 290      12.251   6.879  -0.824  1.00  0.00      PRO   
ATOM   4699  CB  THR P 290      13.741   7.829   0.464  1.00  0.00      PRO  C
ATOM   4700  HB  THR P 290      14.219   8.839   0.459  1.00  0.00      PRO   
ATOM   4701  OG1 THR P 290      14.725   6.880   0.140  1.00  0.00      PRO  O
ATOM   4702  HG1 THR P 290      15.353   6.903   0.871  1.00  0.00      PRO   
ATOM   4703  CG2 THR P 290      13.194   7.423   1.831  1.00  0.00      PRO  C
ATOM   4704 HG21 THR P 290      13.974   7.527   2.615  1.00  0.00      PRO   
ATOM   4705 HG22 THR P 290      12.338   8.072   2.114  1.00  0.00      PRO   
ATOM   4706 HG23 THR P 290      12.845   6.368   1.825  1.00  0.00      PRO   
ATOM   4707  C   THR P 290      11.514   8.763  -0.233  1.00  0.00      PRO  C
ATOM   4708  O   THR P 290      10.490   8.277   0.238  1.00  0.00      PRO  O
ATOM   4709  N   ALA P 291      11.603  10.066  -0.503  1.00  0.00      PRO  N
ATOM   4710  HN  ALA P 291      12.431  10.470  -0.890  1.00  0.00      PRO   
ATOM   4711  CA  ALA P 291      10.510  10.995  -0.258  1.00  0.00      PRO  C
ATOM   4712  HA  ALA P 291      10.156  10.883   0.760  1.00  0.00      PRO   
ATOM   4713  CB  ALA P 291      11.002  12.439  -0.395  1.00  0.00      PRO  C
ATOM   4714  HB1 ALA P 291      11.846  12.613   0.306  1.00  0.00      PRO   
ATOM   4715  HB2 ALA P 291      11.367  12.641  -1.426  1.00  0.00      PRO   
ATOM   4716  HB3 ALA P 291      10.200  13.169  -0.154  1.00  0.00      PRO   
ATOM   4717  C   ALA P 291       9.291  10.746  -1.174  1.00  0.00      PRO  C
ATOM   4718  O   ALA P 291       8.166  10.706  -0.673  1.00  0.00      PRO  O
ATOM   4719  N   VAL P 292       9.484  10.491  -2.476  1.00  0.00      PRO  N
ATOM   4720  HN  VAL P 292      10.378  10.532  -2.916  1.00  0.00      PRO   
ATOM   4721  CA  VAL P 292       8.371  10.121  -3.383  1.00  0.00      PRO  C
ATOM   4722  HA  VAL P 292       7.585  10.850  -3.233  1.00  0.00      PRO   
ATOM   4723  CB  VAL P 292       8.781  10.271  -4.865  1.00  0.00      PRO  C
ATOM   4724  HB  VAL P 292       9.681   9.631  -5.033  1.00  0.00      PRO   
ATOM   4725  CG1 VAL P 292       7.674   9.812  -5.831  1.00  0.00      PRO  C
ATOM   4726 HG11 VAL P 292       7.990   9.971  -6.885  1.00  0.00      PRO   
ATOM   4727 HG12 VAL P 292       7.450   8.732  -5.713  1.00  0.00      PRO   
ATOM   4728 HG13 VAL P 292       6.740  10.390  -5.661  1.00  0.00      PRO   
ATOM   4729  CG2 VAL P 292       9.075  11.751  -5.171  1.00  0.00      PRO  C
ATOM   4730 HG21 VAL P 292       9.333  11.887  -6.243  1.00  0.00      PRO   
ATOM   4731 HG22 VAL P 292       8.188  12.381  -4.943  1.00  0.00      PRO   
ATOM   4732 HG23 VAL P 292       9.931  12.123  -4.570  1.00  0.00      PRO   
ATOM   4733  C   VAL P 292       7.789   8.743  -3.051  1.00  0.00      PRO  C
ATOM   4734  O   VAL P 292       6.566   8.591  -3.050  1.00  0.00      PRO  O
ATOM   4735  N   ASP P 293       8.622   7.780  -2.647  1.00  0.00      PRO  N
ATOM   4736  HN  ASP P 293       9.614   7.866  -2.684  1.00  0.00      PRO   
ATOM   4737  CA  ASP P 293       8.179   6.491  -2.106  1.00  0.00      PRO  C
ATOM   4738  HA  ASP P 293       7.575   6.018  -2.871  1.00  0.00      PRO   
ATOM   4739  CB  ASP P 293       9.403   5.640  -1.730  1.00  0.00      PRO  C
ATOM   4740  HB1 ASP P 293      10.172   6.291  -1.267  1.00  0.00      PRO   
ATOM   4741  HB2 ASP P 293       9.124   4.856  -1.000  1.00  0.00      PRO   
ATOM   4742  CG  ASP P 293      10.050   4.965  -2.941  1.00  0.00      PRO  C
ATOM   4743  OD1 ASP P 293      10.577   3.853  -2.759  1.00  0.00      PRO  O
ATOM   4744  OD2 ASP P 293      10.011   5.548  -4.040  1.00  0.00      PRO  O
ATOM   4745  C   ASP P 293       7.277   6.677  -0.882  1.00  0.00      PRO  C
ATOM   4746  O   ASP P 293       6.190   6.107  -0.844  1.00  0.00      PRO  O
ATOM   4747  N   LEU P 294       7.665   7.523   0.078  1.00  0.00      PRO  N
ATOM   4748  HN  LEU P 294       8.529   8.020   0.032  1.00  0.00      PRO   
ATOM   4749  CA  LEU P 294       6.872   7.803   1.281  1.00  0.00      PRO  C
ATOM   4750  HA  LEU P 294       6.626   6.841   1.710  1.00  0.00      PRO   
ATOM   4751  CB  LEU P 294       7.720   8.622   2.272  1.00  0.00      PRO  C
ATOM   4752  HB1 LEU P 294       8.100   9.514   1.722  1.00  0.00      PRO   
ATOM   4753  HB2 LEU P 294       7.059   9.015   3.076  1.00  0.00      PRO   
ATOM   4754  CG  LEU P 294       8.915   7.845   2.868  1.00  0.00      PRO  C
ATOM   4755  HG  LEU P 294       9.422   7.310   2.029  1.00  0.00      PRO   
ATOM   4756  CD1 LEU P 294       9.886   8.818   3.552  1.00  0.00      PRO  C
ATOM   4757 HD11 LEU P 294      10.724   8.263   4.026  1.00  0.00      PRO   
ATOM   4758 HD12 LEU P 294      10.311   9.530   2.813  1.00  0.00      PRO   
ATOM   4759 HD13 LEU P 294       9.366   9.401   4.341  1.00  0.00      PRO   
ATOM   4760  CD2 LEU P 294       8.465   6.798   3.897  1.00  0.00      PRO  C
ATOM   4761 HD21 LEU P 294       9.342   6.243   4.294  1.00  0.00      PRO   
ATOM   4762 HD22 LEU P 294       7.945   7.266   4.758  1.00  0.00      PRO   
ATOM   4763 HD23 LEU P 294       7.773   6.064   3.429  1.00  0.00      PRO   
ATOM   4764  C   LEU P 294       5.546   8.522   0.957  1.00  0.00      PRO  C
ATOM   4765  O   LEU P 294       4.516   8.155   1.524  1.00  0.00      PRO  O
ATOM   4766  N   PHE P 295       5.515   9.444  -0.015  1.00  0.00      PRO  N
ATOM   4767  HN  PHE P 295       6.335   9.780  -0.476  1.00  0.00      PRO   
ATOM   4768  CA  PHE P 295       4.259  10.043  -0.492  1.00  0.00      PRO  C
ATOM   4769  HA  PHE P 295       3.751  10.397   0.396  1.00  0.00      PRO   
ATOM   4770  CB  PHE P 295       4.545  11.219  -1.441  1.00  0.00      PRO  C
ATOM   4771  HB1 PHE P 295       5.475  11.008  -2.012  1.00  0.00      PRO   
ATOM   4772  HB2 PHE P 295       3.726  11.343  -2.183  1.00  0.00      PRO   
ATOM   4773  CG  PHE P 295       4.782  12.549  -0.752  1.00  0.00      PRO  C
ATOM   4774  CD1 PHE P 295       6.029  13.197  -0.841  1.00  0.00      PRO  C
ATOM   4775  HD1 PHE P 295       6.832  12.737  -1.401  1.00  0.00      PRO   
ATOM   4776  CE1 PHE P 295       6.231  14.432  -0.200  1.00  0.00      PRO  C
ATOM   4777  HE1 PHE P 295       7.192  14.924  -0.264  1.00  0.00      PRO   
ATOM   4778  CZ  PHE P 295       5.182  15.033   0.518  1.00  0.00      PRO  C
ATOM   4779  HZ  PHE P 295       5.337  15.982   1.011  1.00  0.00      PRO   
ATOM   4780  CD2 PHE P 295       3.727  13.166  -0.049  1.00  0.00      PRO  C
ATOM   4781  HD2 PHE P 295       2.765  12.676   0.021  1.00  0.00      PRO   
ATOM   4782  CE2 PHE P 295       3.928  14.402   0.587  1.00  0.00      PRO  C
ATOM   4783  HE2 PHE P 295       3.117  14.866   1.130  1.00  0.00      PRO   
ATOM   4784  C   PHE P 295       3.334   9.023  -1.161  1.00  0.00      PRO  C
ATOM   4785  O   PHE P 295       2.171   8.902  -0.769  1.00  0.00      PRO  O
ATOM   4786  N   GLY P 296       3.815   8.302  -2.173  1.00  0.00      PRO  N
ATOM   4787  HN  GLY P 296       4.771   8.356  -2.459  1.00  0.00      PRO   
ATOM   4788  CA  GLY P 296       2.977   7.380  -2.939  1.00  0.00      PRO  C
ATOM   4789  HA1 GLY P 296       3.555   7.091  -3.805  1.00  0.00      PRO   
ATOM   4790  HA2 GLY P 296       2.064   7.913  -3.171  1.00  0.00      PRO   
ATOM   4791  C   GLY P 296       2.600   6.109  -2.178  1.00  0.00      PRO  C
ATOM   4792  O   GLY P 296       1.527   5.565  -2.428  1.00  0.00      PRO  O
ATOM   4793  N   ALA P 297       3.380   5.711  -1.167  1.00  0.00      PRO  N
ATOM   4794  HN  ALA P 297       4.258   6.151  -0.983  1.00  0.00      PRO   
ATOM   4795  CA  ALA P 297       3.025   4.621  -0.264  1.00  0.00      PRO  C
ATOM   4796  HA  ALA P 297       2.546   3.823  -0.819  1.00  0.00      PRO   
ATOM   4797  CB  ALA P 297       4.285   4.020   0.354  1.00  0.00      PRO  C
ATOM   4798  HB1 ALA P 297       4.965   3.671  -0.452  1.00  0.00      PRO   
ATOM   4799  HB2 ALA P 297       4.831   4.775   0.961  1.00  0.00      PRO   
ATOM   4800  HB3 ALA P 297       4.047   3.149   1.003  1.00  0.00      PRO   
ATOM   4801  C   ALA P 297       2.026   5.054   0.820  1.00  0.00      PRO  C
ATOM   4802  O   ALA P 297       1.087   4.302   1.082  1.00  0.00      PRO  O
ATOM   4803  N   GLY P 298       2.138   6.272   1.369  1.00  0.00      PRO  N
ATOM   4804  HN  GLY P 298       2.797   6.941   1.027  1.00  0.00      PRO   
ATOM   4805  CA  GLY P 298       1.313   6.714   2.501  1.00  0.00      PRO  C
ATOM   4806  HA1 GLY P 298       1.976   7.331   3.092  1.00  0.00      PRO   
ATOM   4807  HA2 GLY P 298       1.004   5.799   2.989  1.00  0.00      PRO   
ATOM   4808  C   GLY P 298       0.057   7.530   2.191  1.00  0.00      PRO  C
ATOM   4809  O   GLY P 298      -0.785   7.695   3.073  1.00  0.00      PRO  O
ATOM   4810  N   THR P 299      -0.112   8.031   0.964  1.00  0.00      PRO  N
ATOM   4811  HN  THR P 299       0.521   7.874   0.206  1.00  0.00      PRO   
ATOM   4812  CA  THR P 299      -1.272   8.877   0.620  1.00  0.00      PRO  C
ATOM   4813  HA  THR P 299      -1.481   9.450   1.513  1.00  0.00      PRO   
ATOM   4814  CB  THR P 299      -0.930   9.848  -0.528  1.00  0.00      PRO  C
ATOM   4815  HB  THR P 299      -0.542   9.216  -1.364  1.00  0.00      PRO   
ATOM   4816  OG1 THR P 299       0.106  10.714  -0.116  1.00  0.00      PRO  O
ATOM   4817  HG1 THR P 299       0.265  11.298  -0.865  1.00  0.00      PRO   
ATOM   4818  CG2 THR P 299      -2.117  10.727  -0.942  1.00  0.00      PRO  C
ATOM   4819 HG21 THR P 299      -1.869  11.329  -1.841  1.00  0.00      PRO   
ATOM   4820 HG22 THR P 299      -2.999  10.096  -1.186  1.00  0.00      PRO   
ATOM   4821 HG23 THR P 299      -2.404  11.424  -0.125  1.00  0.00      PRO   
ATOM   4822  C   THR P 299      -2.530   8.055   0.325  1.00  0.00      PRO  C
ATOM   4823  O   THR P 299      -3.538   8.184   1.021  1.00  0.00      PRO  O
ATOM   4824  N   GLU P 300      -2.502   7.216  -0.712  1.00  0.00      PRO  N
ATOM   4825  HN  GLU P 300      -1.660   6.963  -1.179  1.00  0.00      PRO   
ATOM   4826  CA  GLU P 300      -3.705   6.582  -1.265  1.00  0.00      PRO  C
ATOM   4827  HA  GLU P 300      -4.496   7.321  -1.245  1.00  0.00      PRO   
ATOM   4828  CB  GLU P 300      -3.538   6.295  -2.762  1.00  0.00      PRO  C
ATOM   4829  HB1 GLU P 300      -3.100   7.200  -3.242  1.00  0.00      PRO   
ATOM   4830  HB2 GLU P 300      -2.792   5.482  -2.909  1.00  0.00      PRO   
ATOM   4831  CG  GLU P 300      -4.870   5.936  -3.457  1.00  0.00      PRO  C
ATOM   4832  HG1 GLU P 300      -4.692   5.775  -4.536  1.00  0.00      PRO   
ATOM   4833  HG2 GLU P 300      -5.312   5.019  -3.019  1.00  0.00      PRO   
ATOM   4834  CD  GLU P 300      -5.934   7.047  -3.390  1.00  0.00      PRO  C
ATOM   4835  OE1 GLU P 300      -7.132   6.694  -3.308  1.00  0.00      PRO  O
ATOM   4836  OE2 GLU P 300      -5.547   8.235  -3.420  1.00  0.00      PRO  O
ATOM   4837  C   GLU P 300      -4.185   5.380  -0.442  1.00  0.00      PRO  C
ATOM   4838  O   GLU P 300      -5.384   5.122  -0.375  1.00  0.00      PRO  O
ATOM   4839  N   THR P 301      -3.291   4.674   0.251  1.00  0.00      PRO  N
ATOM   4840  HN  THR P 301      -2.313   4.879   0.236  1.00  0.00      PRO   
ATOM   4841  CA  THR P 301      -3.657   3.529   1.100  1.00  0.00      PRO  C
ATOM   4842  HA  THR P 301      -4.308   2.917   0.490  1.00  0.00      PRO   
ATOM   4843  CB  THR P 301      -2.421   2.791   1.650  1.00  0.00      PRO  C
ATOM   4844  HB  THR P 301      -2.790   2.150   2.487  1.00  0.00      PRO   
ATOM   4845  OG1 THR P 301      -1.493   3.706   2.193  1.00  0.00      PRO  O
ATOM   4846  HG1 THR P 301      -0.754   3.170   2.500  1.00  0.00      PRO   
ATOM   4847  CG2 THR P 301      -1.710   1.904   0.640  1.00  0.00      PRO  C
ATOM   4848 HG21 THR P 301      -0.904   1.318   1.128  1.00  0.00      PRO   
ATOM   4849 HG22 THR P 301      -2.425   1.187   0.184  1.00  0.00      PRO   
ATOM   4850 HG23 THR P 301      -1.256   2.508  -0.174  1.00  0.00      PRO   
ATOM   4851  C   THR P 301      -4.472   3.948   2.321  1.00  0.00      PRO  C
ATOM   4852  O   THR P 301      -5.549   3.388   2.564  1.00  0.00      PRO  O
ATOM   4853  N   THR P 302      -4.036   4.991   3.037  1.00  0.00      PRO  N
ATOM   4854  HN  THR P 302      -3.150   5.423   2.873  1.00  0.00      PRO   
ATOM   4855  CA  THR P 302      -4.813   5.600   4.126  1.00  0.00      PRO  C
ATOM   4856  HA  THR P 302      -5.169   4.781   4.736  1.00  0.00      PRO   
ATOM   4857  CB  THR P 302      -3.930   6.577   4.923  1.00  0.00      PRO  C
ATOM   4858  HB  THR P 302      -3.556   7.329   4.186  1.00  0.00      PRO   
ATOM   4859  OG1 THR P 302      -2.812   5.898   5.453  1.00  0.00      PRO  O
ATOM   4860  HG1 THR P 302      -2.316   6.562   5.944  1.00  0.00      PRO   
ATOM   4861  CG2 THR P 302      -4.682   7.207   6.102  1.00  0.00      PRO  C
ATOM   4862 HG21 THR P 302      -4.065   7.990   6.591  1.00  0.00      PRO   
ATOM   4863 HG22 THR P 302      -5.623   7.683   5.751  1.00  0.00      PRO   
ATOM   4864 HG23 THR P 302      -4.943   6.442   6.864  1.00  0.00      PRO   
ATOM   4865  C   THR P 302      -6.055   6.301   3.573  1.00  0.00      PRO  C
ATOM   4866  O   THR P 302      -7.143   6.019   4.065  1.00  0.00      PRO  O
ATOM   4867  N   SER P 303      -5.953   7.075   2.483  1.00  0.00      PRO  N
ATOM   4868  HN  SER P 303      -5.072   7.250   2.046  1.00  0.00      PRO   
ATOM   4869  CA  SER P 303      -7.098   7.738   1.824  1.00  0.00      PRO  C
ATOM   4870  HA  SER P 303      -7.510   8.406   2.569  1.00  0.00      PRO   
ATOM   4871  CB  SER P 303      -6.615   8.502   0.586  1.00  0.00      PRO  C
ATOM   4872  HB1 SER P 303      -5.873   9.265   0.917  1.00  0.00      PRO   
ATOM   4873  HB2 SER P 303      -6.087   7.814  -0.113  1.00  0.00      PRO   
ATOM   4874  OG  SER P 303      -7.681   9.163  -0.063  1.00  0.00      PRO  O
ATOM   4875  HG1 SER P 303      -7.290   9.792  -0.683  1.00  0.00      PRO   
ATOM   4876  C   SER P 303      -8.211   6.752   1.427  1.00  0.00      PRO  C
ATOM   4877  O   SER P 303      -9.379   6.932   1.783  1.00  0.00      PRO  O
ATOM   4878  N   THR P 304      -7.835   5.620   0.824  1.00  0.00      PRO  N
ATOM   4879  HN  THR P 304      -6.880   5.447   0.585  1.00  0.00      PRO   
ATOM   4880  CA  THR P 304      -8.754   4.536   0.457  1.00  0.00      PRO  C
ATOM   4881  HA  THR P 304      -9.599   5.016  -0.017  1.00  0.00      PRO   
ATOM   4882  CB  THR P 304      -8.111   3.549  -0.536  1.00  0.00      PRO  C
ATOM   4883  HB  THR P 304      -7.169   3.193  -0.053  1.00  0.00      PRO   
ATOM   4884  OG1 THR P 304      -7.761   4.223  -1.724  1.00  0.00      PRO  O
ATOM   4885  HG1 THR P 304      -7.380   3.549  -2.297  1.00  0.00      PRO   
ATOM   4886  CG2 THR P 304      -9.073   2.434  -0.962  1.00  0.00      PRO  C
ATOM   4887 HG21 THR P 304      -8.549   1.678  -1.586  1.00  0.00      PRO   
ATOM   4888 HG22 THR P 304      -9.484   1.914  -0.071  1.00  0.00      PRO   
ATOM   4889 HG23 THR P 304      -9.923   2.841  -1.551  1.00  0.00      PRO   
ATOM   4890  C   THR P 304      -9.296   3.819   1.687  1.00  0.00      PRO  C
ATOM   4891  O   THR P 304     -10.494   3.577   1.738  1.00  0.00      PRO  O
ATOM   4892  N   THR P 305      -8.480   3.537   2.711  1.00  0.00      PRO  N
ATOM   4893  HN  THR P 305      -7.509   3.772   2.715  1.00  0.00      PRO   
ATOM   4894  CA  THR P 305      -8.943   2.848   3.935  1.00  0.00      PRO  C
ATOM   4895  HA  THR P 305      -9.520   2.001   3.587  1.00  0.00      PRO   
ATOM   4896  CB  THR P 305      -7.761   2.363   4.805  1.00  0.00      PRO  C
ATOM   4897  HB  THR P 305      -7.141   3.268   5.019  1.00  0.00      PRO   
ATOM   4898  OG1 THR P 305      -6.962   1.456   4.080  1.00  0.00      PRO  O
ATOM   4899  HG1 THR P 305      -6.261   1.192   4.684  1.00  0.00      PRO   
ATOM   4900  CG2 THR P 305      -8.182   1.643   6.093  1.00  0.00      PRO  C
ATOM   4901 HG21 THR P 305      -7.299   1.421   6.729  1.00  0.00      PRO   
ATOM   4902 HG22 THR P 305      -8.876   2.279   6.684  1.00  0.00      PRO   
ATOM   4903 HG23 THR P 305      -8.698   0.685   5.866  1.00  0.00      PRO   
ATOM   4904  C   THR P 305      -9.897   3.715   4.763  1.00  0.00      PRO  C
ATOM   4905  O   THR P 305     -10.931   3.216   5.206  1.00  0.00      PRO  O
ATOM   4906  N   LEU P 306      -9.636   5.023   4.880  1.00  0.00      PRO  N
ATOM   4907  HN  LEU P 306      -8.769   5.413   4.578  1.00  0.00      PRO   
ATOM   4908  CA  LEU P 306     -10.570   6.001   5.450  1.00  0.00      PRO  C
ATOM   4909  HA  LEU P 306     -10.815   5.665   6.449  1.00  0.00      PRO   
ATOM   4910  CB  LEU P 306      -9.963   7.418   5.414  1.00  0.00      PRO  C
ATOM   4911  HB1 LEU P 306      -9.616   7.601   4.371  1.00  0.00      PRO   
ATOM   4912  HB2 LEU P 306     -10.768   8.162   5.605  1.00  0.00      PRO   
ATOM   4913  CG  LEU P 306      -8.782   7.682   6.358  1.00  0.00      PRO  C
ATOM   4914  HG  LEU P 306      -8.042   6.853   6.249  1.00  0.00      PRO   
ATOM   4915  CD1 LEU P 306      -8.147   9.020   5.978  1.00  0.00      PRO  C
ATOM   4916 HD11 LEU P 306      -7.316   9.268   6.673  1.00  0.00      PRO   
ATOM   4917 HD12 LEU P 306      -7.738   8.979   4.945  1.00  0.00      PRO   
ATOM   4918 HD13 LEU P 306      -8.896   9.838   6.027  1.00  0.00      PRO   
ATOM   4919  CD2 LEU P 306      -9.216   7.740   7.823  1.00  0.00      PRO  C
ATOM   4920 HD21 LEU P 306      -8.336   7.913   8.479  1.00  0.00      PRO   
ATOM   4921 HD22 LEU P 306      -9.938   8.562   8.005  1.00  0.00      PRO   
ATOM   4922 HD23 LEU P 306      -9.693   6.782   8.127  1.00  0.00      PRO   
ATOM   4923  C   LEU P 306     -11.865   6.022   4.641  1.00  0.00      PRO  C
ATOM   4924  O   LEU P 306     -12.969   5.939   5.212  1.00  0.00      PRO  O
ATOM   4925  N   ARG P 307     -11.765   6.160   3.329  1.00  0.00      PRO  N
ATOM   4926  HN  ARG P 307     -10.907   6.234   2.825  1.00  0.00      PRO   
ATOM   4927  CA  ARG P 307     -12.999   6.209   2.538  1.00  0.00      PRO  C
ATOM   4928  HA  ARG P 307     -13.626   7.004   2.927  1.00  0.00      PRO   
ATOM   4929  CB  ARG P 307     -12.629   6.550   1.082  1.00  0.00      PRO  C
ATOM   4930  HB1 ARG P 307     -11.911   7.403   1.132  1.00  0.00      PRO   
ATOM   4931  HB2 ARG P 307     -12.066   5.702   0.633  1.00  0.00      PRO   
ATOM   4932  CG  ARG P 307     -13.809   6.960   0.193  1.00  0.00      PRO  C
ATOM   4933  HG1 ARG P 307     -14.464   6.073   0.043  1.00  0.00      PRO   
ATOM   4934  HG2 ARG P 307     -14.434   7.702   0.740  1.00  0.00      PRO   
ATOM   4935  CD  ARG P 307     -13.328   7.585  -1.124  1.00  0.00      PRO  C
ATOM   4936  HD1 ARG P 307     -14.195   8.033  -1.661  1.00  0.00      PRO   
ATOM   4937  HD2 ARG P 307     -12.568   8.381  -0.946  1.00  0.00      PRO   
ATOM   4938  NE  ARG P 307     -12.684   6.605  -2.018  1.00  0.00      PRO  N
ATOM   4939  HE  ARG P 307     -13.341   5.995  -2.475  1.00  0.00      PRO   
ATOM   4940  CZ  ARG P 307     -11.374   6.464  -2.261  1.00  0.00      PRO  C
ATOM   4941  NH1 ARG P 307     -10.994   5.597  -3.191  1.00  0.00      PRO  N
ATOM   4942 HH11 ARG P 307     -10.034   5.449  -3.380  1.00  0.00      PRO   
ATOM   4943 HH12 ARG P 307     -11.715   5.019  -3.580  1.00  0.00      PRO   
ATOM   4944  NH2 ARG P 307     -10.440   7.154  -1.616  1.00  0.00      PRO  N
ATOM   4945 HH21 ARG P 307      -9.492   7.079  -1.891  1.00  0.00      PRO   
ATOM   4946 HH22 ARG P 307     -10.752   7.881  -1.018  1.00  0.00      PRO   
ATOM   4947  C   ARG P 307     -13.786   4.927   2.688  1.00  0.00      PRO  C
ATOM   4948  O   ARG P 307     -14.994   4.970   2.852  1.00  0.00      PRO  O
ATOM   4949  N   TYR P 308     -13.125   3.782   2.628  1.00  0.00      PRO  N
ATOM   4950  HN  TYR P 308     -12.145   3.692   2.456  1.00  0.00      PRO   
ATOM   4951  CA  TYR P 308     -13.824   2.517   2.820  1.00  0.00      PRO  C
ATOM   4952  HA  TYR P 308     -14.616   2.506   2.080  1.00  0.00      PRO   
ATOM   4953  CB  TYR P 308     -12.865   1.344   2.574  1.00  0.00      PRO  C
ATOM   4954  HB1 TYR P 308     -11.943   1.725   2.083  1.00  0.00      PRO   
ATOM   4955  HB2 TYR P 308     -12.559   0.880   3.535  1.00  0.00      PRO   
ATOM   4956  CG  TYR P 308     -13.429   0.274   1.662  1.00  0.00      PRO  C
ATOM   4957  CD1 TYR P 308     -12.613  -0.393   0.747  1.00  0.00      PRO  C
ATOM   4958  HD1 TYR P 308     -11.580  -0.098   0.633  1.00  0.00      PRO   
ATOM   4959  CE1 TYR P 308     -13.121  -1.435  -0.050  1.00  0.00      PRO  C
ATOM   4960  HE1 TYR P 308     -12.484  -1.947  -0.756  1.00  0.00      PRO   
ATOM   4961  CZ  TYR P 308     -14.458  -1.790   0.082  1.00  0.00      PRO  C
ATOM   4962  OH  TYR P 308     -15.019  -2.763  -0.733  1.00  0.00      PRO  O
ATOM   4963  HH  TYR P 308     -15.919  -2.905  -0.434  1.00  0.00      PRO   
ATOM   4964  CD2 TYR P 308     -14.753  -0.106   1.759  1.00  0.00      PRO  C
ATOM   4965  HD2 TYR P 308     -15.423   0.432   2.416  1.00  0.00      PRO   
ATOM   4966  CE2 TYR P 308     -15.270  -1.134   0.998  1.00  0.00      PRO  C
ATOM   4967  HE2 TYR P 308     -16.309  -1.410   1.103  1.00  0.00      PRO   
ATOM   4968  C   TYR P 308     -14.508   2.395   4.234  1.00  0.00      PRO  C
ATOM   4969  O   TYR P 308     -15.628   1.912   4.328  1.00  0.00      PRO  O
ATOM   4970  N   ALA P 309     -13.819   2.844   5.293  1.00  0.00      PRO  N
ATOM   4971  HN  ALA P 309     -12.896   3.210   5.182  1.00  0.00      PRO   
ATOM   4972  CA  ALA P 309     -14.326   2.840   6.644  1.00  0.00      PRO  C
ATOM   4973  HA  ALA P 309     -14.576   1.834   6.958  1.00  0.00      PRO   
ATOM   4974  CB  ALA P 309     -13.276   3.450   7.651  1.00  0.00      PRO  C
ATOM   4975  HB1 ALA P 309     -12.346   2.842   7.633  1.00  0.00      PRO   
ATOM   4976  HB2 ALA P 309     -13.009   4.492   7.367  1.00  0.00      PRO   
ATOM   4977  HB3 ALA P 309     -13.664   3.456   8.693  1.00  0.00      PRO   
ATOM   4978  C   ALA P 309     -15.621   3.657   6.741  1.00  0.00      PRO  C
ATOM   4979  O   ALA P 309     -16.586   3.173   7.278  1.00  0.00      PRO  O
ATOM   4980  N   LEU P 310     -15.643   4.885   6.220  1.00  0.00      PRO  N
ATOM   4981  HN  LEU P 310     -14.911   5.368   5.745  1.00  0.00      PRO   
ATOM   4982  CA  LEU P 310     -16.882   5.648   6.345  1.00  0.00      PRO  C
ATOM   4983  HA  LEU P 310     -17.134   5.680   7.398  1.00  0.00      PRO   
ATOM   4984  CB  LEU P 310     -16.752   7.051   5.779  1.00  0.00      PRO  C
ATOM   4985  HB1 LEU P 310     -16.502   6.947   4.698  1.00  0.00      PRO   
ATOM   4986  HB2 LEU P 310     -17.746   7.550   5.817  1.00  0.00      PRO   
ATOM   4987  CG  LEU P 310     -15.708   7.918   6.431  1.00  0.00      PRO  C
ATOM   4988  HG  LEU P 310     -14.694   7.543   6.148  1.00  0.00      PRO   
ATOM   4989  CD1 LEU P 310     -15.882   9.308   5.881  1.00  0.00      PRO  C
ATOM   4990 HD11 LEU P 310     -15.167  10.010   6.362  1.00  0.00      PRO   
ATOM   4991 HD12 LEU P 310     -15.701   9.321   4.785  1.00  0.00      PRO   
ATOM   4992 HD13 LEU P 310     -16.912   9.678   6.070  1.00  0.00      PRO   
ATOM   4993  CD2 LEU P 310     -15.819   7.877   7.979  1.00  0.00      PRO  C
ATOM   4994 HD21 LEU P 310     -15.029   8.508   8.440  1.00  0.00      PRO   
ATOM   4995 HD22 LEU P 310     -16.801   8.258   8.329  1.00  0.00      PRO   
ATOM   4996 HD23 LEU P 310     -15.695   6.837   8.350  1.00  0.00      PRO   
ATOM   4997  C   LEU P 310     -18.003   4.931   5.630  1.00  0.00      PRO  C
ATOM   4998  O   LEU P 310     -19.156   4.921   6.112  1.00  0.00      PRO  O
ATOM   4999  N   LEU P 311     -17.680   4.320   4.486  1.00  0.00      PRO  N
ATOM   5000  HN  LEU P 311     -16.779   4.288   4.058  1.00  0.00      PRO   
ATOM   5001  CA  LEU P 311     -18.713   3.620   3.750  1.00  0.00      PRO  C
ATOM   5002  HA  LEU P 311     -19.540   4.304   3.613  1.00  0.00      PRO   
ATOM   5003  CB  LEU P 311     -18.186   3.124   2.410  1.00  0.00      PRO  C
ATOM   5004  HB1 LEU P 311     -17.935   4.024   1.801  1.00  0.00      PRO   
ATOM   5005  HB2 LEU P 311     -17.226   2.585   2.575  1.00  0.00      PRO   
ATOM   5006  CG  LEU P 311     -19.183   2.248   1.629  1.00  0.00      PRO  C
ATOM   5007  HG  LEU P 311     -19.429   1.353   2.249  1.00  0.00      PRO   
ATOM   5008  CD1 LEU P 311     -20.469   3.074   1.417  1.00  0.00      PRO  C
ATOM   5009 HD11 LEU P 311     -21.205   2.500   0.814  1.00  0.00      PRO   
ATOM   5010 HD12 LEU P 311     -20.938   3.326   2.392  1.00  0.00      PRO   
ATOM   5011 HD13 LEU P 311     -20.244   4.020   0.881  1.00  0.00      PRO   
ATOM   5012  CD2 LEU P 311     -18.576   1.758   0.308  1.00  0.00      PRO  C
ATOM   5013 HD21 LEU P 311     -19.301   1.113  -0.233  1.00  0.00      PRO   
ATOM   5014 HD22 LEU P 311     -18.313   2.603  -0.361  1.00  0.00      PRO   
ATOM   5015 HD23 LEU P 311     -17.657   1.164   0.499  1.00  0.00      PRO   
ATOM   5016  C   LEU P 311     -19.229   2.423   4.612  1.00  0.00      PRO  C
ATOM   5017  O   LEU P 311     -20.453   2.182   4.712  1.00  0.00      PRO  O
ATOM   5018  N   LEU P 312     -18.321   1.692   5.262  1.00  0.00      PRO  N
ATOM   5019  HN  LEU P 312     -17.330   1.805   5.260  1.00  0.00      PRO   
ATOM   5020  CA  LEU P 312     -18.799   0.580   6.090  1.00  0.00      PRO  C
ATOM   5021  HA  LEU P 312     -19.498   0.002   5.500  1.00  0.00      PRO   
ATOM   5022  CB  LEU P 312     -17.628  -0.295   6.521  1.00  0.00      PRO  C
ATOM   5023  HB1 LEU P 312     -16.859   0.380   6.964  1.00  0.00      PRO   
ATOM   5024  HB2 LEU P 312     -17.962  -0.964   7.345  1.00  0.00      PRO   
ATOM   5025  CG  LEU P 312     -17.048  -1.066   5.337  1.00  0.00      PRO  C
ATOM   5026  HG  LEU P 312     -16.921  -0.365   4.477  1.00  0.00      PRO   
ATOM   5027  CD1 LEU P 312     -15.694  -1.742   5.641  1.00  0.00      PRO  C
ATOM   5028 HD11 LEU P 312     -15.345  -2.327   4.763  1.00  0.00      PRO   
ATOM   5029 HD12 LEU P 312     -14.922  -0.980   5.883  1.00  0.00      PRO   
ATOM   5030 HD13 LEU P 312     -15.786  -2.435   6.504  1.00  0.00      PRO   
ATOM   5031  CD2 LEU P 312     -18.122  -2.088   4.959  1.00  0.00      PRO  C
ATOM   5032 HD21 LEU P 312     -17.791  -2.689   4.085  1.00  0.00      PRO   
ATOM   5033 HD22 LEU P 312     -18.330  -2.790   5.791  1.00  0.00      PRO   
ATOM   5034 HD23 LEU P 312     -19.070  -1.575   4.689  1.00  0.00      PRO   
ATOM   5035  C   LEU P 312     -19.569   1.158   7.287  1.00  0.00      PRO  C
ATOM   5036  O   LEU P 312     -20.528   0.559   7.748  1.00  0.00      PRO  O
ATOM   5037  N   LEU P 313     -19.187   2.331   7.775  1.00  0.00      PRO  N
ATOM   5038  HN  LEU P 313     -18.422   2.891   7.464  1.00  0.00      PRO   
ATOM   5039  CA  LEU P 313     -19.939   2.907   8.892  1.00  0.00      PRO  C
ATOM   5040  HA  LEU P 313     -20.011   2.128   9.640  1.00  0.00      PRO   
ATOM   5041  CB  LEU P 313     -19.185   4.079   9.506  1.00  0.00      PRO  C
ATOM   5042  HB1 LEU P 313     -19.019   4.825   8.694  1.00  0.00      PRO   
ATOM   5043  HB2 LEU P 313     -19.840   4.578  10.254  1.00  0.00      PRO   
ATOM   5044  CG  LEU P 313     -17.828   3.668  10.123  1.00  0.00      PRO  C
ATOM   5045  HG  LEU P 313     -17.273   3.089   9.345  1.00  0.00      PRO   
ATOM   5046  CD1 LEU P 313     -17.031   4.838  10.544  1.00  0.00      PRO  C
ATOM   5047 HD11 LEU P 313     -16.084   4.512  11.027  1.00  0.00      PRO   
ATOM   5048 HD12 LEU P 313     -16.776   5.474   9.670  1.00  0.00      PRO   
ATOM   5049 HD13 LEU P 313     -17.597   5.456  11.274  1.00  0.00      PRO   
ATOM   5050  CD2 LEU P 313     -18.064   2.767  11.287  1.00  0.00      PRO  C
ATOM   5051 HD21 LEU P 313     -17.096   2.447  11.731  1.00  0.00      PRO   
ATOM   5052 HD22 LEU P 313     -18.649   3.270  12.083  1.00  0.00      PRO   
ATOM   5053 HD23 LEU P 313     -18.617   1.857  10.969  1.00  0.00      PRO   
ATOM   5054  C   LEU P 313     -21.390   3.305   8.486  1.00  0.00      PRO  C
ATOM   5055  O   LEU P 313     -22.328   3.108   9.266  1.00  0.00      PRO  O
ATOM   5056  N   LEU P 314     -21.574   3.837   7.281  1.00  0.00      PRO  N
ATOM   5057  HN  LEU P 314     -20.832   4.030   6.642  1.00  0.00      PRO   
ATOM   5058  CA  LEU P 314     -22.910   4.192   6.779  1.00  0.00      PRO  C
ATOM   5059  HA  LEU P 314     -23.402   4.794   7.532  1.00  0.00      PRO   
ATOM   5060  CB  LEU P 314     -22.834   4.844   5.379  1.00  0.00      PRO  C
ATOM   5061  HB1 LEU P 314     -22.301   4.129   4.711  1.00  0.00      PRO   
ATOM   5062  HB2 LEU P 314     -23.864   4.939   4.968  1.00  0.00      PRO
[truncated: 228,315 more chars]
